# Supplementary material for: Neural coding of choice and outcome are modulated by uncertainty in orbitofrontal but not secondary motor cortex
Source: Nat Commun. 2025 Oct 8;16:8931. doi: 10.1038/s41467-025-63866-5 (PMC12508120; doi:10.1038/s41467-025-63866-5)
Supplement: Supplementary file 4 — Source data [file 41467_2025_63866_MOESM4_ESM.xlsx]

## Sheet: Figure 1D
Choice Reward:
FALSE	FALSE	FALSE	FALSE	FALSE	TRUE	FALSE	TRUE	FALSE	FALSE	TRUE	FALSE	FALSE	TRUE	TRUE	TRUE	FALSE	TRUE	TRUE	TRUE	TRUE	TRUE	FALSE	TRUE	TRUE	TRUE	TRUE	TRUE	FALSE	TRUE	TRUE	FALSE	TRUE	FALSE	FALSE	TRUE	TRUE	TRUE	TRUE	FALSE	FALSE	TRUE	TRUE	TRUE	TRUE	TRUE	TRUE	TRUE	FALSE	TRUE
FALSE	TRUE	FALSE	FALSE	FALSE	FALSE	FALSE	FALSE	FALSE	FALSE	FALSE	TRUE	FALSE	FALSE	FALSE	FALSE	FALSE	FALSE	FALSE	FALSE	FALSE	FALSE	TRUE	FALSE	FALSE	FALSE	FALSE	FALSE	FALSE	FALSE	FALSE	FALSE	FALSE	TRUE	FALSE	FALSE	FALSE	FALSE	FALSE	TRUE	FALSE	FALSE	FALSE	FALSE	FALSE	FALSE	FALSE	FALSE	FALSE	FALSE
FALSE	FALSE	FALSE	TRUE	FALSE	FALSE	FALSE	FALSE	FALSE	FALSE	FALSE	FALSE	FALSE	FALSE	FALSE	FALSE	FALSE	FALSE	FALSE	FALSE	FALSE	FALSE	FALSE	FALSE	FALSE	FALSE	FALSE	FALSE	FALSE	FALSE	FALSE	FALSE	FALSE	FALSE	FALSE	FALSE	FALSE	FALSE	FALSE	FALSE	FALSE	FALSE	FALSE	FALSE	FALSE	FALSE	FALSE	FALSE	TRUE	FALSE
TRUE	FALSE	TRUE	FALSE	TRUE	FALSE	TRUE	FALSE	TRUE	TRUE	FALSE	FALSE	TRUE	FALSE	FALSE	FALSE	TRUE	FALSE	FALSE	FALSE	FALSE	FALSE	FALSE	FALSE	FALSE	FALSE	FALSE	FALSE	TRUE	FALSE	FALSE	TRUE	FALSE	FALSE	TRUE	FALSE	FALSE	FALSE	FALSE	FALSE	TRUE	FALSE	FALSE	FALSE	FALSE	FALSE	FALSE	FALSE	FALSE	FALSE
LeftSideValue:
0.9	0.9	0.9	0.9	0.9	0.9	0.9	0.9	0.9	0.9	0.9	0.9	0.9	0.9	0.9	0.9	0.9	0.9	0.9	0.9	0.9	0.9	0.9	0.9	0.9	0.9	0.9	0.9	0.9	0.9	0.9	0.9	0.9	0.9	0.9	0.9	0.9	0.9	0.9	0.9	0.9	0.9	0.9	0.9	0.9	0.9	0.9	0.9	0.9	0.9
RatLeftPercent:
0	0.5	0.333333	0.25	0.2	0.333333	0.285714	0.375	0.333333	0.3	0.363636	0.416667	0.384615	0.428571	0.466667	0.5	0.470588	0.529412	0.529412	0.588235	0.647059	0.705882	0.705882	0.764706	0.764706	0.823529	0.882353	0.882353	0.823529	0.882353	0.882353	0.823529	0.823529	0.882353	0.823529	0.823529	0.823529	0.823529	0.823529	0.823529	0.764706	0.764706	0.764706	0.764706	0.764706	0.823529	0.823529	0.823529	0.823529	0.823529
[truncated: 175 more columns]

## Sheet: Figure 1E
p(Better) for M2:
1	1	1	1	1	1	1	0.875	0.777778	0.8	0.818182	0.833333	0.846154	0.857143	0.866667	0.875	0.823529	0.764706	0.764706	0.764706	0.764706	0.764706	0.764706	0.764706	0.823529	0.882353	0.882353	0.882353	0.823529	0.823529	0.823529	0.823529	0.823529	0.882353	0.941176	0.882353	0.882353	0.882353	0.882353	0.882353	0.882353	0.882353	0.882353	0.882353	0.882353	0.941176	0.941176	0.941176	0.941176	0.941176
0	0.5	0.666667	0.75	0.8	0.833333	0.857143	0.75	0.777778	0.8	0.818182	0.833333	0.846154	0.857143	0.866667	0.875	0.823529	0.882353	0.882353	0.882353	0.823529	0.823529	0.823529	0.823529	0.882353	0.882353	0.882353	0.823529	0.764706	0.705882	0.705882	0.705882	0.705882	0.764706	0.764706	0.764706	0.764706	0.823529	0.823529	0.823529	0.764706	0.705882	0.705882	0.705882	0.705882	0.764706	0.823529	0.823529	0.823529	0.823529
1	0.5	0.333333	0.25	0.4	0.333333	0.428571	0.375	0.444444	0.4	0.363636	0.333333	0.307692	0.357143	0.4	0.4375	0.411765	0.352941	0.352941	0.352941	0.411765	0.411765	0.470588	0.470588	0.529412	0.529412	0.588235	0.588235	0.647059	0.705882	0.705882	0.705882	0.705882	0.764706	0.823529	0.882353	0.941176	0.941176	0.941176	0.882353	0.882353	0.882353	0.882353	0.882353	0.882353	0.882353	0.882353	0.882353	0.882353	0.882353
1	1	1	1	0.8	0.666667	0.714286	0.625	0.555556	0.5	0.454545	0.5	0.461538	0.428571	0.4	0.4375	0.411765	0.411765	0.411765	0.411765	0.352941	0.352941	0.411765	0.411765	0.470588	0.529412	0.588235	0.647059	0.647059	0.647059	0.705882	0.705882	0.647059	0.705882	0.647059	0.647059	0.647059	0.647059	0.705882	0.705882	0.647059	0.647059	0.588235	0.588235	0.529412	0.529412	0.588235	0.529412	0.588235	0.647059
0	0	0	0	0.2	0.166667	0.142857	0.125	0.111111	0.1	0.0909091	0.0833333	0.0769231	0.0714286	0.133333	0.1875	0.176471	0.235294	0.294118	0.352941	0.411765	0.352941	0.352941	0.411765	0.470588	0.470588	0.529412	0.588235	0.647059	0.705882	0.764706	0.764706	0.764706	0.823529	0.823529	0.764706	0.705882	0.705882	0.764706	0.764706	0.705882	0.705882	0.705882	0.705882	0.647059	0.647059	0.588235	0.588235	0.529412	0.470588
1	1	1	1	1	1	0.857143	0.75	0.666667	0.7	0.727273	0.75	0.769231	0.785714	0.8	0.8125	0.823529	0.823529	0.823529	0.823529	0.823529	0.823529	0.823529	0.823529	0.882353	0.941176	0.941176	0.941176	0.941176	0.882353	0.823529	0.823529	0.823529	0.823529	0.823529	0.823529	0.823529	0.823529	0.764706	0.705882	0.764706	0.764706	0.764706	0.764706	0.764706	0.705882	0.764706	0.823529	0.823529	0.823529
p(Better) for OFC:
1	1	1	1	0.8	0.833333	0.857143	0.875	0.888889	0.9	0.909091	0.916667	0.923077	0.928571	0.866667	0.875	0.882353	0.882353	0.823529	0.823529	0.823529	0.882353	0.882353	0.882353	0.882353	0.882353	0.823529	0.764706	0.705882	0.647059	0.588235	0.588235	0.588235	0.588235	0.529412	0.529412	0.470588	0.470588	0.470588	0.411765	0.352941	0.352941	0.294118	0.352941	0.352941	0.352941	0.411765	0.411765	0.411765	0.352941
1	0.5	0.666667	0.75	0.6	0.666667	0.714286	0.625	0.666667	0.7	0.636364	0.583333	0.538462	0.5	0.533333	0.5625	0.588235	0.588235	0.647059	0.647059	0.588235	0.588235	0.588235	0.529412	0.588235	0.529412	0.529412	0.588235	0.647059	0.705882	0.764706	0.764706	0.764706	0.764706	0.764706	0.764706	0.764706	0.764706	0.764706	0.764706	0.823529	0.823529	0.882353	0.823529	0.764706	0.705882	0.705882	0.705882	0.705882	0.705882
0	0	0.333333	0.5	0.4	0.5	0.428571	0.375	0.333333	0.4	0.363636	0.416667	0.384615	0.428571	0.4	0.375	0.411765	0.411765	0.470588	0.470588	0.470588	0.529412	0.470588	0.529412	0.529412	0.529412	0.529412	0.588235	0.529412	0.588235	0.529412	0.588235	0.647059	0.647059	0.647059	0.588235	0.588235	0.588235	0.588235	0.647059	0.588235	0.588235	0.647059	0.647059	0.588235	0.647059	0.588235	0.647059	0.588235	0.529412
0	0	0.333333	0.5	0.4	0.333333	0.285714	0.25	0.222222	0.3	0.363636	0.333333	0.384615	0.357143	0.4	0.4375	0.470588	0.529412	0.588235	0.588235	0.588235	0.647059	0.705882	0.764706	0.823529	0.882353	0.882353	0.882353	0.941176	0.941176	1	1	1	1	1	1	1	1	1	1	1	1	1	1	1	1	1	1	1	1
1	0.5	0.666667	0.5	0.6	0.666667	0.714286	0.625	0.666667	0.6	0.636364	0.666667	0.692308	0.714286	0.733333	0.75	0.764706	0.764706	0.764706	0.705882	0.705882	0.705882	0.705882	0.647059	0.705882	0.705882	0.764706	0.764706	0.764706	0.764706	0.764706	0.764706	0.764706	0.705882	0.705882	0.764706	0.823529	0.823529	0.764706	0.764706	0.764706	0.764706	0.764706	0.764706	0.705882	0.705882	0.705882	0.705882	0.705882	0.705882
1	0.5	0.666667	0.75	0.8	0.666667	0.714286	0.625	0.555556	0.6	0.545455	0.5	0.538462	0.5	0.533333	0.5625	0.588235	0.588235	0.647059	0.647059	0.647059	0.647059	0.647059	0.588235	0.647059	0.647059	0.588235	0.647059	0.647059	0.647059	0.647059	0.647059	0.647059	0.647059	0.588235	0.588235	0.529412	0.529412	0.529412	0.588235	0.647059	0.588235	0.647059	0.705882	0.705882	0.764706	0.764706	0.823529	0.764706	0.764706
1	1	1	0.75	0.8	0.833333	0.857143	0.75	0.777778	0.8	0.727273	0.75	0.769231	0.785714	0.733333	0.75	0.764706	0.764706	0.764706	0.764706	0.823529	0.823529	0.764706	0.705882	0.764706	0.764706	0.764706	0.823529	0.823529	0.823529	0.823529	0.882353	0.882353	0.882353	0.882353	0.823529	0.823529	0.823529	0.823529	0.882353	0.941176	0.882353	0.882353	0.823529	0.823529	0.823529	0.823529	0.823529	0.823529	0.823529
0	0.5	0.666667	0.75	0.6	0.5	0.428571	0.5	0.444444	0.4	0.454545	0.416667	0.384615	0.357143	0.4	0.375	0.411765	0.411765	0.411765	0.411765	0.411765	0.470588	0.529412	0.588235	0.588235	0.647059	0.647059	0.647059	0.647059	0.647059	0.705882	0.705882	0.764706	0.705882	0.764706	0.764706	0.764706	0.764706	0.764706	0.764706	0.764706	0.764706	0.764706	0.823529	0.823529	0.823529	0.882353	0.882353	0.882353	0.882353
[truncated: 175 more columns]

## Sheet: Figure 1F
Initiation Latency:
3.62	0.238	0.463	0.644	NaN	1.302
0.615	0.871	0.855	0.675	5.255	3.319
1.411	0.516	0.67	3.911	7.914	3.831
1.346	1.021	1.451	8.568	0.778	1.465
3.989	2.547	1.287	1.204	5.507	5.463
2.334	1.578	0.697	0.565	3.39	1.958
0.879	1.305	2.187	0.875	4.586	2.869
0.225	0.294	1.042	4.778	3.727	2.125
2.87	4	0.652	0.525	3.288	1.719
8.934	1.078	1.332	3.469	7.154	0.481
1.211	1.809	0.738	0.27	4.833	0.467
7.354	1.899	2.501	4.509	2.848	0.289
0.813	0.89	0.281	1.181	0.52	2.388
1.788	3.36	0.308	1.658	NaN	3.813
NaN	1.425	0.681	1.725	1.25	2.137
0.608	1.152	1.563	2.366	2.357	2.911
0.827	0.312	1.366	3.067	2	1.986
1.958	1.049	0.789	5.377	0.969	0.86
3.655	2.14	0.111	0.754	2.85	0.64
0.338	0.876	0.604	NaN	4.403	2.862
1.859	1.14	2.221	3.413	0.445	0.647
1.776	0.953	1.785	2.503	NaN	0.538
0.873	0.403	0.9	2.334	2.385	3.024
0.511	5.11	0.368	2.453	0.423	0.668
0.699	5.102	0.972	0.276	5.966	10.802
1.111	2.088	0.795	0.741	2.156	1.345
1.162	1.483	0.351	0.001	2.064	2.418
5.821	3.915	2.696	13.04	0.74	3.736
0.866	0.419	0.294	0.239	0.049	0.508
0.234	1.332	3.478	2.252	2.19	2.36
0.224	1.126	0.202	2.378	2.603	0.859
1.099	0.001	1.339	1.753	3.815	0.44
3.309	1.052	4.156	1.279	0.832	2.251
0.977	1.335	0.799	1.753	1.747	1.608
0.464	0.988	1.002	0.458	0.755	0.691
3.45	2.026	1.78	1.992	0.741	1.518
0.888	0.161	1.31	2.545	0.463	0.725
1.259	0.78	2.319	5.071	2.183	0.807
0.427	0.454	2.76	NaN	3.208	1.384
0.491	1.533	1.37	0.779	1.501	3.149
1.275	2.827	NaN	2.368	0.764	NaN
1.989	5.869	4.187	0.314	1.31	7.457
1.969	1.451	5.925	3.158	0.86	5.167
0.817	0.978	0.729	3.09	7.61	1.424
1.405	1.743	1.773	1.199	NaN	10.697
2.478	0.371	8.227	3.763	0.702	1.714
0.921	0.911	0.788	NaN	0.026	2.3
0.751	0.392	1.676	3.628	0.593	2.697
2.057	0.443	0.703	2.947	1.657	NaN
3.091	0.662	7.225	3.624	0.231	0.09
0.616	0.755	0.507	0.342	0.655	0.708
1.022	0.758	0.018	1.994	11.044	3.497
0.066	0.886	1.315	1.361	1.397	0.414
2.436	2.072	1.99	2.514	1.656	0.261
0.653	0.724	1.45	2.727	1.138	0.231
1.075	0.969	0.828	1.614	2.314	0.157
0.553	0.05	1.096	0.371	2.44	0.125
0.95	0.514	1.217	0.749	2.877	0.412
0.192	1.754	3.881	0.356	0.645	0.332
1.407	2.452	0.001	1.462	3.343	0.652
0.263	5.422	0.292	0.745	0.656	0.102
1.097	0.664	0.226	1.436	0.013	0.689
0.722	2.476	0.27	0.734	1.351	0.262
4.45	0.924	0.012	5.8	0.454	2.286
3.162	0.89	0.408	11.058	0.835	1.033
1.672	1.456	0.04	0.347	0.051	0.534
0.018	0.484	0.944	0.529	0.049	1.567
1.12	0.855	0.24	0.001	0.593	2.976
2.554	0.762	0.638	0.673	0.107	0.634
1.151	0.672	0.315	3.701	0.37	0.704
3.572	1.833	0.001	1.233	1.251	0.795
0.367	1.102	0.284	2.997	1.126	0.636
2.06	3.553	0.113	3.97	0.554	0.851
0.524	0.606	0.72	0.041	2.746	1.65
5.844	1.179	6.01	1.043	NaN	NaN
1.883	5.17	0.637	0.934	2.188	0.721
1.385	5.108	3.309	0.086	7.172	0.088
1.34	0.607	0.856	0.996	5.786	0.665
1.228	3.867	0.468	1.85	2.415	0.892
1.097	1.186	3.635	0.725	0.419	2.24
0.086	0.676	3.945	0.039	0.94	0.745
2.481	0.08	0.402	0.741	0.09	0.537
5.464	0.275	5.352	0.677	1.835	1.813
0.288	0.531	1.241	0.338	2.29	0.411
1.366	1.593	0.744	0.803	1.69	0.179
3.524	0.493	0.516	0.152	0.814	0.372
NaN	0.7	1.031	0.066	5.272	1.413
1.391	2.148	0.904	0.641	1.179	1.639
0.426	3.59	0.481	0.957	0.001	0.878
2.915	0.871	0.544	0.117	2.384	NaN
0.483	1.751	0.242	1.137	0.592	1.878
1.671	3.204	1.015	1.418	2.615	2.059
1.363	2.099	2.38	0.753	0.175	1.85
0.567	0.595	2.901	1.827	3.209	0.656
4.731	0.881	1.066	0.074	2.065	1.11
0.477	0.678	0.532	1.188	3.925	1.118
1.619	0.68	1.475	0.11	1.312	0.301
NaN	0.307	0.49	0.795	0.523	0.001
0.734	2.971	0.858	0.264	2.787	1.374
0.549	0.863	0.907	0.305	1.091	0.402
1.844	0.423	2.121	0.161	1.261	0.543
2.025	1.184	0.615	0.306	0.602	0.328
0.898	0.917	1.736	1.673	0.382	0.544
1.275	1.824	0.953	0.608	1.269	2.8
0.882	1.167	0.527	1.722	0.56	0.635
0.593	0.647	1.509	3.031	1.517	0.279
2.27	0.327	0.522	0.24	0.302	1.232
3.525	0.328	0.702	0.783	0.521	1.049
1.14	0.479	0.001	1.171	1.402	2.861
NaN	0.593	6.47	0.799	2.407	1.451
NaN	0.647	0.99	0.706	0.442	1.692
1.283	1.018	0.591	1.081	0.327	0.263
5.899	0.549	0.022	2.459	0.592	0.201
2.794	0.467	0.037	2.544	2.251	0.465
2.622	0.624	6.023	0.398	0.708	1.931
4.777	0.512	0.749	0.911	0.422	0.414
2.74	0.441	0.767	2.842	5.228	0.62
1.27	0.708	0.767	7.275	0.388	1.31
NaN	0.723	0.965	0.644	2.357	0.759
NaN	0.047	0.899	0.5	1.921	2.724
NaN	0.709	0.811	2.486	0.519	0.493
NaN	0.369	0.782	0.844	0.755	0.414
8.758	0.78	3.523	3.336	0.678	9.102
2.805	0.482	0.998	0.584	1.702	0.461
1.252	0.301	0.756	0.639	0.37	0.497
2.317	5.962	1.025	0.466	0.523	0.309
NaN	0.497	0.244	2.153	2.686	0.273
11.225	0.72	0.716	1.004	1.221	0.683
10.36	0.877	0.811	0.463	4.816	0.049
NaN	1.148	1.482	0.637	1.428	0.093
NaN	0.367	2.434	0.967	2.836	1.292
8.559	0.625	8.025	0.757	0.584	1.253
9.775	1.205	2.983	0.469	0.468	0.421
5.974	1.218	2.301	0.179	0.487	1.507
3.725	0.535	1.024	0.607	1.242	2.223
0.63	1.669	0.906	0.821	1.141	0.504
2.051	1.565	1.709	1.657	0.304	1.269
2.247	0.894	1.397	0.292	0.616	0.191
9.668	0.11	7.341	0.645	2.664	2.46
9.197	0.713	1.25	0.301	3.214	0.687
2.049	0.21	1.024	0.395	0.493	1.733
4.132	0.378	1.404	0.674	2.011	0.263
0.895	0.764	1.149	0.638	0.455	1.785
1.302	0.243	3.29	0.394	0.158	0.713
3.784	0.686	1.334	0.749	0.664	0.228
0.166	1.48	NaN	0.63	0.515	0.396
1.933	0.296	NaN	0.085	0.814	0.492
4.012	1.24	5.173	0.817	0.376	0.098
0.051	0.792	NaN	0.348	4.081	1.392
9.551	0.684	0.742	0.261	1.362	0.881
10.252	0.596	2.245	0.24	0.438	0.477
2.224	0.565	1.81	0.331	6.507	1.07
2.162	0.533	1.193	0.158	1.448	0.44
6.102	0.93	1.142	0.709	0.631	0.79
2.217	0.35	NaN	0.469	0.574	0.579
3.525	1.507	0.562	2.13	1.216	6.132
0.672	3.465	1.791	0.587	0.149	0.497
3.153	1.29	0.977	0.897	0.538	1.705
3.079	0.101	0.687	10.308	0.593	0.001
0.103	0.397	0.452	0.08	2.571	0.425
1.317	3.578	1.309	0.806	0.562	1.521
6.263	3.426	0.635	2.527	0.77	2.362
2.379	1.042	0.91	2.664	1.631	1.951
NaN	0.5	2.805	1.278	2.416	1.997
8.439	0.928	0.797	0.35	1.843	0.518
3.017	0.361	0.651	4.144	2.296	6.965
3.293	1.504	0.575	0.484	0.37	0.132
8.07	0.465	0.785	0.561	3.131	1.355
9.567	1.527	2.676	3.947	0.56	0.222
7.604	1.176	2.152	0.729	1.963	1.371
10.067	2.028	5.311	3.756	1.034	0.261
1.402	0.995	0.532	1.765	2.288	0.017
8.189	0.691	0.234	4.152	5.93	9.723
NaN	1.118	1.385	1.283	1.973	1.927
0.783	0.612	0.527	0.749	3.625	1.243
3.862	0.626	0.684	0.407	1.623	0.097
NaN	1.261	2.439	3.662	2.594	0.046
NaN	0.191	3.193	3.206	0.529	1.59
7.665	0.986	2.444	1.087	1.818	0.823
NaN	0.806	0.653	1.003	1.49	0.44
6.383	0.274	0.285	2.994	1.685	1.533
NaN	0.621	0.187	2.013	1	0.92
6.36	0.814	0.244	0.562	0.17	0.271
9.102	0.956	0.148	0.336	0.705	0.066
NaN	0.691	1.156	0.497	9.08	0.662
NaN	1.933	2.343	2.404	0.415	0.595
NaN	5.889	0.654	0.604	3.323	0.414
10.313	2.34	0.55	1.175	0.911	1.721
1.185	2.06	0.019	0.63	0.565	0.022
1.556	1.353	2.114	0.613	0.975	0.508
0.321	1.267	0.146	0.094	0.586	1.892
2.292	0.768	0.602	0.583	1.553	2.859
1.683	1.39	0.281	0.361	1.305	0.723
2.677	0.44	0.561	1.219	0.876	2.801
NaN	1.164	0.234	1.356	2.032	1.022
3.575	1.261	0.032	0.724	0.581	0.168
2.521	0.452	0.547	1.187	0.328	0.937
7.365	1.292	0.598	0.544	0.667	0.484
7.591	0.136	1.692	0.447	0.413	0.797
10.299	0.901	0.323	0.562	4.005	0.192
9.356	0.713	0.765	0.198	1.703	0.431
2.981	0.828	1.133	0.213	1.323	0.014
10.312	0.225	0.84	0.567	1.183	2.257
5.224	1.737	0.35	9.108	0.861	1.824
0.927	0.182	0.508	3.518	0.556	0.103
NaN	0.284	0.232	1.152	0.949	1.423
5.73	0.886	1.491	2.592	2.793	0.568
10.549	1.689	1.117	1.428	7.387	2.156
4.076	0.943	0.612	0.183	1.408	0.735
1.962	0.743	0.001	1.763	2.577	1.917
6.995	0.408	0.656	0.777	0.182	0.853
NaN	0.78	0.654	0.644	3.482	7.365
NaN	1.215	0.042	0.014	0.994	5.642
8.601	0.7	4.545	1.464	7.526	4.868
NaN	1.256	2.737	0.963	NaN	3.076
1.901	1.003	2.25	0.731	2.838	0.499
NaN	6.956	0.237	4.768	1.841	0.569
5.321	0.665	0.554	0.316	2.009	1.078
NaN	0.343	1.23	0.395	2.957	1.307
3.48	0.441	0.23	1.268	0.537	0.001
NaN	2.245	0.381	0.517	2.236	2.015
2.326	0.1	0.422	1.371	2.585	0.387
1.237	0.678	1.131	2.461	0.606	0.545
1.023	0.904	3.674	0.542	1.528	1.552
0.729	0.766	0.574	1.811	4.121	0.129
10.322	0.189	5.343	7.303	0.466	7.482
6.293	2.567	0.859	1.881	10.398	NaN
0.554	2.128	3.032	2.485	NaN	11.025
2.579	0.113	1.283	0.925	3.122	4.212
1.384	2.156	3.162	NaN	NaN	8.242
1.531	1.344	0.868	5.8	1.06	NaN
3.568	3.845	0.891	1.563	1.37	9.675
0.681	0.774	1.106	0.952	2.506	3.447
6.994	1.888	7.915	5.636	3.576	0.732
6.751	0.426	3.627	4.356	2.636	NaN
NaN	0.124	3.26	6.826	3.716	1.012
1.354	0.001	4.457	0.688	10.491	3.03
4.694	2.869	0.351	10.33	3.548	8.187
0.392	0.867	0.262	NaN	1.314	0.108
0.55	3.207	2.49	0.116	2.556	6.679
NaN	1.191	3.801	2.217	NaN	3.677
1.006	0.59	2.808	6.993	NaN	0.577
3.745	6.784	1.355	4.857	1.124	0.596
4.951	1.911	0.367	NaN	7.274	6.339
1.728	2.893	0.072	8.809	1.469	NaN
7.155	0.231	1.126	0.859	1.484	5.07
9.186	1.124	4.578	0.483	NaN	0.949
1.85	2.043	2.314	5.455	0.394	2.637
3.111	1.124	5.687	3.105	0.507	2.037
2.017	0.757	4.319	0.325	6.915	6.884
6.804	1.088	3.096	12.842	1.483	2.798
1.418	1.017	0.822	4.811	11.566	5.422
0.448	0.784	2.858	1.124	9.662	NaN
0.842	0.947	8.213	0.27	0.187	1.773
1.018	1.088	0.616	4.857	3.915	9.586
NaN	0.404	1.287	0.794	NaN	0.139
6.228	0.755	1.676	0.415	0.335	0.851
8.693	2.748	3.588	4.566	3.207	0.191
9.57	0.434	NaN	4.685	5.334	3.461
0.669	1.201	1.058	0.484	4.323	1.078
1.827	1.804	3.483	3.953	NaN	0.197
1.619	1.525	3.136	1.658	2.553	0.948
0.549	0.426	0.718	14.179	6.851	0.916
4.215	3.372	8.165	2.002	2.356	0.478
3.724	1.236	4.515	3.256	2.934	1.511
3.452	3.748	0.995	13.291	7.821	6.7
1.163	5.941	1.098	6.313	9.31	0.189
0.44	3.757	2.125	3.634	1.094	3.113
1.757	0.954	7.361	0.413	4.477	5.878
1.203	4.826	3.552	2.313	9.846	2.024
0.582	0.817	0.369	0.526	NaN	0.649
0.896	0.859	1.64	0.414	0.067	4.129
0.485	1.876	1.072	1.81	6.697	1.629
1.256	7.572	5.996	NaN	5.041	11.162
NaN	0.119	5.465	3.021	NaN	0.047
1.434	2.461	1.149	0.092	2.412	4.102
0.089	0.175	5.519	5.992	NaN	2.623
0.173	3.488	1.426	7.422	NaN	0.591
0.689	2.458	1.635	NaN	2.496	0.945
0.607	2.501	NaN	4.413	11.51	1.588
0.77	0.144	2.527	1.579	NaN	4.064
1.029	1.357	1.797	4.724	7.977	0.24
0.853	3.264	3.618	1.382	6.995	1.598
1.658	2.079	2.969	1.354	3.352	1.811
0.034	4.572	1.386	4.983	6.868	2.055
0.712	0.888	3.531	0.185	1.247	0.076
1.035	2.819	7.246	9.639	4.452	9.295
3.981	1.261	NaN	11.324	1.519	0.027
0.847	0.699	NaN	9.826	5.252	1.915
0.874	0.227	4.565	0.957	NaN	0.809
1.179	0.58	NaN	4.985	10.22	0.927
1.601	2.009	3.76	3.743	9.874	0.899
0.98	1.542	6.948	1.439	1.25	0.305
0.993	6.924	4.414	0.494	4.62	3.475
0.134	0.883	1.137	0.772	2.806	4.464
0.795	0.034	1.173	0.849	5.841	3.813
2.158	0.364	NaN	1.902	10.442	0.755
8.067	1.706	0.219	0.316	6.379	0.887
0.862	2.208	2.873	1.456	9.747	4.406
2.363	5.79	0.075	12.379	5.511	1.738
2.172	1.287	1.358	9.074	0.216	0.069
5.014	3.275	NaN	0.516	1.467	4.588
3.286	1.094	1.544	0.5	0.467	5.108
0.862	2.012	5.41	4.098	9.458	1.196
2.428	3.037	0.496	5.893	2.906	9.409
7.68	0.44	2.074	1.82	1.944	0.482
1.604	1.005	2.312	7.749	0.543	1.484
0.992	0.353	8.011	5.252	4.157	4.967
0.391	0.791	0.165	4.309	5.139	3.392
NaN	0.722	1.173	2.545	NaN	6.835
8.846	0.533	0.587	10.284	2.018	3.445
10.784	2.403	2.556	8.011	4.178	NaN
9.659	0.743	1.428	3.051	1.863	NaN
1.187	1.591	1.98	9.587	3.773	5.888
2.003	2.493	NaN	3.147	10.994	1.267
NaN	1.186	1.771	2.464	5.34	5.198
6.829	0.207	4.824	0.693	5.781	NaN
4.26	1.104	3.838	13.615	0.774	0.065
8.407	0.119	1.136	5.842	8.689	0.684
5.102	0.025	1.922	3.824	9.115	1.924
3.335	0.185	0.695	3.481	0.531	1.214
7.762	1.23	0.308	9.645	5.958	1.058
0.461	9.206	1.359	6.361	1.661	9.829
1.774	2.137	4.09	5.532	2.869	0.866
2.161	0.842	1.616	2.542	3.284	3.384
2.782	0.247	1.576	2.518	2.257	NaN
1.104	0.143	NaN	1.025	4.765	1.09
1.854	0.266	1.788	2.732	0.083	0.451
0.456	2.292	6.78	4.428	11.1	0.521
0.321	1.218	0.751	5.813	1.476	0.566
0.76	0.32	0.813	2.006	0.853	0.246
1.783	0.598	1.165	0.722	2.205	1.431
1.831	1.584	1.573	0.473	1.501	1.78
2.504	0.854	0.343	6.07	0.345	1.159
0.871	0.157	2.211	0.001	7.711	3.131
4.357	1.064	1.281	0.191	4.159	8.624
0.474	0.466	0.149	1.389	4.026	1.042
1.456	0.443	1.589	2.184	0.369	0.739
7.087	1.323	2.928	1.111	4.621	0.116
0.997	1.443	1.607	0.334	4.089	NaN
1.79	0.685	4.197	2.994	1.382	5.111
0.481	0.404	0.407	0.051	3.978	5.238
1.866	4.362	0.862	0.811	0.562	3.127
0.407	2.433	0.687	1.811	0.445	2.929
0.355	0.591	1.149	0.268	6.464	7.628
2.994	0.547	1.389	1.222	0.086	3.559
0.021	0.59	0.7	2.397	2.43	0.951
1.252	4.271	1.62	2.361	0.948	0.558
0.374	0.453	2.276	0.018	0.548	5.538
0.638	2.419	2.395	0.487	0.092	11.962
2.722	0.641	0.95	1.104	1.406	2.872
4.547	0.601	1.291	3.082	0.253	8.93
0.285	3.914	0.252	1.709	2.303	6.304
0.427	NaN	0.777	1.706	7.886	4.132
0.454	1.903	7.841	0.737	1.92	0.527
0.183	0.001	2.898	0.001	0.394	2.589
0.324	1.448	1.321	0.654	2.067	5.022
1.744	2.698	0.121	0.532	0.448	3.041
4.272	0.961	0.469	0.69	0.423	0.963
4.725	0.754	2.568	1.025	0.001	0.236
3.055	1.238	7.92	1.066	6.85	1.9
2.399	1.228	0.293	0.197	2.847	0.459
7.436	2.06	NaN	1.491	0.648	3.429
2.363	1.177	1.043	0.658	0.573	4.582
10.96	0.477	0.575	0.854	6.795	0.188
2.756	0.793	1.105	0.247	0.83	0.995
5.23	0.666	0.812	0.5	5.14	1.552
3.738	1.123	0.891	2.246	5.558	0.768
1.649	0.292	0.234	6.019	0.676	2.998
3.433	1.607	4.609	1.235	4.709	1.533
3.575	2.758	0.502	0.07	0.461	10.813
2.047	0.378	1.138	0.231	1.429	4.621
2.727	0.515	2.883	1.653	0.393	1.001
1.091	0.581	0.408	0.963	1.3	1.284
1.903	1.159	0.836	3.245	4.702	1.518
0.835	0.206	0.311	1.155	2.606	2.084
NaN	1.541	2.272	0.001	6.182	2.66
1.245	0.101	0.923	0.28	0.447	0.143
1.409	1.043	0.001	2.938	1.731	2.249
0.591	2.045	0.517	1.324	0.489	0.823
5.266	5.564	0.258	6.184	1.402	0.283
0.988	0.56	0.315	NaN	4.429	0.12
1.555	1.72	0.721	6.491	1.848	0.145
1.474	0.93	1.128	7.389	1.213	2.243
0.664	0.73	0.059	0.741	0.594	1.077
0.618	1.451	1.066	1.464	6.891	1.267
0.624	1.38	6.073	10.349	1.839	0.02
0.551	1.955	6.873	0.639	4.216	0.454
1.249	1.128	1.024	3.072	1.038	1.134
1.834	1.326	0.752	3.139	0.468	2.839
2.391	0.602	6.941	3.542	4.045	0.129
1.722	0.22	6.744	10.055	3.094	2.623
4.108	3.066	4.68	1.998	0.548	9.56
6.149	3.265	2.419	0.201	2.388	0.135
1.437	0.621	1.236	5.657	8.998	2.663
3.815	0	7.3	2.044	1.906	0.473
1.27	0.492	2.519	0.555	6.266	3.426
2.439	0.772	NaN	0.1	1.097	0.976
3.719	0.576	0.263	1.769	0.438	0.16
3.993	1.168	3.36	1.996	0.212	0.901
1.416	1.027	3.218	11.764	0.372	4.073
0.416	0.145	2.658	1.844	2.081	0.258
1.417	1.797	5.332	1.81	9.922	2.959
3.196	5.861	1.929	0.045	9.675	9.165
0.697	3.527	4.215	4.06	2.456	NaN
0.475	0.02	0.471	6.931	0.491	1.55
0.636	0.001	6.084	1.704	0.417	10.344
0.337	0.156	4.178	1.729	2.88	7.648
0.95	1.382	3.332	0.847	2.749	4.158
1.878	3.983	0.563	1.798	6.38	0.214
0.261	1.776	NaN	0.507	0.815	5.273
0.462	0.294	7.808	0.597	6.575	6.713
5.198	1.384	8.286	3.897	2.744	10.38
0.864	1.247	2.126	NaN	6.515	1.969
0.375	3.698	1.731	3.998	8.289	1.176
1.112	1.707	3.68	0.851	0.538	0.639
1.638	0.159	2.839	6.435	8.145	1.359
2.246	8.436	4.14	3.701	9.273	NaN
0.664	5.711	1.612	1.185	NaN	5.713
1.587	4.865	0.04	1.857	2.857	3.179
0.574	1.456	0.143	2.807	3.097	2.28
0.724	0.709	0.583	4.389	1.346	4.592
3.621	3.074	0.618	1.919	3.735	1.036
0	NaN	0.122	4.367	2.839	NaN
0.032	0.732	0.636	NaN	9.445	2.215
2.085	1.016	1.039	12.861	0.456	3.344
0.824	0.895	0.588	1.059	4.476	0.753
0.606	1.146	0.439	2.773	1.199	NaN
2.268	4.558	1.311	2.936	6.149	6.388
0.202	5.167	5.011	1.505	0.73	0.34
0.165	0.664	0.389	2.703	2.321	3.693
0.228	1.256	3.23	0.461	0.712	1.098
0.78	1.656	1.205	NaN	0.148	0.936
0.776	1.249	8.011	0.713	5.171	9.435
1.009	0.884	1.111	4.321	NaN	1.47
0.106	0.91	0.516	1.228	0.175	3.529
0.213	6.434	7.685	0.465	2.254	4.835
0.805	3.323	2.355	6.729	8.312	0.628
1.278	1.096	6.138	8.29	8.788	2.198
1.019	2.278	0.284	0.247	0.787	0.792
1.905	2.505	0.409	8.177	1.473	3.195
1.526	1.884	6.664	2.289	1.642	1.387
0.079	6.124	0.646	10.365	0.621	0.741
1.594	5.576	NaN	0.451	0.402	1.316
0.5	1.833	2.598	0.931	3.06	8.201
0.739	0.615	4.588	5.546	NaN	7.492
2.459	0.863	4.161	4.045	9.78	0.524
0.641	0.702	0.986	1.864	1.813	0.889
0.464	0.391	0.131	6.855	NaN	3.143
3.014	NaN	0.318	4.181	1.609	1.595
0.551	5.556	6.351	0.216	0.909	4.343
NaN	2.319	4.964	1.814	0.652	0.892
6.856	1.958	1.329	2.788	0.754	2.88
1.576	NaN	0.295	8.696	0.119	0.776
10.91	4.377	1.131	5.77	2.623	0.001
0.439	3.273	0.842	2.597	5.734	0.825
0.131	1.423	NaN	2.226	2.395	4.584
6.34	3.12	3.725	1.002	0.845	2.24
11.478	1.304	1.856	3.272	0.82	4.557
NaN	0.075	0.682	1.66	4.366	1.265
NaN	5.646	1.525	3.929	3.598	0.675
6.073	0.362	1.007	1.033	1.122	2.616
3.558	1.145	4.053	3.885	0.409	0.445
8.812	8.447	1.479	1.356	4.425	0.522
4.507	2.094	2.354	0.067	1.82	0.155
2.998	4.668	4.292	3.634	5.852	0.077
11.669	NaN	0.438	0.15	2.668	0.957
5.627	NaN	2.335	2.494	1.833	0.395
2.432	1.255	1.528	1.596	0.606	0.819
3.881	0.285	2.771	7.746	NaN	0.118
0.149	1.475	1.485	0.997	2.883	1.144
0.537	1.909	0.627	1.681	8.069	3.571
0.428	0.572	1.04	3.232	3.229	0.315
0.882	1.112	4.048	0.785	NaN	0.527
2.182	3.625	2.462	6.532	1.197	1.768
3.155	1.354	1.295	5.535	0.823	0.408
4.706	1.758	2.402	9.883	0.576	0.833
7.176	4.615	0.602	3.231	6.413	1.088
NaN	2.687	1.838	1.424	0.371	0.435
0.213	2.316	1.935	0.163	1.013	0.453
2.53	2.47	2.222	1.062	1.079	0.384
1.028	0.011	0.474	0.221	0.109	1.189
8.287	3.342	NaN	1.334	1.054	1.186
0.485	4.828	NaN	1.675	0.519	0.825
2.053	4.071	0.429	1.023	0.508	0.189
1.125	5.226	NaN	0.465	0.226	0.464
NaN	NaN	3.372	0.232	0.401	3.474
10.745	0.952	3.183	0.216	0.407	0.401
4.529	1.929	NaN	0.534	1.22	0.534
6.235	6.159	0.145	0.367	1.879	1.91
6.207	3.452	1.486	1.892	0.078	2.461
2.381	5.16	0.149	0.532	1.969	0.615
4.396	1.761	0.868	0.001	0.328	2.099
0.48	2.989	0.357	1.63	0.431	1.194
0.641	1.034	2.422	0.776	1.32	0.518
1.027	1.13	0.231	0.161	0.406	1.328
3.646	1.524	0.885	0.118	1.396	1.441
6.286	1.517	2.434	1.527	3.433	1.159
2.184	1.323	NaN	0.127	1.374	0.077
4.687	1.865	NaN	0.39	3.269	0.773
8.912	NaN	1.115	0.604	0.344	3.543
4.75	0.987	0.258	0.728	0.925	3.057
8.203	0.565	1.788	0.931	1.653	1.66
2.236	1.551	1.344	0.016	1.267	6.026
3.611	2.026	2.347	0.375	1.901	0.394
3.158	0.537	1.941	0.073	1.71	3.641
6.621	2.966	0.939	0.496	1.161	5.927
6.785	2.189	0.033	0.376	5.103	0.93
3.759	4.361	0.432	0.397	0.76	1.617
4.816	0.225	1.253	0.219	1.697	8.376
0.555	0.471	1.216	2.765	1.358	1.949
NaN	1.511	2.615	0.838	0.534	6.537
5.764	2.522	1.566	0.069	0.361	3.111
2.626	2.26	2.433	2.064	0.152	5.305
2.815	0.966	1.33	0.381	1.492	4.079
NaN	1.447	0.709	0.578	0.506	0.479
NaN	1.071	0.995	0.951	0.426	2.404
4.886	0.058	1.42	1.929	0.614	4.031
1.097	0.262	2.723	0.47	1.734	0.64
8.836	1.517	4.577	0.434	2.003	0.308
1.721	2.131	6.484	0.069	2.288	0.831
2.983	1.592	1.601	0.237	0.993	1.127
6.848	4.6	5.217	2.944	2.852	0.093
NaN	2.464	0.571	0.018	0.799	4.69
2.161	0.692	1.035	2.003	1.673	0.372
1.677	NaN	1.009	0.349	1.236	2.878
1.941	4.291	2.304	0.31	3.981	0.409
0.248	1.388	1.488	0.472	0.641	0.723
0.596	7.981	0.193	1.189	0.48	1
0.514	1.213	4.807	2.962	0.929	1.091
3.185	0.001	1.453	2.979	1.003	0.332
NaN	1.25	0.136	0.618	0.233	1.858
11.222	NaN	0.569	1.472	0.218	0.792
6.951	1.55	2.907	1.124	0.169	0.576
2.094	6.232	3.824	1.032	0.706	3.73
NaN	0.303	3.416	14.587	0.691	0.254
NaN	1.314	1.293	0.79	0.493	0.701
NaN	4.74	1.517	11.037	0.886	1.61
0.756	1.355	NaN	4.251	0.434	1.125
0.573	4.649	1.538	0.544	0.258	0.708
0.758	3.296	1.944	4.22	1.333	0.442
1.459	2.459	1.708	3.346	0.641	1.3
4.162	0.371	0.938	0.62	0.365	0.915
1.057	1.303	0.233	1.928	0.412	0.933
8.489	3.015	3.175	1.59	0.011	1.219
2.51	NaN	NaN	4.03	0.588	1.165
5.153	8.5	1.222	1.62	1.77	0.36
2.936	1.468	3.165	7.882	0.594	1.96
3.035	2.023	1.678	2.275	0.495	1.057
3.694	NaN	NaN	5.359	1.628	0.207
5.51	3.521	NaN	7.557	0.393	2.182
0.562	5.383	0.46	4.598	0.969	0.652
1.082	3.999	1.252	3.651	1.139	2.808
3.55	NaN	2.791	14.222	0.751	0.437
NaN	1.261	2.659	3.877	0.571	0.503
4.586	0.312	2.844	2.804	1.769	0.084
2.409	1.054	1.81	2.132	0.001	3.255
3.371	9.138	7.434	2.117	0.61	0.991
5.912	0.432	0.718	0.677	0.662	0.341
0.612	NaN	0.627	1.48	0.412	0.478
NaN	8.416	1.525	1.227	0.99	0.397
1.324	6.758	NaN	4.637	0.598	0.46
3.328	8.892	1.389	1.016	0.419	1.799
3.346	2.624	1.328	1.122	0.424	1.727
5.951	2.537	NaN	1.986	0.51	1.463
1.53	1.468	5.936	0.094	0.151	0.807
1.261	1.369	6.218	1.31	1.01	0.288
0.57	4.171	3.55	1.296	9.54	1.202
3.867	NaN	1.092	1.263	0.316	0.843
1.46	8.948	1.357	1.347	0.753	0.166
1.764	2.162	3.071	0.387	0.435	0.324
3.744	2.945	1.256	1.46	0.602	1.379
1.383	2.479	5.609	1.476	0.905	0.5
3.995	2.261	4.744	1.543	0.326	0.253
8.821	8.827	0.204	2.999	1.335	0.445
4.541	3.496	NaN	1.67	0.081	1.5
3.904	8.15	4.267	1.777	0.216	0.4
NaN	7.24	0.417	0.385	0.529	0.782
4.006	4.628	2.562	0.103	2.254	0.161
10.043	3.955	2.802	0.001	0.015	0.92
0.66	NaN	6.467	0.108	0.957	0.666
1.554	6.707	1.732	0.41	0.334	0.52
2.803	5.079	0.782	0.158	0.787	0.322
2.485	1.261	0.063	0.171	7.93	1.787
0.723	2.037	1.434	0.446	0.467	0.608
1.12	1.876	0.108	0.417	1.117	0.402
1.855	2.247	7.085	0.085	0.607	0.285
1.436	NaN	0.052	0.147	0.271	0.066
3.527	1.112	0.321	0.389	0.164	0.36
0.874	1.455	2.873	0.001	0.423	0.308
0.073	3.216	0.06	1.036	1.266	0.319
1.569	1.555	2.485	0.001	0.123	0.001
1.137	0.88	0.012	0.445	0.402	0.721
3.176	9.158	6.311	0.327	0.656	1.099
1.712	NaN	3.938	0.58	1.894	0.4
1.056	1.935	2.816	0.493	0.379	0.358
3.746	0.945	0.822	0.468	0.751	0.448
0.613	2.845	6.399	0.396	0.152	0.249
1.893	1.159	5.779	0.511	0.395	0.185
1.23	1.559	1.497	0.175	0.183	1.14
2.823	3.309	2.853	0.933	0.517	0.508
2.21	1.69	3.604	0.18	0.276	0.359
1.162	8.977	4.065	0.197	0.815	0.001
7.769	NaN	0.103	0.598	0.299	1.596
4.079	1.978	4.674	2.268	0.21	1.143
2.301	4.403	1.233	2.686	0.58	1.863
1.27	5.134	1.706	0.455	0.949	1.273
5.41	1.974	3.779	0.866	1.263	0.613
0.774	5.991	8.084	0.968	1.062	0.545
2.219	8.544	2.482	2.134	0.908	3.287
2.963	1.822	2.675	0.784	3.226	0.367
8.058	2.023	0.109	2.505	1.049	0.396
3.123	1.088	0.678	1.272	0.769	0.399
0.072	2.046	1.84	5.101	3.601	0.395
8.39	0.671	0.148	0.997	1.169	0.468
2.654	2.898	2.688	2.141	0.666	0.143
0.338	2.233	1.638	2.343	1.237	2.602
0.284	1.077	0.375	0.62	0.851	1.282
5.305	NaN	0.148	2.165	1.887	1.326
3.462	2.433	1.439	2.285	0.365	0.012
7.433	4.796	1.49	1.731	0.636	8.054
10.679	3.476	0.901	1.843	7.589	0.822
4.53	0.001	0.049	12.84	0.278	4.097
NaN	6.41	0.796	3.088	7.745	3.933
NaN	0.553	0.256	1.349	1.029	0.824
0.324	2.03	4.951	1.716	0.702	2.427
NaN	2.499	2.957	1.359	0.001	3.813
5.702	0.473	0.055	1.106	3.907	0.074
0.522	2.086	3.47	0.628	0.156	4.26
2.669	1.018	0.682	2.061	0.31	1.487
5.37	0.499	0.188	NaN	0.944	1.961
1.874	2.088	0.179	NaN	0.829	0.311
9.837	2.946	1.054	11.003	0.745	2.584
1.949	4.517	5.107	10.426	1.906	3.189
2.165	0.474	1.833	2.378	2.72	4.812
8.5	0.999	2.226	1.555	1.552	0.512
5.647	2.216	1.555	4.174	2.814	0.831
8.146	6.86	0.986	7.709	1.319	0.452
1.351	2.018	1.732	0.001	0.98	1.329
NaN	2.867	1.133	0.432	1.221	1.04
11.579	2.315	2.582	1.731	0.227	2.871
0.977	0.798	0.332	5.216	0.511	0.805
0.876	0.828	0.633	3.344	0.422	0.326
2.122	0.726	1.598	0.128	0.625	1.59
1.627	1.81	0.092	1.093	0.339	0.512
3.426	NaN	0.053	0.576	0.074	0.513
0.463	1.751	0.565	7.154	1.408	2.895
0.655	1.638	3	0.015	2.994	0.493
5.622	1.459	0.225	1.119	2.175	1.288
1.122	1.134	0.265	0.692	5.817	0.196
1.492	2.224	1.97	1.58	1.272	0.881
4.473	1.722	0.281	1.224	2.457	1.394
0.825	1.109	0.992	2.792	3.899	5.723
3.347	1.17	1.632	0.175	1.468	5.925
1.754	0.651	1.233	5.829	0.813	1.302
4.404	1.016	2.358	1.566	0.293	4.024
1.25	0.441	7.985	0.7	1.831	0.259
1.039	1.13	3.632	0.611	2.309	1.673
1.522	8.778	5.011	0.537	0.442	3.241
0.084	1.747	0.454	3.244	1.15	2.167
1.435	1.658	0.803	8.2	2.728	2.241
5.725	1.907	0.542	1.618	0.496	0.097
1.883	3.198	0.851	1.465	0.491	1.159
5.386	1.306	1.198	0.107	1.302	1.097
2.986	1.956	0.676	0.235	1.426	0.025
1.167	2.955	NaN	1.945	3.303	0.964
1.862	0.857	0.443	1.832	0.621	1.35
1.657	4.4	3.872	0.044	1.86	3.359
0.125	0.099	1.395	4.508	4.509	11.764
1.963	3.659	1.196	0.601	0.231	5.215
4.318	3.187	2.11	4.584	2.68	6.825
0.831	3.345	0.666	6.837	0.105	3.73
1.23	NaN	0.055	6.18	4.389	0.494
2.237	NaN	1.859	13.339	0.447	0.176
NaN	1.536	1.315	0.818	1.556	0.554
0.568	0.551	0.065	NaN	0.331	0.849
0.763	1.736	1.407	NaN	10.157	5.305
2.395	0.103	2.432	NaN	11.482	6.042
0.174	3.498	5.582	3.416	8.699	8.457
0.504	3.27	1.654	11.67	6.614	NaN
0.934	NaN	0.667	5.226	0.927	11.786
1.298	2.066	1.171	NaN	3.345	NaN
0.578	0.797	1.754	2.981	0.904	4.283
2.995	1.286	2.371	7.939	1.253	NaN
1.151	2.533	0.57	6.103	9.101	NaN
0.317	1.179	1.638	NaN	5.845	NaN
0.826	2.272	1.811	8.805	NaN	NaN
1.083	4.444	0.435	NaN	NaN	NaN
2.38	1.981	0.466	NaN	6.552	NaN
2.488	0.516	0.59	NaN	9.812	9.917
0.525	1.55	1.601	2.636	7.534	NaN
1.224	NaN	0.05	8.09	0.997	NaN
1.944	0.523	1.226	0.735	0.32	NaN
1.544	1.447	1.586	9.507	2.361	5.55
0.883	0.463	0.919	13.865	10.834	5.116
3.637	0.573	0.075	3.559	0.99	5.206
1.417	2.686	0.482	5.282	0.234	3.589
1.757	1.096	1.12	NaN	6.215	3.133
0.873	0.826	4.97	3.025	9.838	2.499
2.295	0.797	2.575	11.25	9.911	5.555
0.662	0.287	1.889	6.662	1.445	6.582
0.275	0.293	2.276	4.499	1.352	1.114
3.55	1.295	2.678	4.935	9.293	3.789
1.143	1.341	2.837	NaN	4.323	3.668
0.846	0.032	1.762	3.551	5.817	NaN
1.384	7.31	NaN	2.386	3.426	2.703
0.938	0.69	7.877	8.149	6.035	4.269
0.597	0.411	3.128	0.289	2.739	2.065
1.469	1.278	1.717	1.867	5.421	1.863
0.001	0.735	2.181	3.412	0.241	3.176
0.863	1.171	1.326	4.159	3.03	0.93
2.132	0.983	5.164	4.177	1.469	2.299
1.689	0.921	NaN	4.342	3.934	5.698
2.465	0.522	2.427	1.998	2.145	1.307
0.733	1.687	2.021	2.98	NaN	7.744
3.388	0.402	0.718	12.026	0.896	9.972
1.711	0.929	2.086	1.814	1.381	2.2
1.027	1.712	4.326	13.745	0.224	1.836
1.013	6.386	1.079	NaN	1.342	2.749
2.105	1.994	1.596	3.97	0.561	1.989
0.312	0.57	0.805	10.73	NaN	4.378
1.688	0.238	0.96	11.138	1.387	0.507
1.43	2.375	0.57	1.847	7.276	0.83
0.33	0.695	2.04	NaN	0.307	3.173
1.083	1.414	0.826	4.859	1.305	2.64
1.106	0.848	0.525	NaN	0.29	1.021
1.36	2.466	1.111	NaN	7.291	0.724
4.604	0.93	3.525	4.678	0.49	2.857
0.879	0.458	1.232	1.285	3.27	1.234
1.966	0.599	0.635	1.162	5.1	1.468
0.396	0.899	7.109	1.166	NaN	4.198
0.685	1.388	0.402	1.254	2.984	0.165
1.527	5.821	NaN	5.304	1.418	1.06
0.74	0.912	1.122	1.204	4.776	3.433
0.903	1.094	1.383	1.788	0.178	0.394
1.727	1.536	1.179	3.508	1.23	0.216
1.371	2.073	1.973	NaN	5.949	1.824
0.209	3.364	0.465	11.267	0.219	1.168
3.035	3.834	2.205	13.533	1.435	0.547
1.135	1.38	0.647	3.293	0.067	1.003
0.977	0.825	NaN	8.682	6.686	8.029
1	1.426	2.204	1.443	2.389	0.749
1.867	0.887	0.917	9.976	0.356	0.782
0.958	1.74	3.807	5.288	0.505	0.851
0.712	0.743	2.075	5.757	3.293	3.319
1.149	1.357	1.491	NaN	1.297	0.568
1.433	1.776	0.971	12.737	0.599	0.872
1.008	0.802	0.853	9.342	0.293	0.304
0.667	0.655	2.483	4.368	0.238	3.017
1.132	1.315	1.876	14.364	1.695	1.486
1.989	0.637	0.791	5.223	0.275	0.88
0.644	1.221	2.061	0.156	0.686	1.426
0.689	0.641	3.827	NaN	0.185	1.32
1.468	0.483	0.216	0.952	0.788	1.394
1.459	1.066	0.703	1.949	NaN	7.187
0.839	0.398	0.431	8.782	2.629	11.004
1.953	0.57	2.619	NaN	0.847	1.09
1.531	1.009	0.804	NaN	4.578	2.599
1.629	0.825	0.985	NaN	4.845	6.125
1.004	1.59	0.4	11.321	0.285	9.744
0.628	0.75	1.007	10.234	0.84	3.899
0.854	1.406	0.666	7.272	1.546	NaN
2.323	0.433	0.077	4.935	0.602	0.508
1.916	0.308	0.836	6.25	1.577	1.496
0.919	0.085	1.091	3.502	1.157	NaN
0.001	0.142	0.629	8.489	1.091	NaN
0.538	0.462	1.094	0.079	4.818	NaN
1.009	1.495	1.221	2.081	4.005	NaN
0.377	0.882	NaN	1.36	2.16	3.226
1.398	0.781	2.651	3.888	2.623	1.811
1.329	0.728	2.493	3.984	1.187	1.672
2.126	0.601	0.001	0.476	NaN	2.658
0.289	1.715	0.396	1.449	10.104	1.238
1.993	0.758	5.003	2.341	NaN	11.874
0.924	1.651	2.86	0.73	5.28	3.243
0.354	0.186	1.783	3.127	NaN	2
0.021	1.715	0.528	2.733	4.164	1.53
2.317	0.774	0.676	0.662	4.181	NaN
3.122	1.049	0.722	1.977	0.833	5.864
0.785	0.13	0.723	1.842	2.508	5.171
0.546	0.668	0.111	0.021	0.522	1.298
0.943	0.666	3.674	0.358	6.951	2.441
1.185	0.842	0.541	1.007	1.617	1.896
0.7	0.086	2.903	2.671	1.43	2.682
0.901	0.564	0.817	2.842	4.416	9.203
0.707	0.816	1.009	12.151	2.275	NaN
0.453	0.627	1.275	9.752	1.859	0.188
0.304	0.577	4.774	6.733	4.872	NaN
1.954	7.578	1.354	1.885	1.733	2.611
0.5	0.095	0.408	NaN	2.753	3.657
0.305	0.239	0.825	1.915	1.535	3.431
0.435	0.585	0.679	8.029	1.872	1.485
0.533	0.668	1.416	7.317	2.241	3.065
0.818	0.25	0.44	10.603	0.702	4.513
0.59	0.597	0.173	5.8	8.687	10.722
3.196	0.169	0.723	0.065	1.312	NaN
0.267	1.31	0.674	2.877	0.51	NaN
0.301	0.672	2.966	0.433	0.937	5.417
0.726	0.7	1.282	1.604	1.44	6.169
1.381	1.988	1.026	1.927	6.727	6.29
2.068	1.659	0.643	11.311	9.534	NaN
1.368	1.109	0.567	0.321	4.406	7.969
0.615	1.154	0.255	1.921	6.988	5.559
0.976	1.051	0.916	4.993	1.177	NaN
0.741	0.273	0.679	1.08	1.979	5.092
0.606	0.602	0.103	2.273	6.068	NaN
1.049	0.538	1.321	NaN	2.007	4.104
1.03	1.277	0.568	4.381	0.653	NaN
0.795	1.063	2.278	1.068	1.421	NaN
1.473	0.539	0.384	4.311	0.762	NaN
0.561	0.984	1.97	3.555	3.189	NaN
1.113	0.31	1.675	0.938	1.74	0.978
0.886	1.306	0.68	9.717	3.238	0.808
1.117	0.729	0.556	0.126	1.443	NaN
0.239	0.869	1.128	0.76	0.657	9.896
0.352	0.67	1.44	0.318	0.573	4.924
1.134	0.574	0.653	3.539	0.235	6.512
1.552	7.226	0.733	1.531	1.193	2.062
0.451	0.161	1.689	0.244	1.506	0.338
1.3	3.243	1.006	0.478	0.259	2.125
1.001	1.295	1.442	1.079	2.618	2.486
0.618	0.037	1.676	0.256	1.194	2.334
1.079	0.054	1.619	0.561	9.363	0.573
0.636	0.425	0.535	1.004	1.657	1.108
0.237	0.539	0.373	0.307	7.518	10.3
0.622	1.354	1.872	3.077	8.977	12.59
0.69	0.772	0.593	0.281	0.799	2.225
0.598	1.173	2.29	0.185	0.315	5.241
0.664	0.335	1.762	10.384	3.776	2.51
2.338	0.471	1.904	1.785	0.385	2.225
1.289	0.506	0.862	4.569	0.657	2.24
2.383	8.383	0.846	2.462	0.285	4.989
1.17	0.677	0.522	0.601	0.22	11.09
6.228	0.142	0.107	1.26	0.25	1.601
11.614	2.41	0.001	1.609	0.281	1.863
0.788	0.652	1.389	NaN	0.584	1.419
0.992	0.054	2.315	5.725	0.216	4.034
0.958	0.431	NaN	1.972	0.654	1.68
5.442	0.55	0.385	2.141	0.637	5.232
4.65	0.7	2.272	4.408	0.703	8.656
6.165	0.657	0.618	10.622	0.758	1.015
4.261	0.197	1.366	11.001	1.012	5.036
2.411	0.449	1.99	13.93	3.266	1.851
3.082	1.28	1.148	1.854	0.428	1.547
1.215	0.55	6.243	10.282	0.729	10.565
2.115	0.76	0.355	2.04	6.001	0.164
1.491	1.509	5.32	11.913	1.984	6.986
1.377	0.731	0.57	3.75	0.098	8.515
2.437	0.705	1.134	2.085	0.419	0.669
0.897	1.393	1.921	NaN	1.155	4.003
1.45	0.485	3.063	9.456	0.6	10.888
1.122	1.099	0.804	9.404	0.746	NaN
0.579	1.52	0.85	NaN	0.058	4.49
0.708	0.779	0.626	NaN	4.693	0.284
0.607	1.882	1.291	NaN	0.211	5.813
2.167	5.726	3.63	6.477	0.905	1.831
1.4	1.859	0.499	7.255	5.364	1.106
0.86	NaN	0.559	3.283	0.522	3.189
1.03	1.009	0.31	2.049	1.014	3.043
0.253	2.714	3.489	5.369	0.902	2.189
0.554	1.037	3.604	4.747	0.241	0.373
0.506	0.264	0.493	NaN	0.311	4.286
0.071	4.049	0.052	NaN	1.115	5.643
0.083	2.683	1.837	2.089	0.321	4.567
2.889	1.661	0.707	1.654	1.755	NaN
0.61	4.003	2.082	2.424	0.011	10.775
1.074	0.247	1.227	2.249	0.219	0.432
0.929	2.1	3.559	5.304	0.403	0.645
0.633	0.432	2.398	12.202	6.637	2.474
0.645	0.635	1.27	1.786	2.259	7.2
0.505	1.335	7.159	3.841	7.425	1.703
0.636	0.097	4.057	NaN	5.227	1.908
0.287	2.079	6.589	6.314	0.316	0.351
0.689	1.561	1.001	2.251	0.322	0.267
0.593	0.241	3.988	9.357	NaN	0.265
0.813	0.108	0.627	13.425	0.239	4.272
5.096	0.714	0.479	1.473	2.76	2.382
1.983	1.063	0.998	6.922	1.637	1.159
0.525	0.413	0.804	1.32	1.536	NaN
1.388	0.878	3.99	1.808	9.221	4.352
1.404	2.244	1.47	2.543	4.603	2.245
0.598	5.498	0.902	1.664	3.353	NaN
0.381	0.277	0.927	2.12	3.46	2.062
1.557	0.001	0.885	0.94	10.262	NaN
2.69	3.242	0.33	2.527	0.441	3.746
1.254	2.778	0.52	8.26	NaN	3.983
0.707	0.8	0.434	0.624	1.233	5.223
0.378	0.876	1.932	2.27	4.158	0.587
0.801	0.094	2.525	5.359	2.094	2.791
1.705	2.074	0.635	1.893	3.17	1.797
0.337	1.375	NaN	1.157	1.625	1.579
1.05	2.515	1.924	1.199	1.999	0.146
1.244	NaN	6.59	0.321	0.303	5.084
0.873	4.341	1.241	1.323	5.63	NaN
0.67	2.669	4.831	0.594	0.568	0.321
0.284	4.001	1.071	0.552	4.484	12.597
0.31	0.639	5.732	1.714	1.94	2.421
0.575	NaN	0.938	0.923	2.487	11.316
0.711	0.64	4.047	1.068	0.556	4.06
0.803	1.367	1.168	0.234	0.855	0.482
0.173	0.303	0.37	10.067	0.069	0.324
0.664	2.354	4.63	1.178	1.922	0.948
3.669	1.802	1.964	0.813	2.653	1.881
1.38	1.122	2.077	4.304	4.433	0.888
1.683	1.156	0.59	9.174	3.929	0.621
3.258	3.307	7.535	3.828	0.593	0.169
1.627	0.358	NaN	10.061	0.615	2.345
0.986	5.011	1.391	3.368	0.212	0.617
1.502	0.453	4.765	1.226	8.453	0.956
9.622	1.012	0.329	1.521	0.757	1.69
1.105	0.751	NaN	2.536	0.558	3.319
1.069	4.376	2.084	3.62	1.454	2.405
0.944	4.81	1.309	2.939	1.835	0.425
1.004	8.003	0.602	2.237	0.992	0.421
2.283	1.609	3.93	3.435	0.613	0.523
0.26	1.419	2.686	3.019	0.493	1.445
1.312	0.209	4.088	2.884	3.027	1.098
5.201	0.386	0.848	3.23	1.798	1.431
5.835	1.915	1.353	2.091	0.973	0.156
0.454	1.591	0.838	7.763	2.974	0.892
1.575	4.314	0.04	2.468	2.582	0.217
3.249	2.985	NaN	3	3.405	0.425
1.803	0.394	NaN	NaN	0.986	2.541
1.935	0.944	0.836	0.482	0.949	0.839
10.69	0.552	0.84	0.001	0.868	0.623
2.156	1.166	2.659	0.599	1.081	0.407
1.778	0.586	0.782	0.81	3.38	0.249
1.224	1.559	0.323	1.762	0.836	NaN
0.899	3.2	1.232	7.993	2.989	0.383
1.129	1.482	0.627	3.259	3.134	1.21
3.61	1.04	0.565	3.486	0.088	0.447
1.889	3.82	0.329	0.161	0.61	0.349
4.278	0.984	2.322	4.218	2.807	NaN
0.325	7.738	1.592	NaN	2.956	1.094
1.05	3.009	0.227	6.626	3.448	1.917
2.311	1.68	4.192	0.485	2.482	0.66
2.657	7.46	2.119	7.218	5.175	0.505
2.261	3.803	0.412	4.455	0.42	0.8
2.882	2.413	0.845	6.2	2.029	0.153
1.668	0.801	0.609	14.277	1.339	0.453
1.272	NaN	NaN	0.382	0.518	0.839
2.736	8.396	0.466	3.31	0.167	2.725
0.623	5.102	0.169	1.023	NaN	1.559
3.494	0.284	1.083	7.233	0.518	1.207
3.124	1.05	3.467	3.861	0.062	0.993
1.256	1.136	0.788	3.897	0.425	0.587
2.063	1.025	6.053	5.224	1.926	10.741
0.08	0.474	5.723	4.757	0.458	0.58
2.938	4.168	1.237	0.319	2.132	0.448
1.354	2.481	NaN	NaN	0.53	0.323
0.811	1.948	1.361	8.347	0.583	0.365
0.018	1.522	1.663	4.759	0.285	1.2
1.119	0.853	0.157	0.038	0.001	0.424
3.317	2.504	5.886	1.998	1.639	0.413
1.227	1.731	0.633	2.708	0.061	2.507
0.4	1.728	1.644	2.728	0.331	0.4
0.927	0.083	1.032	1.465	0.602	0.041
5.07	8.825	5.565	0.797	0.552	1.68
0.818	2.609	0.352	5.33	0.483	0.991
1.128	NaN	3.029	0.629	4.347	0.434
1.621	0.627	0.451	0.958	0.53	1.675
2.096	6.592	1.122	0.788	3.935	1.054
0.743	2.241	0.414	0.879	0.833	0.542
1.015	4.077	0.606	0.81	0.66	2.185
4.505	2.027	0.235	3.498	1.346	2.006
1.181	0.713	1.034	0.531	0.537	0.666
0.265	2.385	4.552	0.393	0.718	4.777
3.04	NaN	1.986	0.071	0.697	0.168
4.872	4.385	3.452	0.166	0.451	1.207
1.067	2.169	0.476	2.495	0.474	2.904
5.814	NaN	1.06	2.459	0.949	0.336
1.482	7.741	0.729	0.324	0.46	1.308
1.376	0.899	0.519	0.431	2.085	0.491
0.292	2.555	0.531	1.776	0.1	1.131
6.687	5.02	1.536	0.331	0.485	0.511
2.969	NaN	0.001	0.849	2.409	0.618
0.469	3.122	0.666	1.026	0.488	2.307
0.36	3.95	0.314	1.441	0.541	4.576
0.7	5.422	1.742	1.492	0.5	2.107
3.292	1.081	2.208	0.622	0.043	0.603
1.474	0.478	1.818	0.389	0.483	0.341
0.239	8.778	1.007	0.695	0.288	1.131
0.425	6.328	2.962	0.784	3.977	1.691
1.777	3.802	1.789	0.761	3.017	1.019
4.658	1.691	2.544	0.065	0.488	0.075
0.547	7.116	7.116	0.922	0.362	1.055
1.643	1.534	3.202	0.807	2.298	2.039
4.013	4.65	1.298	0.372	0.248	2.063
0.774	4.853	1.703	2.903	0.517	3.115
1.257	4.842	0.868	0.819	0.323	0.443
1.046	1.953	2.315	0.928	0.548	2.267
0.963	3.747	2.937	0.231	3.227	1.136
1.254	3.348	0.594	0.757	1.124	4.059
3.747	NaN	0.182	0.549	1.087	7.328
1.998	4.821	6.761	0.011	1.797	0.683
0.408	8.176	2.394	1.429	0.567	1.083
1.471	NaN	2.78	1.119	2.078	0.067
1.533	0.919	6.089	2.034	0.517	0.708
0.591	6.734	0.387	0.743	0.001	0.762
0.806	1.255	2.349	0.101	4.095	0.604
1.968	1.847	1.463	2.732	0.57	0.482
0.174	2.774	0.346	2.167	1.729	1.299
0.819	2.561	0.405	0.66	6.991	0.501
1.311	0.289	1.513	5.483	0.145	0.695
3.043	0.624	0.168	2.291	0.673	0.611
5.139	1.137	1.054	0.662	3.679	0.895
3.584	4.982	1.703	0.123	0.372	0.647
0.815	3.357	3.002	0.083	0.908	2.551
1.783	1.932	0.61	0.936	1.142	2.153
4.483	NaN	1.463	5.257	0.996	1.065
2.346	7.992	0.255	2.287	4.698	0.623
1.027	NaN	1.755	2.498	2.529	0.448
1.582	2.174	4.384	0.672	1.071	0.413
4.322	0.808	0.246	1.231	1.132	0.774
1.477	4.199	0.14	3.059	3.312	NaN
2.29	1.343	0.279	2.639	3.166	0.087
2.083	4.478	0.534	1.11	5.558	0.108
2.698	4.968	0.7	1.017	0.356	3.028
0.688	1.136	0.326	0.472	0.369	0.475
0.08	8.631	0.856	0.09	3.761	0.155
0.757	0.313	1.244	2.191	2.085	0.489
0.032	1.47	1.47	1.784	1.701	2.983
0.001	0.42	1.482	1.169	0.782	0.463
1.555	1.395	0.262	1.05	1.775	0.237
1.96	5.307	5.637	0.1	0.916	0.234
0.66	5.11	1.603	0.376	0.863	1.522
0.834	0.894	2.628	1.181	3.583	0.175
1.26	6.526	0.412	0.292	1.172	0.828
2.706	4.264	0.226	1.346	1.351	0.896
0.536	0.74	0.479	6.897	2.799	1.543
1.722	4.924	3.061	2.253	0.567	1.073
0.459	3.847	0.296	1.628	0.189	0.337
1.444	3.707	1.581	3.019	1.12	0.73
0.186	0.909	1.736	1.07	0.813	0.107
2.168	6.305	2.848	2.162	0.394	0.81
2.121	NaN	NaN	2.768	1.685	0.428
3.627	2.058	0.615	1.086	0.158	0.552
0.408	3.913	0.043	0.897	0.53	0.979
1.238	NaN	1.321	1.809	0.139	2.22
0.423	8.518	0.905	2.033	0.833	0.78
0.619	2.541	0.153	4.408	0.915	1.844
0.59	NaN	0.932	2.558	1.35	0.611
3.656	1.83	0.899	2.623	1.166	NaN
0.454	NaN	NaN	1.101	0.459	0.497
1.396	1.187	0.475	1.074	1.81	0.694
0.618	0.204	4.575	1.967	3.039	2.84
1.725	2.366	0.026	1.966	0.965	0.47
1.661	0.729	5.165	0.709	0.524	0
1.756	1.097	4.511	0.765	2.256	0.369
2.873	1.772	0.343	1.856	0.016	0.436
1.601	0.367	0.942	0.722	1.166	0.433
2.383	0.46	1.751	2.783	0.741	1.389
2.082	1.281	0.179	1.983	0.788	0.286
0.511	8.023	0.417	2.346	0.02	0.949
2.199	3.302	0.063	0.798	1.024	1.144
0.429	7.838	0.245	1.012	2.417	0.403
3.235	3.113	4.23	2.496	1.868	0.784
2.542	4.195	0.372	5.251	8.29	0.315
7.555	2.411	1.072	0.973	1.319	1.98
0.265	1.104	1.139	0	0.988	0.611
2.119	5.459	4.045	0.391	2.122	0.001
1.227	6.095	0.164	1.813	1.318	1.429
1.717	3.956	2.617	3.192	0.711	0.117
1.203	1.757	0.273	3.689	0.64	0.493
1.771	0.132	0.919	0.448	0.724	1.128
1.066	2.349	1.36	0.623	0.634	0.376
4.478	5.775	0.511	1.679	1.943	0.014
6.203	2.046	5.198	2.673	2.281	0.224
0.552	1.259	1.055	0	0.607	0.552
0.824	NaN	0.254	0.483	0.635	0.232
2.097	4.889	3.587	0.397	1.371	1.113
0.399	6.872	3.871	0.509	1.955	0.11
1.872	NaN	4.575	1.516	1.117	0.914
8.838	4.045	1.162	1.284	1.682	2.345
8.688	NaN	2.558	1.582	0.507	0.001
8.323	5.801	3.736	1.071	2.965	0.444
1.181	5.483	0.134	1.736	1.339	0.537
4.644	0.528	0.103	0.519	0.513	0.663
2.983	NaN	3.252	0.734	1.019	0.359
2.527	0.1	3.524	0.231	0.698	1.382
0.54	4.804	0.485	2.869	2.511	0.368
0.413	2.386	1.717	0.494	1.513	1.063
0.15	1.028	0.918	1.896	3.321	0.177
0.001	4.214	5.856	1.059	1.042	1.294
4.449	NaN	3.193	1.194	0.832	0.542
0.464	0.796	0.281	1.218	6.514	0.402
1.002	1.15	0.931	12.76	2.779	0.887
2.601	5.037	4.888	4.807	0.833	0.662
1.438	0.647	1.038	3.507	5.461	0.595
0.995	NaN	3.385	2.846	0.878	0.311
0.29	1.024	0.553	2.104	0.639	0.278
0.927	5.813	2.629	12.18	0.081	0.812
4.759	3.64	2.151	2.12	2.411	0.919
0.177	1.091	0.043	1.54	0.348	0.392
1.108	6.894	1.298	2.264	0.779	0.408
0.427	1.706	2.875	1.943	0.405	0.368
0.281	1.547	2.762	2.829	1.532	1.707
1.955	NaN	0.029	9.324	8.186	0.159
0.833	1.875	4.034	2.159	0.408	1.115
0.239	0.738	0.825	1.955	8.596	0.53
1.837	0.642	2.053	5.993	1.321	0.849
0.869	1.218	1.301	2.042	1.94	1.082
0.387	1.973	0.887	2.733	0.595	1.807
0.704	0.593	0.709	1.924	0.559	0.958
0.487	0.374	1.68	0.604	0.616	0.898
0.898	0.326	1.037	1.64	5.495	0.255
3.533	1.071	0.142	0.576	1.062	0.352
1.217	1.492	3.161	1.539	0.128	0.48
0.084	0.861	1.074	1.249	0.35	0.536
2.175	NaN	1.247	2.155	1.012	10.448
3.297	NaN	0.613	0.045	0.595	0.11
1.888	0.917	2.669	0.948	0.15	0.505
0.723	2.57	0.637	0.72	0.119	0.291
1.559	0.001	2.537	NaN	1.741	0.647
0.421	1.307	5.665	0.376	0.507	1.544
0.145	0.102	1.049	1.068	NaN	0.462
2.623	0.199	1.767	0.354	NaN	0.513
1.878	0.408	2.798	0.865	2.781	0.209
0.409	0.729	1.11	0.147	1.713	0.811
0.715	0.322	0.921	0.485	0.3	3.188
0.64	0.57	1.337	0.075	0.644	0.08
0.115	5.553	1.76	0.143	2.654	0.419
0.649	0.032	0.318	0.595	0.332	0.617
1.082	2.784	0.094	0.542	0.076	0.284
0.332	0.536	1.043	0.239	0.361	0.89
5.614	4.29	0.506	3.817	2.477	0.978
8.203	1.287	0.867	NaN	0.368	NaN
2.026	1.222	0.222	10.286	2.925	9.133
2.154	0.428	0.958	0.655	1.167	0.914
0.763	1.785	0.064	0.614	2.16	NaN
1.978	2.213	5.345	3.006	1.807	0.469
7.024	7.461	0.301	8.842	NaN	2.953
4.946	3.131	0.33	9.805	0.95	5.626
3.963	5.646	2.667	8.797	2.891	6.585
1.157	NaN	0.332	NaN	4.52	4.548
5.122	1.461	0.822	10.013	11.304	2.601
4.593	8.727	0.678	1.282	0.867	5.217
5.544	3.08	0.363	NaN	1.991	2.77
6.121	5.852	2.501	2.153	10.227	4.565
2.556	2.861	1.296	1.297	1.155	4.931
0.355	4.306	1.881	8.093	1.708	8.208
1.264	3.69	1.095	2.533	3.505	NaN
1.874	0.316	1.859	2.007	4.75	5.564
10.245	1.7	0.001	12.002	0.273	6.753
4.327	4.202	0.706	7.386	4.048	7.475
3.584	6.478	1.125	1.991	1.962	0.639
4.773	1.864	0.174	2.983	6.986	1.414
4.57	2.114	1.459	NaN	1.143	NaN
4.309	3.64	2.06	NaN	8.059	1.416
4.063	4.221	2.176	0.989	1.036	0.957
3.139	1.269	1.442	0.521	3.617	NaN
3.028	0.857	5.875	3.665	3.506	1.068
7.98	0.76	4.892	7.223	0.07	5.578
5.17	0.9	0.981	0.17	0.831	3.442
4.57	1.422	0.743	1.356	0.273	9.486
5.829	NaN	4.278	1.267	4.614	4.512
4.222	1.513	1.163	0.249	6.354	11.035
1.97	3.069	1.174	3.836	2.533	0.043
0.505	0.043	0.774	12.114	1.995	7.376
1.055	4.482	0.562	1.902	0.101	0.698
1.752	1.203	0.095	0.693	2.15	1.309
0.836	1.213	0.83	2.565	0.153	0.544
4.294	NaN	0.112	0.874	1.736	NaN
1.692	NaN	1.584	1.181	9.346	0.514
0.223	4.193	2.921	2.006	1.202	3.143
0.293	1.661	3.11	14.143	8.679	5.85
0.989	NaN	1.599	1.979	0.992	0.072
6.545	1.912	2.191	1.179	NaN	0.28
2.394	2.094	0.624	8.377	0.012	0.485
2.519	2.098	1.314	9.686	4.528	2.791
NaN	7.64	1.978	0.499	0.381	0.355
3.289	3.557	6.505	5.127	3.135	0.102
1.957	5.638	0.054	4.33	2.819	1.566
1.095	6.279	0.932	6.525	0.67	0.45
4.966	NaN	2.688	3.779	6.418	3.982
1.408	5.769	2.017	3.126	5.543	1.586
10.639	6.521	1.397	4.128	0.603	0.696
NaN	0.978	2.439	NaN	7.812	1.906
0.103	NaN	1.225	1.161	1.102	4.889
2.829	1.783	1.649	0.66	NaN	4.432
0.473	1.648	2.851	0.504	1.88	7.185
8.349	1.094	1.782	8.621	0.53	1.855
7.456	1.938	3.074	10.32	5.23	0.351
3.354	4.764	1.604	4.279	0.445	3.389
5.45	NaN	2.295	1.034	0.444	1.194
4.683	NaN	0.692	5.399	1.668	4.337
0.887	NaN	1.884	1.992	5.327	0.415
0.369	0.941	2.442	8.149	0.043	NaN
3.623	1.631	3.598	0.148	0.012	1.73
0.672	NaN	0.094	0.691	7.037	1.728
1.862	0.195	0.286	0.408	0.714	NaN
0.695	3.132	0.757	1.507	0.087	6.528
1.379	0.445	0.429	5.037	8.053	9.634
0.329	0.463	1.3	3.823	8.746	10.321
2.691	0.423	1.759	2.112	1.231	6.069
9.804	1.066	2.473	3.729	3.035	6.389
6.362	3.432	0.616	0.665	2.601	1.238
0.522	7.966	0.895	NaN	8.292	5.225
1.502	5.348	1.236	0.665	0.001	5.283
4.011	1.493	1.179	1.03	2.962	0.488
1.156	6.273	1.445	1.028	0.404	12.391
0.094	4.669	1.03	1.774	0.222	2.035
3.096	0.686	0.794	3.383	2.049	NaN
1.126	3.842	1.038	5.123	0.94	0.638
0.745	2.048	0.001	3.452	1.136	NaN
3.901	0.703	2.119	8.049	1.914	6.28
0.179	5.23	1.895	1.157	2.406	7.021
8.795	2.413	6.279	1	1.659	5.141
0.224	0.57	1.476	3.165	0.888	NaN
1.979	1.989	0.998	1.189	2.728	0.548
NaN	5.263	1.584	1.421	1.545	2.775
1.424	1.819	0.441	2.127	0.809	3.464
3.177	0.03	0.091	2.883	1.307	3.185
0.699	0.294	2.782	0.655	2.248	2.099
1.845	1.53	0.021	NaN	1.998	0.299
1.994	0.455	0.355	1.478	1.808	4.359
1.705	0.001	0.363	1.477	3.742	1.632
1.202	0.466	3.868	0.381	4.495	0.527
10.864	2.051	1.105	2.082	2.644	3.997
2.207	0	0.689	7.885	1.201	2.194
1.966	1.159	0.701	10.069	3.313	2.995
4.91	0.95	4.6	1.786	0.067	0.156
1.38	0.601	1.647	0.732	1.465	2.699
4.66	2.452	2.212	0.89	1.566	6.656
3.796	0.448	0.131	7.023	2.278	2.421
1.204	0.502	0.311	2.316	2.363	2.478
3.614	1.331	0.78	8.582	7.877	0.767
0.89	0.302	3.32	NaN	2.881	0.194
0.462	0.988	3.023	5.483	8.395	NaN
0.843	1.839	3.488	2.579	0.574	8.663
0.374	0.788	1.341	11.484	7.36	10.872
1.246	2.643	0.905	4.044	8.312	2.984
0.051	1.278	1.842	1.655	2.49	8.48
4.585	1.18	1.134	0.708	4.278	0.154
0.169	0.248	0.574	0.447	5.258	4.681
1.499	1.145	3.983	1.512	1.975	9.726
0.137	7.666	2.012	0.7	0.516	1.898
1.23	0.816	2.295	3.162	4.544	0.634
1.605	0.496	1.649	1.06	2.751	6.798
2.76	0.705	0.873	1.256	0.903	2.497
1.434	3.226	4.556	12.037	6.083	1.859
2.688	0.347	0.646	10.479	10.448	1.59
0.74	0.138	2.391	0.485	1.87	0.223
5.073	3.275	1.108	9.967	3.155	0.568
4.885	0.703	2.994	3.352	1.897	1.868
0.81	0.502	1.567	4.952	NaN	3.227
0.485	0.334	1.069	0.489	1.36	1.558
0.803	0.364	1.858	0.237	9.092	1.648
2.609	0.783	1.011	4.631	2.332	1.33
1.273	0.681	1.708	0.404	0.848	1.445
0.772	1.154	5.929	5.786	NaN	1.364
1.165	2.267	2.252	5.966	0.664	0.758
3.923	1.121	1.125	0.984	0.439	0.494
0.97	1.661	0.621	11.015	0.083	0.444
0.466	0.68	4.672	2.871	1.014	7.548
1.762	1.587	2.018	2.863	5.274	0.04
1.82	1.106	1.865	0.046	0.577	2.224
0.111	3.219	0.828	0.501	1.519	4.386
1.383	1.631	2.505	4.362	0.501	0.664
2.125	1.814	0.174	1.846	0.554	3.47
3.577	4.516	0.692	3.745	0.085	2.261
4.608	1.547	3.879	0.941	1.611	5.302
3.214	2.231	0.4	1.543	1.022	0.568
0.32	5.053	1.494	2.787	0.372	0.158
2.756	1.198	0.383	1.786	2.438	0.257
0.896	1.35	3.639	0.402	2.622	10.598
4.248	2.852	7.844	7.558	2.383	3.421
1.7	0.565	2.349	0.405	2.468	0.789
8.705	1.012	3.334	0.712	5.257	0.245
NaN	0.196	1.177	0.408	4.275	0.159
1.417	6.585	1.247	1.164	4.865	0.096
0.358	0.645	2.513	1.306	3.741	1.54
4.427	1.106	3.039	0.49	5.432	1.823
1.282	0.001	2.286	3.538	3.938	1.453
4.272	1.536	1.28	12.575	0.508	1.494
2.308	0.434	1.009	0.168	7.219	1.082
1.911	0.052	4.051	2.349	1.681	0.737
4.569	0.947	1.128	1.8	4.455	1.049
0.129	0.033	0.952	6.59	1.406	0.794
0.821	1.813	0.964	0.882	0.576	0.188
3.575	1.384	0.185	1.994	0.321	4.5
4.267	0.95	0.001	4.125	0.748	2.526
6.594	0.758	1.145	0.836	0.319	9.073
NaN	0.376	0.689	1.421	2.311	3.059
7.628	6.021	1.861	0.02	0.091	3.929
1.448	0.952	0.044	0.001	3.233	NaN
3.709	0.409	1.19	1.993	0.128	7.092
2.822	1.963	2.709	0.666	0.364	2.119
7.87	0.957	0.185	0.77	4.231	10.19
1.207	0.588	0.202	5.543	0.75	3.683
0.134	2.97	0.618	3.09	3.6	2.894
1.922	4.256	3.974	NaN	7.049	1.09
1.873	0.823	NaN	5.482	10.326	0.644
0.309	1.4	2.66	4.097	1.339	0.874
5.484	2.137	1.555	0.451	1.352	1.666
0.602	3.64	0.088	3.264	1.41	9.205
4.721	1.29	0.967	3.433	NaN	0.136
2.823	4.504	0.063	1.091	0.859	1.088
6.299	0.417	0.094	4.799	0.136	0.232
6.113	1.094	2.468	2.548	1.24	NaN
1.157	7.467	0.25	0.6	1.35	5.148
2.787	NaN	0.536	1.128	3.742	1.893
1.408	0.713	1.595	0.414	1.044	0.898
8.769	0.938	0.001	2.303	2.671	2.147
3.901	1.897	1.074	6.356	2.308	1.627
5.269	2.252	1.929	3.697	2.317	0.723
2.145	0.887	3.522	0.395	1.005	9.939
2.638	1.893	0.001	6.692	0.351	3.129
1.966	1.182	0.037	3.59	0.412	4.481
11.277	0.488	1.627	3.813	0.167	6.161
9.007	4.515	4.235	0.883	0.139	1.023
NaN	2.307	1.74	1.29	0.635	1.885
8.931	4.689	0.899	4.415	1.353	NaN
4.416	0.19	0.015	1.316	0.243	1.142
0.277	0.001	2.343	0.854	0.196	3.51
3.23	0.508	0.936	0.001	0.146	9.525
6.237	1.564	0.558	2.317	2.714	0.001
5.745	3.943	0.966	0.553	0.19	1.18
0.859	1.363	0.162	0.087	0.001	9.772
5.883	1.181	0.765	4.72	0.1	0.061
1.142	3.054	2.496	1.159	2.033	11.406
NaN	2.021	3.309	2.686	0.573	10.383
3.615	2.004	4.268	0.938	0.446	2.105
1.114	1.061	4.037	2.086	0.504	1.779
6.541	3.906	1.824	6.055	0.557	1.25
6.224	1.995	0.304	1.629	0.181	10.512
0.82	4.937	4.144	5.079	3.284	NaN
1.803	0.02	2.327	2.336	1.33	4.829
5.484	1.571	1.055	1.159	1.382	1.491
1.427	2.896	0.595	3.157	5.348	2.751
2.831	1.055	0.128	6.052	1.081	1.169
3.51	NaN	0.986	1.049	0.562	0.813
5.82	3.181	1.842	3.148	1.129	2.835
6.574	2.257	1.819	6.076	0.313	NaN
3.267	1.646	5.722	2.514	1.321	3.283
8.84	3.476	0.097	2.163	NaN	2.218
2.629	1.652	0.143	0.021	1.125	1.901
0.001	0.494	2.343	1.185	0.31	1.379
1.714	2.494	5.733	0.604	2.395	5.818
0.539	2.115	0.078	1.561	0.044	0
11.107	1.298	3.787	2.325	2.089	0.317
2.904	0.805	3.859	4.938	0.562	1.281
0.663	2.374	0.743	0.082	3.013	2.007
4.983	NaN	2.382	4.714	0.83	1.627
4.23	0.136	0.63	3.103	4.396	0.449
3.88	1.145	0.995	0.373	0.045	2.009
0.256	2.595	1.082	3.185	1.445	1.401
2.27	1.063	1.777	1.622	0.844	7.943
0.663	1.658	6.921	0.498	8.345	6.968
5.991	3.334	3.47	0.244	0.921	11.074
NaN	NaN	NaN	0.18	0.015	0.093
NaN	NaN	NaN	0.59	1.664	0.05
NaN	NaN	NaN	2.87	1.814	1.289
NaN	NaN	NaN	1.485	0.022	3.101
NaN	NaN	NaN	2.353	4.511	1.015
NaN	NaN	NaN	2.294	0.393	0.225
NaN	NaN	NaN	0.376	0.001	0.374
NaN	NaN	NaN	4.646	1.703	0.248
NaN	NaN	NaN	9.979	0.13	0.001
NaN	NaN	NaN	0.345	1.891	0.366
NaN	NaN	NaN	2.738	1.767	1.417
NaN	NaN	NaN	1.485	0.704	0.388
NaN	NaN	NaN	1.537	1.974	0.358
NaN	NaN	NaN	2.494	1.182	0.416
NaN	NaN	NaN	5.771	0.185	1.014
NaN	NaN	NaN	1.688	3.489	0.782
NaN	NaN	NaN	1.302	0.371	0.39
NaN	NaN	NaN	1.178	1.163	1.306
NaN	NaN	NaN	2.208	0.137	0.383
NaN	NaN	NaN	0.101	0.415	0.364
NaN	NaN	NaN	2.627	0.5	0.738
NaN	NaN	NaN	2.533	0.254	0.821
NaN	NaN	NaN	0.586	0.416	0.32
NaN	NaN	NaN	0.856	2.841	5.762
NaN	NaN	NaN	0.427	0.096	1.812
NaN	NaN	NaN	0.101	0.631	0.943
NaN	NaN	NaN	0.416	0.639	0.342
NaN	NaN	NaN	0.678	0.745	0.08
NaN	NaN	NaN	1.254	0.344	1.19
NaN	NaN	NaN	0.147	0.374	2.118
NaN	NaN	NaN	0.627	2.059	2.817
NaN	NaN	NaN	1.014	0.355	0.066
NaN	NaN	NaN	0.453	0.262	0.247
NaN	NaN	NaN	0.284	2.456	0.422
NaN	NaN	NaN	0.022	0.955	0.406
NaN	NaN	NaN	2.128	2.803	1.014
NaN	NaN	NaN	0.075	0.283	2.891
NaN	NaN	NaN	0.402	0.961	0.252
NaN	NaN	NaN	0.31	1.05	0.333
NaN	NaN	NaN	0.846	0.471	1.074
NaN	NaN	NaN	0.016	0.014	0.876
NaN	NaN	NaN	0.428	0.319	1.052
NaN	NaN	NaN	1.165	0.7	0.111
NaN	NaN	NaN	1.528	0.309	0.537
NaN	NaN	NaN	0.202	0.249	2.121
NaN	NaN	NaN	0.91	0.924	0.302
NaN	NaN	NaN	1.352	0.114	0.102
NaN	NaN	NaN	0.443	0.646	0.863
NaN	NaN	NaN	0.081	0.187	0.311
NaN	NaN	NaN	1.044	1.378	0.454
NaN	NaN	NaN	0.221	0.401	0.725
NaN	NaN	NaN	0.084	3.094	1.25
NaN	NaN	NaN	0.55	1.431	0.437
NaN	NaN	NaN	1.871	1.27	0.206
NaN	NaN	NaN	0.408	0.442	0.372
NaN	NaN	NaN	0.519	0.241	0.104
NaN	NaN	NaN	0.53	1.798	0.43
NaN	NaN	NaN	0.648	0.982	0.394
NaN	NaN	NaN	2.918	1.198	0.685
NaN	NaN	NaN	1.745	2.186	0.307
NaN	NaN	NaN	0.624	7.546	0.132
NaN	NaN	NaN	1.366	0.555	0.443
NaN	NaN	NaN	4.021	5.751	0.445
NaN	NaN	NaN	0.905	0.918	1.247
NaN	NaN	NaN	0.458	1.949	0.364
NaN	NaN	NaN	0.625	4.947	0.737
NaN	NaN	NaN	0.542	2.553	2.829
NaN	NaN	NaN	0.691	0.638	0.436
NaN	NaN	NaN	0.488	0.823	1.013
NaN	NaN	NaN	0.397	0.315	0.627
NaN	NaN	NaN	0.053	0.228	0.389
NaN	NaN	NaN	1.146	1.637	0.428
NaN	NaN	NaN	0.203	0.858	0.318
NaN	NaN	NaN	0.34	0.974	0.345
NaN	NaN	NaN	0.368	0.287	0.355
NaN	NaN	NaN	0.272	0.488	0.156
NaN	NaN	NaN	0.068	1.007	0.254
NaN	NaN	NaN	1.267	0.364	0.686
NaN	NaN	NaN	3.149	1.438	0.132
NaN	NaN	NaN	4.035	0.748	1.166
NaN	NaN	NaN	0.53	0.095	0.04
NaN	NaN	NaN	0.094	0.338	0.355
NaN	NaN	NaN	2.146	0.42	0.125
NaN	NaN	NaN	1.955	0.088	1.277
NaN	NaN	NaN	4.45	0.542	0.729
NaN	NaN	NaN	3.587	1.307	0.587
NaN	NaN	NaN	2.008	0.26	0.221
NaN	NaN	NaN	2.049	1.416	3.847
NaN	NaN	NaN	NaN	2.541	2.101
NaN	NaN	NaN	3.133	0.544	3.339
NaN	NaN	NaN	5.953	0.343	2.496
NaN	NaN	NaN	5.695	3.985	3.281
NaN	NaN	NaN	5.11	0.791	5.957
NaN	NaN	NaN	0.504	1.052	5.223
NaN	NaN	NaN	2.493	4.218	1.539
NaN	NaN	NaN	2.936	2.284	NaN
NaN	NaN	NaN	0.592	2.547	3.611
NaN	NaN	NaN	3.793	3.803	1.072
NaN	NaN	NaN	4.048	1.854	0.068
NaN	NaN	NaN	NaN	0.457	0.443
NaN	NaN	NaN	14.029	1.469	1.092
NaN	NaN	NaN	14.235	0.415	0.503
NaN	NaN	NaN	7.289	0.905	0.964
NaN	NaN	NaN	8.843	0.651	1.395
NaN	NaN	NaN	1.542	1.006	0.698
NaN	NaN	NaN	2.907	0.048	0.522
NaN	NaN	NaN	2.864	0.106	6.33
NaN	NaN	NaN	2.946	0.997	2.867
NaN	NaN	NaN	1.413	0.722	1.243
NaN	NaN	NaN	3.424	0.895	0.861
NaN	NaN	NaN	0.319	0.133	1.857
NaN	NaN	NaN	0.084	0.94	0.509
NaN	NaN	NaN	0.395	1.734	4.254
NaN	NaN	NaN	1.225	0.202	4.282
NaN	NaN	NaN	0.338	0.999	4.18
NaN	NaN	NaN	0.709	0.584	5.21
NaN	NaN	NaN	1.109	1.57	4.441
NaN	NaN	NaN	1.992	0.113	0.816
NaN	NaN	NaN	1.332	1.012	2.062
NaN	NaN	NaN	2.258	0.529	0.928
NaN	NaN	NaN	0.46	0.654	1.499
NaN	NaN	NaN	5.8	2.34	0.864
NaN	NaN	NaN	3.005	0.186	2.184
NaN	NaN	NaN	0.34	1.456	0.286
NaN	NaN	NaN	0.431	0.82	0.451
NaN	NaN	NaN	5.025	0.525	1.83
NaN	NaN	NaN	4.334	2.379	1.212
NaN	NaN	NaN	0.911	0.537	4.248
NaN	NaN	NaN	6.618	0.999	0.185
NaN	NaN	NaN	2.348	0.321	5.954
NaN	NaN	NaN	1.195	0.221	4.617
NaN	NaN	NaN	2.788	8.102	0.503
NaN	NaN	NaN	1.317	5.348	1.042
NaN	NaN	NaN	3.487	4.693	1.954
NaN	NaN	NaN	1.688	0.347	6.896
NaN	NaN	NaN	1.536	0.172	1.841
NaN	NaN	NaN	1.777	0.001	6.449
NaN	NaN	NaN	3.851	2.402	5.866
NaN	NaN	NaN	2.42	1.139	4.201
NaN	NaN	NaN	1.88	1.595	4.16
NaN	NaN	NaN	3.58	11.26	2.737
NaN	NaN	NaN	1.682	3.723	1.494
NaN	NaN	NaN	2.593	0.843	1.639
NaN	NaN	NaN	3.204	0.591	3.475
NaN	NaN	NaN	1.201	0.503	0.914
NaN	NaN	NaN	0.621	2.631	0.35
NaN	NaN	NaN	1.643	0.226	4.462
NaN	NaN	NaN	2.36	0.557	5.605
NaN	NaN	NaN	9.517	0	12.069
NaN	NaN	NaN	4.232	0.283	6.353
NaN	NaN	NaN	1.145	1.324	6.178
NaN	NaN	NaN	1.974	0.952	7.37
NaN	NaN	NaN	2.729	0.543	0.697
NaN	NaN	NaN	3.983	1.124	0.407
NaN	NaN	NaN	1.156	0.502	1.788
NaN	NaN	NaN	2.204	2.266	3.266
NaN	NaN	NaN	1.519	1.943	0.708
NaN	NaN	NaN	0.081	0.442	9.692
NaN	NaN	NaN	1.048	0.969	1.483
NaN	NaN	NaN	1.48	0.483	0.695
NaN	NaN	NaN	0.457	0.819	6.683
NaN	NaN	NaN	1.027	3.165	1.691
NaN	NaN	NaN	2.439	0.001	0.133
NaN	NaN	NaN	2.361	7.748	NaN
NaN	NaN	NaN	0.278	0.624	4.745
NaN	NaN	NaN	2.491	5.311	2.23
NaN	NaN	NaN	1.968	1.135	2.006
NaN	NaN	NaN	0.837	1.181	2.251
NaN	NaN	NaN	3.282	0.335	0.954
NaN	NaN	NaN	0.959	1.471	0.821
NaN	NaN	NaN	2.871	2.491	4.075
NaN	NaN	NaN	1.188	0.932	1.906
NaN	NaN	NaN	2.678	0.332	8.191
NaN	NaN	NaN	5.614	0.001	1.331
NaN	NaN	NaN	6.438	0.882	4.469
NaN	NaN	NaN	1.205	1.333	7.473
NaN	NaN	NaN	3.711	0.52	0.444
NaN	NaN	NaN	1.756	1.177	7.887
NaN	NaN	NaN	2.102	0.661	0.993
NaN	NaN	NaN	0.763	0.09	0.793
NaN	NaN	NaN	0.567	0.535	0.623
NaN	NaN	NaN	1.544	0.833	0.73
NaN	NaN	NaN	0.446	2.53	0.64
NaN	NaN	NaN	1.085	0.313	3.807
NaN	NaN	NaN	0.636	0.758	0.371
NaN	NaN	NaN	3.178	0.017	1.558
NaN	NaN	NaN	0.001	2.498	0.835
NaN	NaN	NaN	0.535	1.412	0.374
NaN	NaN	NaN	0.226	1.952	0.98
NaN	NaN	NaN	0.473	0.533	1.604
NaN	NaN	NaN	1.102	0.039	1.408
NaN	NaN	NaN	0.88	1.477	2.232
NaN	NaN	NaN	0.099	0.072	0.572
NaN	NaN	NaN	0.839	2.337	0.039
NaN	NaN	NaN	2.554	1.717	1.93
NaN	NaN	NaN	1.61	5.829	0.825
NaN	NaN	NaN	1.224	NaN	0.731
NaN	NaN	NaN	0.43	1.799	8.688
NaN	NaN	NaN	2.1	2.38	4.819
NaN	NaN	NaN	2.541	1.478	2.279
NaN	NaN	NaN	1.086	1.166	1.271
NaN	NaN	NaN	0.405	1.16	0.415
NaN	NaN	NaN	0.218	0.946	3.812
NaN	NaN	NaN	0.169	1.13	1.348
NaN	NaN	NaN	1.14	0.848	1.66
NaN	NaN	NaN	0.115	0.34	1.335
NaN	NaN	NaN	0.137	1.121	2.178
NaN	NaN	NaN	1.086	0.376	0.633
NaN	NaN	NaN	1.622	0.55	7.79
NaN	NaN	NaN	0.451	0.658	1.09
NaN	NaN	NaN	1.001	0.499	5.579
NaN	NaN	NaN	0.445	0.066	4.086
NaN	NaN	NaN	0.84	0.079	1.636
NaN	NaN	NaN	0.228	0.246	1.98
NaN	NaN	NaN	1.218	1.074	0.892
NaN	NaN	NaN	0.201	1.648	1.218
NaN	NaN	NaN	1.17	0.688	0.545
NaN	NaN	NaN	1.871	1.133	0.933
NaN	NaN	NaN	0.871	0.021	1.437
NaN	NaN	NaN	0.684	0.428	1.751
NaN	NaN	NaN	0.708	1.51	0.104
NaN	NaN	NaN	0.23	1.497	0.79
NaN	NaN	NaN	0.219	2.362	0.105
NaN	NaN	NaN	0.864	1.672	0.707
NaN	NaN	NaN	0.133	0.221	1.232
NaN	NaN	NaN	NaN	0.065	5.921
NaN	NaN	NaN	NaN	2.544	2.85
NaN	NaN	NaN	5.37	9.242	NaN
NaN	NaN	NaN	NaN	7.225	6.174
NaN	NaN	NaN	NaN	NaN	4.177
NaN	NaN	NaN	7.413	NaN	0.933
NaN	NaN	NaN	5.074	3.182	7.682
NaN	NaN	NaN	2.365	4.411	3.93
NaN	NaN	NaN	14.086	7.042	3.128
NaN	NaN	NaN	2.982	3.632	7.568
NaN	NaN	NaN	2.846	3.359	1.559
NaN	NaN	NaN	NaN	10.24	NaN
NaN	NaN	NaN	5.286	3.795	6.75
NaN	NaN	NaN	4.683	3.339	8.074
NaN	NaN	NaN	7.841	2.998	12.303
NaN	NaN	NaN	12.973	5.601	8.896
NaN	NaN	NaN	10.389	3.61	NaN
NaN	NaN	NaN	NaN	2.425	6.343
NaN	NaN	NaN	4.515	9.362	8.693
NaN	NaN	NaN	3.556	3.196	10.309
NaN	NaN	NaN	1.227	NaN	8.483
NaN	NaN	NaN	7.402	4.816	7.433
NaN	NaN	NaN	7.408	3.304	3.305
NaN	NaN	NaN	11.21	0.154	NaN
NaN	NaN	NaN	NaN	5.434	12.05
NaN	NaN	NaN	NaN	1.541	NaN
NaN	NaN	NaN	3.357	4.191	NaN
NaN	NaN	NaN	4.22	3.445	5.257
NaN	NaN	NaN	7.373	3.451	NaN
NaN	NaN	NaN	6.02	4.523	NaN
NaN	NaN	NaN	NaN	2.503	3.833
NaN	NaN	NaN	9.315	2.895	2.584
NaN	NaN	NaN	3.485	2.572	1.873
NaN	NaN	NaN	10.829	0.753	10.077
NaN	NaN	NaN	0.7	6.18	NaN
NaN	NaN	NaN	2.009	1.048	3.836
NaN	NaN	NaN	9.387	0.835	9.285
NaN	NaN	NaN	1.915	0.461	3.44
NaN	NaN	NaN	4.218	0.4	NaN
NaN	NaN	NaN	NaN	2.146	6.013
NaN	NaN	NaN	8.724	3.582	3.203
NaN	NaN	NaN	3.065	1.487	NaN
NaN	NaN	NaN	5.308	5.661	6.975
NaN	NaN	NaN	NaN	3.035	3.444
NaN	NaN	NaN	1.457	2.698	4.8
NaN	NaN	NaN	NaN	2.253	NaN
NaN	NaN	NaN	8.86	1.397	9.212
NaN	NaN	NaN	7.992	3.087	1.95
NaN	NaN	NaN	1.721	1.254	4.595
NaN	NaN	NaN	0.492	0.813	1.695
NaN	NaN	NaN	10.363	1.477	NaN
NaN	NaN	NaN	0.632	NaN	5.629
NaN	NaN	NaN	7.944	1.507	1.307
NaN	NaN	NaN	0.562	0.815	NaN
NaN	NaN	NaN	NaN	4.927	9.753
NaN	NaN	NaN	1.774	4.338	10.55
NaN	NaN	NaN	2.171	3.035	9.987
NaN	NaN	NaN	1.476	NaN	6.461
NaN	NaN	NaN	7.236	NaN	8.885
NaN	NaN	NaN	4.1	8.658	3.419
NaN	NaN	NaN	10.647	NaN	7.219
NaN	NaN	NaN	0.272	5.45	1.621
NaN	NaN	NaN	0.949	3.859	0.808
NaN	NaN	NaN	NaN	3.925	6.176
NaN	NaN	NaN	2.941	NaN	0.021
NaN	NaN	NaN	1.919	4.769	3.651
NaN	NaN	NaN	8.884	5.177	4.274
NaN	NaN	NaN	1.363	1.863	2.968
NaN	NaN	NaN	1.194	6.952	3.736
NaN	NaN	NaN	14.591	10.01	3.434
NaN	NaN	NaN	6.405	4.829	3.648
NaN	NaN	NaN	NaN	5.419	5.413
NaN	NaN	NaN	11.776	1.738	3.821
NaN	NaN	NaN	3.304	2.843	NaN
NaN	NaN	NaN	4.975	2.162	1.884
NaN	NaN	NaN	11.701	0.991	6.49
NaN	NaN	NaN	1.859	4.326	1.162
NaN	NaN	NaN	1.651	2.363	0.258
NaN	NaN	NaN	4.144	2.941	0.392
NaN	NaN	NaN	0.315	NaN	5.136
NaN	NaN	NaN	1.256	NaN	8.928
NaN	NaN	NaN	2.36	NaN	2.769
NaN	NaN	NaN	2.283	7.285	3.366
NaN	NaN	NaN	3.451	NaN	2.488
NaN	NaN	NaN	1.392	2.154	1.181
NaN	NaN	NaN	10.39	NaN	1.947
NaN	NaN	NaN	1.831	9.891	0.16
NaN	NaN	NaN	12.882	5.735	0.684
NaN	NaN	NaN	1.863	0.884	0.585
NaN	NaN	NaN	NaN	1.301	0.302
NaN	NaN	NaN	1.584	NaN	0.79
NaN	NaN	NaN	1.01	NaN	0.624
NaN	NaN	NaN	4.295	NaN	2.754
NaN	NaN	NaN	NaN	NaN	1.038
NaN	NaN	NaN	5.281	NaN	2.887
NaN	NaN	NaN	4.533	NaN	0.017
NaN	NaN	NaN	4.516	NaN	0.719
NaN	NaN	NaN	NaN	9.786	1.172
NaN	NaN	NaN	1.522	7.966	0.163
NaN	NaN	NaN	3.193	5.769	1.437
NaN	NaN	NaN	2.122	3.981	0.55
NaN	NaN	NaN	1.768	9.135	1.191
NaN	NaN	NaN	1.598	1.036	2.083
NaN	NaN	NaN	2.824	2.578	0.063
NaN	NaN	NaN	2.309	1.346	3.278
NaN	NaN	NaN	1.786	1.394	1.356
NaN	NaN	NaN	9.665	4.226	0.629
NaN	NaN	NaN	2.211	2.928	0.595
NaN	NaN	NaN	2.568	0.275	0.316
NaN	NaN	NaN	1.588	2.282	0.077
NaN	NaN	NaN	7.052	5.42	0.661
NaN	NaN	NaN	9.187	3.347	1.681
NaN	NaN	NaN	0.471	1.026	1.351
NaN	NaN	NaN	NaN	0.412	2.226
NaN	NaN	NaN	2.032	2.176	0.582
NaN	NaN	NaN	1.621	1.284	0.833
NaN	NaN	NaN	2.495	NaN	1.436
NaN	NaN	NaN	0.42	4.238	1.405
NaN	NaN	NaN	1.094	0.507	1.43
NaN	NaN	NaN	4.421	0.373	0.369
NaN	NaN	NaN	0.328	1.613	3.784
NaN	NaN	NaN	2.022	2.762	0.538
NaN	NaN	NaN	3.145	NaN	11.586
NaN	NaN	NaN	2.398	3.472	1.485
NaN	NaN	NaN	3.487	0.365	0.87
NaN	NaN	NaN	4.31	1.89	2.957
NaN	NaN	NaN	8.34	8.813	0.531
NaN	NaN	NaN	0.341	1.957	8.546
NaN	NaN	NaN	3.704	2.754	0.733
NaN	NaN	NaN	1.164	2.559	0.084
NaN	NaN	NaN	0.874	1.157	3.737
NaN	NaN	NaN	4.197	3.005	0.924
NaN	NaN	NaN	1.757	0.894	3.766
NaN	NaN	NaN	5.69	0.77	9.106
NaN	NaN	NaN	0.293	1.638	3.34
NaN	NaN	NaN	0.854	1.281	1.949
NaN	NaN	NaN	2.996	2.353	3.502
NaN	NaN	NaN	0.491	1.561	0.343
NaN	NaN	NaN	1.191	2.752	0.232
NaN	NaN	NaN	4.063	0.927	0.61
NaN	NaN	NaN	1.419	1.723	1.027
NaN	NaN	NaN	3.876	0.817	0.499
NaN	NaN	NaN	0.88	2.336	0.359
NaN	NaN	NaN	5.562	0.256	1.196
NaN	NaN	NaN	0.152	0.706	0.686
NaN	NaN	NaN	0.394	0.605	1.726
NaN	NaN	NaN	3.473	3.949	6.184
NaN	NaN	NaN	0.152	5.676	1.44
NaN	NaN	NaN	1.239	1.967	1.142
NaN	NaN	NaN	7.718	2.167	0.257
NaN	NaN	NaN	0.03	5.716	3.552
NaN	NaN	NaN	0.846	0.479	1.362
NaN	NaN	NaN	0.431	1.638	2.835
NaN	NaN	NaN	12.228	0.247	3.27
NaN	NaN	NaN	3.691	4.58	1.177
NaN	NaN	NaN	2.448	0.27	3.36
NaN	NaN	NaN	1.989	1.794	5.713
NaN	NaN	NaN	6.866	1.738	0.403
NaN	NaN	NaN	1.51	NaN	0.201
NaN	NaN	NaN	1.698	1.245	4.6
NaN	NaN	NaN	0.444	0.882	0.893
NaN	NaN	NaN	2.029	4.34	1.143
NaN	NaN	NaN	1.299	4.122	0.091
NaN	NaN	NaN	1.225	3.747	0.365
NaN	NaN	NaN	4.022	1.069	3.028
NaN	NaN	NaN	6.025	0.537	3.048
NaN	NaN	NaN	7.087	NaN	2.19
NaN	NaN	NaN	1.422	3.659	4.871
NaN	NaN	NaN	0.924	7.487	5.397
NaN	NaN	NaN	1.507	11.707	1.129
NaN	NaN	NaN	3.9	NaN	0.565
NaN	NaN	NaN	2.292	4.218	1.652
NaN	NaN	NaN	0.885	1.269	2.751
NaN	NaN	NaN	2.384	0.531	0.884
NaN	NaN	NaN	8.548	1.339	3.425
NaN	NaN	NaN	4.994	7.648	0.551
NaN	NaN	NaN	0.93	2.311	2.383
NaN	NaN	NaN	8.587	11.112	7.211
NaN	NaN	NaN	1.723	7.336	2.505
NaN	NaN	NaN	2.176	5.712	0.865
NaN	NaN	NaN	3.054	NaN	2.36
NaN	NaN	NaN	2.768	NaN	2.573
NaN	NaN	NaN	0.919	10.829	4.22
NaN	NaN	NaN	1.319	4.382	6.798
NaN	NaN	NaN	1.195	2.974	2.666
NaN	NaN	NaN	6.383	2.383	0.355
NaN	NaN	NaN	2.375	2.741	1.848
NaN	NaN	NaN	1.258	1.932	0.265
NaN	NaN	NaN	2.417	3.672	1.014
NaN	NaN	NaN	3.517	2.819	3.532
NaN	NaN	NaN	0.582	NaN	3.298
NaN	NaN	NaN	0.952	9.948	3.011
NaN	NaN	NaN	2.53	0.681	6.453
NaN	NaN	NaN	2.842	NaN	2.139
NaN	NaN	NaN	NaN	3.683	2.244
NaN	NaN	NaN	12.252	5.396	0.604
NaN	NaN	NaN	1.791	2.067	2.442
NaN	NaN	NaN	5.101	7.757	3.595
NaN	NaN	NaN	NaN	0.615	0.492
NaN	NaN	NaN	7.398	1.882	7.883
NaN	NaN	NaN	8.069	5.886	0.284
NaN	NaN	NaN	7.505	3.986	0.854
NaN	NaN	NaN	6.157	4.373	0.94
NaN	NaN	NaN	1.857	4.299	3.802
NaN	NaN	NaN	3.059	NaN	1.357
NaN	NaN	NaN	13.078	NaN	2.25
NaN	NaN	NaN	2.928	NaN	1.609
NaN	NaN	NaN	4.162	1.76	3.592
NaN	NaN	NaN	NaN	7.125	2.585
NaN	NaN	NaN	8.308	6.554	2.069
NaN	NaN	NaN	1.431	2.652	1.711
NaN	NaN	NaN	6.724	NaN	3.801
NaN	NaN	NaN	4.363	3.701	0.632
NaN	NaN	NaN	NaN	6.498	6.378
NaN	NaN	NaN	7.521	2.655	1.041
NaN	NaN	NaN	7.571	1.862	10.84
NaN	NaN	NaN	3.216	2.929	0.755
NaN	NaN	NaN	7.413	2.155	3.326
NaN	NaN	NaN	7.178	2.886	0.338
NaN	NaN	NaN	2.543	5.455	0.401
NaN	NaN	NaN	8.278	NaN	0.241
NaN	NaN	NaN	NaN	NaN	NaN
NaN	NaN	NaN	1.638	6.422	7.815
NaN	NaN	NaN	1.067	6.881	1.074
NaN	NaN	NaN	1.032	0.911	1.116
NaN	NaN	NaN	NaN	NaN	NaN
NaN	NaN	NaN	NaN	NaN	NaN
NaN	NaN	NaN	NaN	NaN	NaN
NaN	NaN	NaN	NaN	NaN	NaN
NaN	NaN	NaN	NaN	NaN	NaN
NaN	NaN	NaN	NaN	NaN	NaN
NaN	NaN	NaN	NaN	NaN	NaN
NaN	NaN	NaN	NaN	NaN	NaN
NaN	NaN	NaN	NaN	NaN	NaN
NaN	NaN	NaN	NaN	NaN	NaN
NaN	NaN	NaN	NaN	NaN	NaN
NaN	NaN	NaN	NaN	NaN	NaN
NaN	NaN	NaN	NaN	NaN	NaN
NaN	NaN	NaN	NaN	NaN	NaN
NaN	NaN	NaN	NaN	NaN	NaN
NaN	NaN	NaN	NaN	NaN	NaN
NaN	NaN	NaN	NaN	NaN	NaN
NaN	NaN	NaN	NaN	NaN	NaN
NaN	NaN	NaN	NaN	NaN	NaN
NaN	NaN	NaN	NaN	NaN	NaN
NaN	NaN	NaN	NaN	NaN	NaN
NaN	NaN	NaN	NaN	NaN	NaN
NaN	NaN	NaN	NaN	NaN	NaN
NaN	NaN	NaN	NaN	NaN	NaN
NaN	NaN	NaN	NaN	NaN	NaN
NaN	NaN	NaN	NaN	NaN	NaN
NaN	NaN	NaN	NaN	NaN	NaN
NaN	NaN	NaN	NaN	NaN	NaN
NaN	NaN	NaN	NaN	NaN	NaN
NaN	NaN	NaN	NaN	NaN	NaN
NaN	NaN	NaN	NaN	NaN	NaN
NaN	NaN	NaN	NaN	NaN	NaN
NaN	NaN	NaN	NaN	NaN	NaN
NaN	NaN	NaN	NaN	NaN	NaN
NaN	NaN	NaN	NaN	NaN	NaN
NaN	NaN	NaN	NaN	NaN	NaN
NaN	NaN	NaN	NaN	NaN	NaN
NaN	NaN	NaN	NaN	NaN	NaN
NaN	NaN	NaN	NaN	NaN	NaN
NaN	NaN	NaN	NaN	NaN	NaN
NaN	NaN	NaN	NaN	NaN	NaN
NaN	NaN	NaN	NaN	NaN	NaN
NaN	NaN	NaN	NaN	NaN	NaN
NaN	NaN	NaN	NaN	NaN	NaN
NaN	NaN	NaN	NaN	NaN	NaN
NaN	NaN	NaN	NaN	NaN	NaN
NaN	NaN	NaN	NaN	NaN	NaN
NaN	NaN	NaN	NaN	NaN	NaN
NaN	NaN	NaN	NaN	NaN	NaN
NaN	NaN	NaN	NaN	NaN	NaN
NaN	NaN	NaN	NaN	NaN	NaN
NaN	NaN	NaN	NaN	NaN	NaN
NaN	NaN	NaN	NaN	NaN	NaN
NaN	NaN	NaN	NaN	NaN	NaN
NaN	NaN	NaN	NaN	NaN	NaN
NaN	NaN	NaN	NaN	NaN	NaN
NaN	NaN	NaN	NaN	NaN	NaN
NaN	NaN	NaN	NaN	NaN	NaN
NaN	NaN	NaN	NaN	NaN	NaN
NaN	NaN	NaN	NaN	NaN	NaN
NaN	NaN	NaN	NaN	NaN	NaN
NaN	NaN	NaN	NaN	NaN	NaN
NaN	NaN	NaN	NaN	NaN	NaN
NaN	NaN	NaN	NaN	NaN	NaN
NaN	NaN	NaN	NaN	NaN	NaN
NaN	NaN	NaN	NaN	NaN	NaN
NaN	NaN	NaN	NaN	NaN	NaN
NaN	NaN	NaN	NaN	NaN	NaN
NaN	NaN	NaN	NaN	NaN	NaN
NaN	NaN	NaN	NaN	NaN	NaN
NaN	NaN	NaN	NaN	NaN	NaN
NaN	NaN	NaN	NaN	NaN	NaN
NaN	NaN	NaN	NaN	NaN	NaN
NaN	NaN	NaN	NaN	NaN	NaN
NaN	NaN	NaN	NaN	NaN	NaN
NaN	NaN	NaN	NaN	NaN	NaN
NaN	NaN	NaN	NaN	NaN	NaN
NaN	NaN	NaN	NaN	NaN	NaN
NaN	NaN	NaN	NaN	NaN	NaN
NaN	NaN	NaN	NaN	NaN	NaN
NaN	NaN	NaN	NaN	NaN	NaN
NaN	NaN	NaN	NaN	NaN	NaN
NaN	NaN	NaN	NaN	NaN	NaN
NaN	NaN	NaN	NaN	NaN	NaN
NaN	NaN	NaN	NaN	NaN	NaN
NaN	NaN	NaN	NaN	NaN	NaN
NaN	NaN	NaN	NaN	NaN	NaN
NaN	NaN	NaN	NaN	NaN	NaN
NaN	NaN	NaN	NaN	NaN	NaN
NaN	NaN	NaN	NaN	NaN	NaN
NaN	NaN	NaN	NaN	NaN	NaN
NaN	NaN	NaN	NaN	NaN	NaN
NaN	NaN	NaN	NaN	NaN	NaN
NaN	NaN	NaN	NaN	NaN	NaN
NaN	NaN	NaN	NaN	NaN	NaN
NaN	NaN	NaN	NaN	NaN	NaN
NaN	NaN	NaN	NaN	NaN	NaN
NaN	NaN	NaN	NaN	NaN	NaN
NaN	NaN	NaN	NaN	NaN	NaN
NaN	NaN	NaN	NaN	NaN	NaN
NaN	NaN	NaN	NaN	NaN	NaN
NaN	NaN	NaN	NaN	NaN	NaN
NaN	NaN	NaN	NaN	NaN	NaN
NaN	NaN	NaN	NaN	NaN	NaN
NaN	NaN	NaN	NaN	NaN	NaN
NaN	NaN	NaN	NaN	NaN	NaN
NaN	NaN	NaN	NaN	NaN	NaN
NaN	NaN	NaN	NaN	NaN	NaN
NaN	NaN	NaN	NaN	NaN	NaN
NaN	NaN	NaN	NaN	NaN	NaN
NaN	NaN	NaN	NaN	NaN	NaN
NaN	NaN	NaN	NaN	NaN	NaN
NaN	NaN	NaN	NaN	NaN	NaN
NaN	NaN	NaN	NaN	NaN	NaN
NaN	NaN	NaN	NaN	NaN	NaN
NaN	NaN	NaN	NaN	NaN	NaN
NaN	NaN	NaN	NaN	NaN	NaN
NaN	NaN	NaN	NaN	NaN	NaN
NaN	NaN	NaN	NaN	NaN	NaN
NaN	NaN	NaN	NaN	NaN	NaN
NaN	NaN	NaN	NaN	NaN	NaN
NaN	NaN	NaN	NaN	NaN	NaN
NaN	NaN	NaN	NaN	NaN	NaN
NaN	NaN	NaN	NaN	NaN	NaN
NaN	NaN	NaN	NaN	NaN	NaN
NaN	NaN	NaN	NaN	NaN	NaN
NaN	NaN	NaN	NaN	NaN	NaN
NaN	NaN	NaN	NaN	NaN	NaN
NaN	NaN	NaN	NaN	NaN	NaN
NaN	NaN	NaN	NaN	NaN	NaN
NaN	NaN	NaN	NaN	NaN	NaN
NaN	NaN	NaN	NaN	NaN	NaN
NaN	NaN	NaN	NaN	NaN	NaN
NaN	NaN	NaN	NaN	NaN	NaN
NaN	NaN	NaN	NaN	NaN	NaN
NaN	NaN	NaN	NaN	NaN	NaN
NaN	NaN	NaN	NaN	NaN	NaN
NaN	NaN	NaN	NaN	NaN	NaN
NaN	NaN	NaN	NaN	NaN	NaN
NaN	NaN	NaN	NaN	NaN	NaN
NaN	NaN	NaN	NaN	NaN	NaN
NaN	NaN	NaN	NaN	NaN	NaN
NaN	NaN	NaN	NaN	NaN	NaN
NaN	NaN	NaN	NaN	NaN	NaN
NaN	NaN	NaN	NaN	NaN	NaN
NaN	NaN	NaN	NaN	NaN	NaN
NaN	NaN	NaN	NaN	NaN	NaN
NaN	NaN	NaN	NaN	NaN	NaN
NaN	NaN	NaN	NaN	NaN	NaN
NaN	NaN	NaN	NaN	NaN	NaN
NaN	NaN	NaN	NaN	NaN	NaN
NaN	NaN	NaN	NaN	NaN	NaN
NaN	NaN	NaN	NaN	NaN	NaN
NaN	NaN	NaN	NaN	NaN	NaN
NaN	NaN	NaN	NaN	NaN	NaN
NaN	NaN	NaN	NaN	NaN	NaN
NaN	NaN	NaN	NaN	NaN	NaN
NaN	NaN	NaN	NaN	NaN	NaN
NaN	NaN	NaN	NaN	NaN	NaN
NaN	NaN	NaN	NaN	NaN	NaN
NaN	NaN	NaN	NaN	NaN	NaN
NaN	NaN	NaN	NaN	NaN	NaN
NaN	NaN	NaN	NaN	NaN	NaN
NaN	NaN	NaN	NaN	NaN	NaN
NaN	NaN	NaN	NaN	NaN	NaN
NaN	NaN	NaN	NaN	NaN	NaN
NaN	NaN	NaN	NaN	NaN	NaN
NaN	NaN	NaN	NaN	NaN	NaN
NaN	NaN	NaN	NaN	NaN	NaN
NaN	NaN	NaN	NaN	NaN	NaN
NaN	NaN	NaN	NaN	NaN	NaN
NaN	NaN	NaN	NaN	NaN	NaN
NaN	NaN	NaN	NaN	NaN	NaN
NaN	NaN	NaN	NaN	NaN	NaN
NaN	NaN	NaN	NaN	NaN	NaN
NaN	NaN	NaN	NaN	NaN	NaN
NaN	NaN	NaN	NaN	NaN	NaN
NaN	NaN	NaN	NaN	NaN	NaN
NaN	NaN	NaN	NaN	NaN	NaN
NaN	NaN	NaN	NaN	NaN	NaN
NaN	NaN	NaN	NaN	NaN	NaN
NaN	NaN	NaN	NaN	NaN	NaN
NaN	NaN	NaN	NaN	NaN	NaN
NaN	NaN	NaN	NaN	NaN	NaN
NaN	NaN	NaN	NaN	NaN	NaN
NaN	NaN	NaN	NaN	NaN	NaN
NaN	NaN	NaN	NaN	NaN	NaN
NaN	NaN	NaN	NaN	NaN	NaN
NaN	NaN	NaN	NaN	NaN	NaN
NaN	NaN	NaN	NaN	NaN	NaN
NaN	NaN	NaN	NaN	NaN	NaN
NaN	NaN	NaN	NaN	NaN	NaN
NaN	NaN	NaN	NaN	NaN	NaN
NaN	NaN	NaN	NaN	NaN	NaN
NaN	NaN	NaN	NaN	NaN	NaN
NaN	NaN	NaN	NaN	NaN	NaN
NaN	NaN	NaN	NaN	NaN	NaN
NaN	NaN	NaN	NaN	NaN	NaN
NaN	NaN	NaN	NaN	NaN	NaN
[truncated: 1 more rows]

## Sheet: Figure 1G
Choice Latency:
1.764	0.677	2.886	1.986	0.838	3.229
0.518	0.926	0.538	0.459	NaN	2.558
1.163	0.646	0.643	2.068	NaN	0.739
1.314	0.711	0.425	1.637	0.59	NaN
0.453	0.999	1.603	2.422	0.913	4.732
1.668	2.178	0.581	0.473	4.886	NaN
0.824	1.059	0.6	0.941	1.218	0.728
3.637	0.779	1.368	0.739	NaN	0.476
1.124	0.402	0.856	0.479	4.73	3.568
1.864	0.6	0.827	0.87	NaN	0.481
1.093	1.121	1.099	0.442	NaN	0.493
1.419	0.946	0.512	4.716	0.682	3.129
1.608	3.317	0.456	NaN	NaN	0.419
0.974	NaN	1.06	0.793	NaN	0.399
0.878	3.929	0.618	5.112	0.538	0.354
NaN	0.859	0.391	1.087	NaN	0.351
5.331	NaN	0.552	0.405	3.69	2.937
1.247	3.019	3.673	0.459	NaN	3.305
1.179	0.555	0.332	5.862	0.388	NaN
1.954	0.459	0.476	NaN	0.595	3.215
NaN	2.733	0.716	0.425	0.501	0.34
NaN	0.9	0.852	0.388	0.767	NaN
1.906	0.578	0.546	NaN	3.362	0.34
5.112	0.739	0.909	0.417	NaN	0.532
0.677	1.21	1.107	0.456	3.201	0.58
0.915	4.509	0.47	4.393	0.36	0.365
1.943	3.306	0.49	0.36	NaN	0.853
NaN	1.196	1.008	NaN	2.478	3.503
NaN	0.524	0.444	6.755	3.22	0.363
1.326	0.886	0.481	NaN	3.696	NaN
2.272	0.433	0.501	0.895	0.504	0.614
NaN	0.694	1.042	0.47	2.841	0.365
3.183	3.458	0.965	5.064	NaN	0.51
1.92	0.83	1.36	NaN	NaN	3.954
5.2	0.524	2.008	0.4	NaN	0.354
0.876	1.11	0.654	0.385	0.476	NaN
2.527	NaN	0.527	4.062	0.536	0.422
2.489	NaN	0.501	0.813	3.889	0.445
0.742	0.702	1.028	0.397	3.331	0.351
0.917	0.699	0.578	2.309	0.379	4.639
0.945	1.43	0.768	0.583	0.34	0.368
NaN	0.303	0.503	0.385	1.13	0.362
1.11	1.124	1.823	0.663	4.273	4.727
4.906	0.788	1.527	0.467	3.58	3.211
2.711	0.306	0.468	0.612	0.456	0.477
1.402	0.501	0.909	0.828	2.127	0.405
0.883	0.87	0.493	3.877	0.444	0.388
0.603	0.839	0.495	0.589	2.028	0.323
6.118	0.714	0.502	0.957	0.386	1.145
5.435	1.923	1.515	0.728	0.374	0.445
6.319	NaN	0.478	0.95	0.914	1.818
NaN	4.818	0.425	0.757	NaN	0.431
6.084	2.257	1.056	0.423	1.317	0.538
2.925	1.705	0.66	0.448	0.722	1.484
1.323	2.101	1.164	5.852	2.127	2.138
NaN	2.931	0.413	0.507	0.38	1.003
1.367	0.634	0.428	0.417	0.394	0.328
2.037	0.482	0.558	0.683	0.499	0.547
3.852	0.459	0.785	0.558	1.178	0.924
1.722	0.51	0.581	0.623	0.408	0.521
NaN	0.485	0.587	0.47	0.515	0.561
1.467	0.655	0.439	0.362	2.684	1.003
5.118	0.43	0.538	0.393	NaN	0.382
4.608	3.294	0.914	0.782	2.105	0.297
NaN	1.342	0.569	0.343	3.682	0.352
NaN	4.237	0.518	0.577	0.722	0.493
NaN	2.877	0.654	0.374	1.144	0.32
NaN	3.764	0.533	0.532	1.501	0.335
NaN	1.105	1.608	0.988	1.609	0.326
NaN	1.731	1.83	0.544	1.124	0.294
2.935	0.51	0.436	0.598	0.496	0.403
1.691	0.621	0.334	0.34	1.368	0.354
NaN	2.433	0.512	0.473	0.558	0.343
1.235	1.419	0.437	0.331	1.422	0.326
1.221	0.499	2.005	0.198	0.356	0.272
NaN	0.552	0.597	0.419	0.461	0.38
5.276	1.572	2.288	0.363	0.453	0.417
1.119	0.43	2.331	0.391	0.875	0.377
1.649	0.312	1.181	0.394	0.725	0.391
0.96	0.464	0.374	0.351	0.481	0.717
4.492	3.855	0.397	0.479	0.555	0.558
4.514	2.405	0.493	0.572	0.521	0.297
NaN	0.853	2.277	0.394	0.416	0.167
NaN	0.323	2.241	0.58	0.405	0.306
5.297	1.659	0.394	0.32	1.099	1.042
NaN	1.161	0.473	0.249	0.544	0.348
0.544	0.366	0.68	0.38	0.349	0.371
0.909	0.604	0.663	0.762	0.608	0.385
2.529	0.561	0.512	0.38	0.536	0.447
NaN	0.453	0.473	0.334	1.427	0.326
2.529	0.405	0.363	0.575	0.544	0.513
1.127	0.617	3.637	0.439	0.609	0.431
2.602	1.544	0.393	0.499	0.462	0.314
6.529	0.572	2.036	0.377	0.402	1.054
1.823	1.065	1.008	0.411	0.405	0.461
0.977	2.787	0.929	0.544	0.508	0.41
1.057	0.363	1.427	0.516	0.496	0.306
NaN	1.073	0.453	0.838	0.788	0.376
NaN	0.402	2.314	4.427	0.439	0.365
NaN	0.781	2.299	0.461	0.442	0.564
3.237	0.422	0.535	0.541	0.376	0.434
6.43	3.079	0.329	4.807	0.558	0.32
2.37	0.458	0.592	0.816	0.431	0.354
NaN	1.305	0.564	0.473	0.918	0.373
3.141	0.694	2.037	0.397	0.931	0.45
0.484	0.461	0.456	NaN	0.342	0.439
NaN	0.512	0.549	1.705	0.396	0.388
3.792	1.11	0.493	1.272	1.019	0.414
NaN	0.549	0.371	5.304	0.456	0.377
2.027	0.45	NaN	0.481	0.328	0.356
1.475	0.51	2.048	6.812	0.564	0.526
0.912	0.359	0.487	NaN	0.478	4.552
0.691	0.682	2.056	3.742	0.519	0.578
1.099	0.439	2.039	0.465	0.445	0.453
3.433	2.6	1.19	0.4	0.306	4.784
2.289	3.282	0.459	0.829	0.343	3.764
2.122	4.863	0.527	0.411	0.64	0.407
5.546	2.183	0.425	0.354	1.308	0.434
1.523	0.955	0.47	0.351	0.388	0.422
1.92	0.847	2.971	4.215	0.382	4.682
2.136	0.424	0.691	0.513	0.47	NaN
2.499	0.674	1.394	3.936	0.47	NaN
1.192	0.278	0.487	0.461	0.487	NaN
2.266	2.564	2.184	0.362	3.557	NaN
0.328	4.866	0.875	0.43	0.388	NaN
3.676	2.73	0.473	0.411	3.022	4.45
0.527	4.334	0.456	0.355	0.98	3.685
1.759	NaN	0.92	0.852	0.407	NaN
1.563	NaN	0.461	0.601	0.453	0.455
1.125	2.207	0.471	4.289	5.016	3.059
0.56	NaN	0.601	0.592	NaN	0.484
NaN	2.249	0.521	0.394	2.152	0.484
2.818	4.892	0.623	0.343	0.351	0.444
0.623	1.178	0.431	0.408	0.442	1.011
1.762	2.472	0.462	0.61	0.488	0.815
1.549	0.77	1.176	3.99	0.456	0.584
0.52	NaN	0.507	0.331	0.533	0.6
2.027	0.521	0.362	0.342	4.262	0.417
1.113	3.235	0.541	0.49	0.524	0.456
0.906	2.512	1.875	0.365	0.529	0.569
4.036	2.311	0.609	0.357	2.784	1.736
2.071	0.575	1.345	1.904	1.81	0.64
0.702	0.484	1.722	0.368	1.328	0.399
2.013	2.758	NaN	0.385	2.292	0.453
0.541	0.397	0.509	0.422	1.198	1.824
2.059	2.461	0.864	2.96	0.671	3.483
0.893	0.538	1.249	5.999	0.519	0.512
0.422	2.359	0.505	2.722	0.516	0.465
1.116	NaN	0.515	4.265	1.187	0.782
1.765	2.333	0.542	3.243	0.396	0.876
3.079	1.988	0.552	1.158	0.973	2.297
1.17	2.461	0.547	0.881	0.544	1.014
1.609	1.611	0.963	1.453	2.541	0.376
0.98	0.465	0.476	0.986	0.178	3.662
0.637	0.272	0.784	0.413	0.306	0.273
5.498	3.926	0.481	0.351	0.595	0.226
NaN	0.682	0.634	0.778	0.481	0.365
0.912	0.485	0.41	0.408	1.217	1.745
0.535	NaN	0.937	0.635	0.802	0.827
1.716	2.773	0.594	1.442	1.988	0.439
2.161	1.107	2.589	1.932	0.83	1.26
0.748	1.028	0.759	NaN	0.852	0.439
6.14	0.349	0.479	0.799	0.631	0.555
0.532	0.629	0.575	0.722	0.504	0.458
1.476	0.767	1.221	0.955	0.502	0.493
0.696	0.351	0.901	0.668	1.379	0.512
0.699	0.819	0.505	0.948	1.62	0.354
0.513	0.784	0.589	0.853	NaN	0.405
1.235	1.116	0.408	0.627	1.406	0.447
1.265	0.532	0.513	0.702	0.104	0.376
2.32	3.005	0.444	0.298	1.393	0.51
1.187	0.566	0.566	0.555	0.932	0.399
0.702	0.966	0.771	0.456	0.323	0.331
0.53	0.918	0.646	0.284	0.855	0.844
1.218	0.444	0.63	0.257	1.9	1.897
6.553	1.764	0.523	NaN	0.409	0.416
1.141	2.608	0.773	0.376	1.926	0.272
0.552	0.586	0.618	0.561	2.359	0.473
1.974	0.512	1.195	4.936	3.357	0.428
0.518	0.955	0.56	0.59	0.572	0.917
0.66	0.498	0.96	0.597	0.739	0.377
1.651	1.578	0.478	0.471	0.708	0.365
0.555	0.297	1.977	0.388	0.462	0.464
0.634	0.317	1.646	0.34	0.371	0.521
0.646	2.592	0.433	0.705	0.479	1.034
3.005	0.445	0.736	1.17	0.819	0.51
1.985	2.221	0.589	0.391	0.691	1.711
0.552	0.444	0.453	0.399	0.802	0.368
4.612	0.49	1.578	6.26	1.988	0.861
1.501	0.368	0.502	0.997	0.739	0.515
1.928	0.53	0.884	1.605	0.925	0.889
0.85	0.309	0.646	0.428	0.952	2.277
1.954	0.536	0.488	0.357	0.569	0.354
0.598	1.773	0.428	1.462	NaN	0.74
0.66	0.629	0.696	0.649	1.474	1.09
0.836	0.451	0.504	3.45	1.748	0.549
2.178	0.623	0.632	0.389	0.374	0.488
0.884	0.558	0.428	3.742	2.832	0.45
0.691	1.547	1.178	0.918	0.836	0.158
0.518	1.014	0.394	0.779	0.465	3.914
0.532	0.382	1.866	0.912	0.827	0.476
0.943	0.711	0.473	0.558	0.393	0.399
2.537	0.558	1.104	0.634	0.479	1.306
0.459	0.507	0.549	1.668	0.379	0.822
0.617	1.572	0.583	2.216	0.445	0.745
0.472	0.465	0.51	0.68	0.379	0.895
0.867	0.368	2.073	0.541	1.452	1.056
0.513	0.458	2.631	0.929	3.313	2.68
0.498	0.411	0.433	0.431	0.89	0.762
1.294	0.462	0.464	0.332	0.451	0.728
0.998	0.397	0.436	0.518	2.39	0.694
2.917	0.348	0.584	0.702	0.824	0.742
0.739	1.365	0.564	0.326	2.677	2.048
0.484	0.377	1.362	0.539	0.496	0.241
0.527	0.53	0.56	0.292	0.999	0.414
3.767	0.453	0.382	0.734	2.529	0.394
0.441	0.557	0.377	0.407	2.008	3.328
1.232	0.705	0.394	0.325	1.161	0.382
0.612	1.266	0.445	0.833	3.115	0.966
0.841	0.331	0.55	0.47	1.669	0.527
0.827	0.445	0.34	0.506	0.453	0.985
3.107	0.546	0.895	4.489	0.405	0.594
2.243	0.473	0.485	0.601	0.827	0.498
0.563	0.294	0.643	0.733	0.477	0.634
0.467	0.586	0.583	0.393	1.326	0.666
0.485	0.518	0.383	2.937	2.209	0.464
2.294	0.419	0.583	0.592	1.445	2.201
0.898	0.448	0.541	0.841	0.4	0.594
2.119	0.343	0.391	0.691	0.334	0.847
1.039	0.518	0.39	0.349	3.756	0.608
1.076	0.495	0.521	0.406	0.442	0.399
1.297	2.466	0.493	0.309	0.445	1.323
0.971	2.937	0.535	0.354	0.402	0.685
0.595	0.428	1.883	0.515	0.373	1.108
0.555	0.422	0.561	0.4	2.676	0.883
0.665	0.688	0.416	0.38	0.351	0.445
2.643	0.546	0.479	1.102	0.382	0.383
4.279	0.89	0.646	0.405	3.512	1.653
0.623	2.308	0.963	1.647	0.317	0.705
0.539	0.699	0.349	0.597	0.496	0.419
0.881	1.052	0.49	0.456	0.485	0.436
0.527	0.575	0.618	0.397	0.391	0.308
0.513	2.025	0.433	0.479	0.271	0.507
0.504	0.524	0.47	0.804	0.368	0.474
0.508	0.394	0.365	1.094	0.445	0.55
0.595	2.277	0.569	0.436	2.042	0.374
1.56	2.053	0.462	NaN	0.396	0.563
0.464	0.383	1.974	1.074	0.914	0.365
0.518	0.533	0.433	0.993	1.527	0.393
1.051	0.427	0.462	0.442	1.387	0.385
0.88	2.025	0.745	1.105	0.363	1.019
0.903	2.356	2.263	0.81	0.379	3.664
1.614	0.329	0.513	1.026	0.456	0.337
0.615	0.391	1.317	0.836	0.237	0.353
0.456	4.246	2.317	2.708	0.994	0.325
1.957	0.408	2.147	0.717	2.552	1.199
0.623	0.504	1.15	0.751	1.057	0.399
1.011	0.374	0.614	1.444	0.883	0.289
1.107	0.521	0.391	4.324	0.589	0.527
0.544	0.419	0.51	0.722	0.728	1.454
0.631	0.864	0.366	0.725	0.518	0.546
1.133	0.425	0.799	1.503	0.528	0.64
2.512	1.071	0.575	0.529	2.183	0.796
1.105	0.317	0.382	0.498	0.68	1.342
1.682	4.355	0.499	0.439	1.181	0.778
0.467	0.699	0.535	0.549	0.558	1.241
0.444	0.529	NaN	0.573	0.304	0.731
1.175	0.399	0.461	0.926	3.19	0.481
1.218	0.402	2.744	0.366	0.722	0.507
0.731	0.462	0.491	0.382	0.292	0.838
2.241	1.824	3.399	0.592	1.754	0.459
2.492	2.39	0.362	0.305	0.393	0.468
2.883	0.504	0.36	0.725	0.926	0.38
0.861	0.416	0.527	0.399	0.49	0.408
2.546	0.461	0.487	2.227	0.525	0.467
0.612	2.24	0.354	0.407	0.453	0.351
0.566	0.669	1.631	1.363	1.129	0.51
0.918	0.504	0.339	0.759	0.997	0.151
0.408	1.252	1.337	0.487	0.218	0.456
0.788	0.81	2.704	0.674	0.445	0.476
0.606	1.645	2.518	0.716	0.528	0.349
0.853	2.453	0.541	0.419	0.453	1.399
0.801	2.665	NaN	1.164	0.83	0.201
0.96	1.999	0.408	0.32	0.517	0.555
0.529	0.53	1.167	0.75	1.084	0.54
0.637	0.382	0.604	0.383	1.105	0.453
0.552	0.482	3.152	1.442	0.692	0.451
0.472	0.972	0.535	1.331	0.405	0.39
0.507	0.283	0.298	0.445	0.396	0.671
0.637	1.074	NaN	1.309	NaN	2.308
0.552	0.773	0.62	1.883	0.345	3.817
0.484	0.812	0.289	2.088	0.467	2.526
0.482	0.898	1.11	1.194	1.56	0.841
0.552	0.578	NaN	0.776	0.376	2.084
NaN	1.473	0.461	0.985	1.682	0.414
0.488	0.586	0.394	1.249	0.566	0.903
0.713	0.43	0.354	1.003	0.742	2.592
0.779	0.75	0.529	0.755	0.555	0.547
0.745	0.924	0.363	1.872	0.419	0.442
0.552	0.405	0.433	0.547	0.615	0.411
0.601	1.465	1.39	0.501	0.411	0.506
1.016	2.036	0.583	0.467	0.519	0.45
0.419	4.704	0.365	1.461	4.797	0.371
0.669	0.521	0.363	0.886	0.532	2.544
NaN	0.569	0.507	0.943	0.397	0.484
NaN	3.871	0.827	1.238	0.402	0.644
0.643	0.354	NaN	0.442	0.445	0.431
NaN	2.15	0.495	0.731	0.359	0.425
1.22	0.337	0.47	1.119	0.463	0.391
0.521	0.575	0.41	1.807	0.318	0.281
0.74	0.708	0.345	0.968	0.325	0.62
0.456	0.354	0.455	0.405	0.391	0.283
0.611	0.363	0.439	0.51	0.487	0.402
0.382	0.827	0.382	0.567	0.445	0.513
0.561	0.416	0.64	0.481	0.454	0.504
1.141	0.475	0.561	0.516	0.369	0.515
0.612	1.329	0.45	0.456	0.382	0.524
0.569	0.424	0.448	0.583	2.453	0.458
0.49	1.051	0.621	0.533	0.348	0.237
0.654	0.909	0.396	0.484	0.482	0.297
0.544	0.51	0.396	0.428	0.278	0.818
0.677	1.269	0.357	0.609	0.326	0.269
5.942	0.419	0.408	0.544	0.509	0.294
0.465	0.504	0.543	0.469	0.41	0.297
0.476	0.815	0.41	0.416	0.771	0.25
0.682	0.657	0.407	0.368	0.547	0.334
0.442	0.513	0.405	0.974	0.385	0.532
0.555	0.994	0.501	0.79	0.388	0.312
0.813	0.268	0.433	0.408	0.377	0.473
0.524	0.458	0.437	1.651	0.419	0.195
0.49	0.501	0.425	0.382	0.325	0.315
0.6	2.889	0.436	0.521	0.391	0.646
0.424	1.272	3.223	1.128	0.521	0.351
0.543	0.643	0.413	0.507	0.507	0.391
0.688	2.263	0.725	0.34	0.305	0.306
0.64	0.572	0.614	0.402	0.334	0.274
0.663	0.543	0.796	1.555	2.071	0.377
0.506	0.591	0.357	0.669	0.227	0.212
0.473	1.252	1.261	0.561	0.331	0.269
0.513	1.302	0.603	NaN	2.683	0.617
0.626	0.912	0.536	NaN	0.305	0.164
0.674	2.328	0.402	5.438	0.193	0.468
0.529	1.005	0.355	0.997	0.855	0.226
1.637	0.898	0.648	2.047	0.298	0.331
2.492	0.53	0.464	0.501	0.629	0.204
0.751	0.501	0.481	3.84	0.51	0.354
0.974	0.651	0.49	1.23	0.331	0.657
0.521	0.657	1.271	0.518	0.204	0.927
0.745	NaN	1.719	0.705	0.184	1.206
2.708	NaN	2.294	0.567	1.136	0.332
2.342	0.776	0.38	1.121	0.184	0.374
1.445	0.778	0.473	0.485	0.193	0.396
3.58	0.512	1.223	3.552	0.278	0.229
0.553	0.951	0.532	2.682	0.187	0.685
1.218	0.354	0.589	1.014	0.42	0.277
0.722	0.447	0.563	0.889	0.294	0.289
0.685	0.614	0.495	0.467	0.215	0.226
1.643	0.354	0.419	0.351	0.235	0.349
3.299	2.28	0.406	0.379	0.598	0.294
1.008	2.688	1.153	0.451	0.207	0.371
0.674	1.323	0.719	0.32	0.193	0.207
1.246	0.58	0.68	0.632	0.238	0.266
0.748	0.966	0.886	0.371	0.278	0.261
1.462	0.62	0.861	0.411	0.897	0.233
1.071	0.546	1.074	0.545	0.439	0.342
1.289	0.407	0.532	0.399	0.38	0.153
0.96	0.722	0.696	0.335	0.226	0.374
1.708	2.538	0.686	0.74	0.351	0.241
NaN	0.751	3.606	0.366	0.283	0.184
0.618	0.722	1.02	0.393	0.476	0.252
0.442	0.504	0.518	0.371	0.267	0.277
1.745	0.507	0.756	0.967	0.195	0.179
3.141	0.473	0.665	1.032	0.338	0.275
0.6	0.467	1.277	0.527	0.218	0.326
1.24	0.527	0.547	0.397	0.292	0.195
0.737	0.456	0.49	0.595	0.34	0.499
1.15	0.827	0.441	2.365	0.349	0.303
1.164	0.467	NaN	0.693	1.009	0.252
0.744	0.484	0.407	1.093	0.282	0.272
2.022	0.728	0.575	1.742	0.45	0.184
2.416	1.586	NaN	1.423	0.62	0.325
1.184	0.572	0.665	2.043	0.411	0.252
1.283	0.934	0.527	2.047	4.546	0.377
0.912	0.558	0.49	2.252	0.187	0.247
0.787	0.912	0.594	1.011	0.303	2.393
1.153	0.589	0.328	0.886	0.329	0.34
0.487	0.479	0.793	1.666	0.377	0.47
0.963	0.533	0.74	1.044	0.388	0.196
3.353	0.504	0.818	0.521	0.195	0.269
0.771	0.521	0.875	0.572	0.394	0.328
2.823	0.58	0.47	0.683	0.269	0.275
0.867	1.24	1.3	0.533	0.402	0.408
1.102	2.476	0.584	1.4	0.303	0.388
1.252	3.806	1.062	1.354	0.283	0.289
1.017	0.578	0.645	0.657	0.468	0.379
0.895	0.498	0.598	1.283	0.377	0.289
NaN	1.212	0.668	0.577	0.569	0.382
1.162	0.722	0.614	1.034	0.311	0.512
1.261	1.773	1.734	0.515	0.516	0.651
0.555	0.906	0.495	0.646	0.536	0.438
3.688	4.755	0.606	0.43	0.289	0.354
1.034	3.611	0.436	0.371	0.301	0.371
0.677	0.912	0.881	0.445	0.589	0.311
0.564	1.538	0.385	3.183	0.683	0.374
0.813	0.711	0.385	0.403	0.357	0.374
0.827	3.64	0.374	0.604	0.556	0.271
1.156	5.084	0.535	1.563	0.604	0.512
0.802	NaN	0.587	0.566	0.176	0.376
0.53	NaN	0.433	1.121	0.601	0.331
0.725	NaN	0.977	NaN	0.419	0.374
0.439	NaN	0.521	0.955	0.399	0.518
0.714	NaN	0.829	4.71	0.648	0.589
3.014	NaN	2.492	0.96	2.116	0.308
1.158	0.741	2.445	6.229	0.317	0.354
0.668	4.603	1.025	NaN	0.74	0.629
0.552	3.076	2.974	1.795	0.453	0.419
0.581	3.864	2.421	1.014	0.623	0.566
0.597	3.498	NaN	0.923	0.493	0.396
0.725	NaN	NaN	1.144	0.363	0.292
2.66	2.45	NaN	NaN	0.532	0.935
2.597	NaN	NaN	2.345	0.34	NaN
0.615	2.243	1.736	3.673	0.47	NaN
1.113	NaN	0.753	5.616	0.368	NaN
3.75	2.754	0.745	0.543	0.511	1.34
0.795	NaN	3.464	1.093	0.499	0.997
0.736	4.099	NaN	0.332	0.442	4.945
4.99	3.804	0.6	0.767	0.407	1.396
0.756	2.549	NaN	1.226	0.524	5.11
2.394	1.909	0.558	0.563	2.581	NaN
0.504	0.572	2.184	3.328	0.541	2.75
0.523	1.385	0.642	1.439	0.56	4.849
1.053	NaN	0.478	NaN	0.436	1.184
0.504	0.408	0.453	NaN	0.456	NaN
0.51	0.555	0.793	4.223	0.493	0.997
NaN	0.612	0.699	3.274	1.271	0.895
NaN	0.643	0.867	NaN	1.232	1.979
0.543	0.544	0.666	0.779	1.099	1.076
NaN	0.365	0.776	0.87	1.045	2.031
1.926	0.51	0.784	1.391	1.09	2.544
4.696	3.943	3.538	2.283	1.558	1.601
0.626	0.507	0.447	NaN	0.946	3.906
1.467	0.6	1.241	3.172	4.752	0.85
5.398	0.416	NaN	3.925	0.989	1.533
1.739	0.56	0.623	6.732	0.883	0.771
1.195	0.493	0.765	1.028	0.81	0.801
0.77	0.524	1.484	5.783	1.714	1.6
5.007	0.478	0.488	1.084	1.042	1.764
2.229	0.526	0.445	0.875	4.053	2.842
6.616	0.705	NaN	0.775	4.611	1.445
6.079	0.478	1.427	1.4	1.016	1.076
0.543	0.711	0.782	0.901	0.938	2.297
0.923	0.496	1.005	1.176	0.824	3.317
0.578	0.543	0.431	1.601	0.761	3.971
5.65	0.459	0.79	NaN	2.722	2.475
4.897	0.773	0.708	2.17	0.813	1.677
0.606	0.898	0.493	1.068	NaN	2.076
0.624	4.178	0.521	1.32	0.866	1.031
2.51	0.628	0.577	0.873	1.028	0.824
1.937	0.436	0.434	1.603	0.836	0.76
0.549	0.607	0.977	1.708	1.121	0.966
1.569	0.42	1.17	2.263	0.889	0.844
3.707	0.58	0.577	3.928	0.744	1.147
0.77	0.57	0.379	2.458	2.942	0.906
1.683	0.608	1.008	NaN	0.924	0.949
0.634	0.498	0.58	0.739	0.787	0.875
2.793	0.541	0.575	0.694	1.204	0.836
0.569	0.889	0.484	1.419	0.652	0.994
1.391	0.541	0.974	NaN	0.673	1.997
0.55	0.929	0.461	0.542	1.181	1.283
0.439	1.756	1.926	3.323	0.603	0.929
1.134	0.598	0.714	0.7	0.606	0.702
0.563	0.478	0.419	3.985	0.657	1.269
0.411	0.751	NaN	2.909	0.635	0.731
1.9	0.504	0.51	0.618	0.634	0.682
0.589	0.92	NaN	3.435	0.969	0.68
3.834	0.725	2.263	4.13	0.524	0.941
1.131	1.136	0.507	0.445	3.498	1.156
1.516	0.604	2.662	0.589	0.675	0.668
0.977	4.356	0.566	0.68	0.771	0.977
0.719	NaN	0.467	NaN	0.725	0.836
0.657	2.648	0.38	1.077	0.689	0.594
2.249	0.606	2.767	0.728	1.345	2.849
3.631	NaN	0.552	2.11	4.756	1.201
2.645	NaN	2.359	3.993	1.249	0.603
0.844	2.484	0.564	1.349	0.824	0.827
0.974	3.118	0.671	0.739	0.765	1.297
1.065	3.887	0.544	3.235	0.72	4.005
1.047	0.903	0.32	1.436	0.563	2.923
1.13	2.518	0.422	0.494	0.883	4.305
0.589	3.568	0.462	0.79	0.75	1.742
0.915	0.535	0.725	NaN	1.303	NaN
2.725	0.657	0.467	0.595	1.079	2.878
0.887	0.317	2.819	2.716	1.161	5.019
0.742	4.446	0.552	0.501	0.657	NaN
0.835	1.8	0.467	2.79	0.697	NaN
1.093	3.425	0.399	0.846	0.83	NaN
1.119	0.601	2.608	1.606	0.943	3.679
0.807	3.26	0.425	3.257	0.881	NaN
0.73	0.428	0.869	0.589	1.132	1.334
0.589	0.47	0.272	6.112	3.419	3.175
0.776	0.601	0.405	0.824	2.429	NaN
0.609	2.727	0.762	0.708	NaN	NaN
0.918	0.558	0.775	0.793	0.656	1.665
0.787	0.906	0.444	0.603	0.526	4.336
0.641	3.497	0.699	0.518	0.787	2.538
1.198	0.53	0.519	2.829	1.404	1.567
0.651	4.817	2.787	0.567	NaN	1.847
0.564	0.353	2.192	0.527	0.459	4.699
0.679	0.349	0.487	0.524	1.92	NaN
3.166	NaN	2.203	0.652	2.781	3.665
0.47	2.654	0.471	1.742	0.85	2.623
0.575	0.439	1.391	0.526	0.773	3.683
1.659	NaN	1.099	3.15	1.6	NaN
0.581	2.141	0.402	0.603	1.651	2.9
0.702	1.847	0.683	0.498	2.414	NaN
0.478	2.314	1.552	3.657	NaN	3.951
1.119	0.558	0.552	0.628	1.577	1.107
0.773	1.071	0.348	1.371	0.73	0.524
1.41	0.583	0.354	2.147	NaN	0.454
0.612	0.453	1.235	3.317	NaN	1.385
0.764	0.417	0.359	3.118	2.328	3.903
0.966	0.926	0.637	1.274	2.3	1.858
0.663	0.445	0.541	2.869	2.666	1.099
0.55	0.49	0.365	NaN	1.368	0.668
0.535	0.39	0.473	0.606	1.577	0.615
0.51	0.485	0.498	NaN	0.975	0.561
0.496	0.595	1.671	3.248	0.666	0.476
0.643	0.541	1.472	0.754	0.499	0.637
3.022	0.385	0.747	0.819	1.94	0.52
0.57	0.595	1.535	0.51	0.858	0.543
0.96	0.354	0.561	0.665	0.614	0.535
0.68	0.524	1.119	1	0.502	0.623
0.742	0.501	0.529	5.798	0.526	0.892
0.583	0.476	0.592	3.931	0.793	0.524
0.614	0.567	0.543	1.886	1.221	0.575
0.949	3.892	0.697	2.472	2.162	1.45
1.484	0.47	0.64	2.356	NaN	0.507
0.668	1.869	0.507	4.937	0.631	0.829
0.674	1.88	0.481	0.722	0.549	0.861
1.465	0.515	0.495	1.064	0.926	0.513
0.81	0.391	0.473	2.73	0.88	0.59
0.484	0.598	1.269	1.526	0.994	0.577
0.456	0.986	0.351	0.68	0.524	0.578
0.768	1.079	0.563	2.187	2.331	0.674
0.937	0.408	0.603	NaN	0.623	0.578
0.535	0.352	1.28	1.705	1.071	0.623
0.487	2.22	0.49	4.611	1.15	0.501
4.379	0.396	1.166	2.668	0.587	0.543
3.28	0.926	1.728	0.379	0.909	0.561
2.597	0.603	0.654	2.574	1.49	0.915
6.278	1.104	0.439	NaN	1.003	0.512
6.027	0.77	1.286	2.838	3.96	0.507
2.932	2.173	0.414	0.544	1.583	1.467
0.943	0.51	0.495	2.915	1.268	0.587
1.807	2.399	0.58	0.674	0.751	0.716
2.631	0.501	0.518	1.329	1.291	0.609
6.132	0.507	0.544	1.11	4.379	0.782
4.535	0.518	0.515	NaN	1.221	0.864
0.637	0.462	0.448	1.9	1.158	0.827
0.481	0.53	0.481	1.32	0.768	0.706
1.934	0.524	0.487	3.526	0.999	0.603
0.538	0.909	0.496	0.646	1.858	0.6
0.535	1.163	0.555	2.136	2.792	0.518
1.13	0.612	0.458	0.547	1.784	0.513
1.943	0.532	0.434	0.759	0.788	0.609
0.527	1.136	0.765	3.535	0.923	0.543
1.517	0.422	0.519	0.645	0.762	1.359
2.025	0.56	0.589	0.983	2.237	0.58
0.963	2.26	0.697	0.694	1.13	0.844
1.726	0.492	0.515	3.459	0.745	0.801
0.521	0.776	0.686	5.993	0.572	1.498
0.527	1.34	0.516	3.793	0.719	0.652
0.598	0.481	0.507	0.816	0.728	1.529
0.456	1.096	0.643	1.203	0.838	0.733
0.886	1.252	0.388	1.773	1.668	0.906
2.07	1.625	1.322	3.164	2.71	1.195
0.6	0.504	0.461	1.195	1.507	0.75
0.977	1.207	1.58	0.739	0.597	2.311
0.759	1.031	0.634	1.057	0.946	0.75
1.113	0.453	3.532	1.314	4.112	2.549
1.181	0.515	0.522	1.305	0.736	1.088
0.521	0.475	0.442	1.014	0.796	0.634
0.634	1.235	2.211	1.407	2.354	0.798
3.602	1.71	1.989	0.751	1.649	0.782
3.079	0.397	0.286	NaN	0.955	0.666
0.512	0.451	0.419	0.657	1.289	1.241
2.002	0.873	3.657	0.445	1.13	3.076
0.645	0.558	0.411	0.374	1.306	1.662
2.138	0.6	0.552	1.153	1.467	0.728
0.566	0.648	0.671	0.966	2.529	1.366
0.669	1.119	0.547	0.683	0.945	0.756
2.317	2.895	2.687	0.862	0.944	2.478
1.377	0.436	2.577	0.473	2.682	4.212
1.073	0.87	1.872	0.533	0.765	0.929
0.909	0.51	2.277	1.651	1.444	0.38
2.507	0.603	2.248	0.609	2.308	1.779
0.606	0.433	2.025	0.657	0.79	0.343
0.566	0.473	3.572	0.818	1.45	0.399
0.754	0.578	2.198	1.402	0.938	0.298
1.951	2.323	1.926	1.005	1.889	0.34
1.963	4.524	2.322	0.977	NaN	0.331
1.391	0.355	2.234	0.464	1.363	0.297
1.955	1.728	1.844	1.869	0.473	0.588
0.643	3.883	NaN	1.156	1.518	0.453
0.74	0.64	2.974	1.102	3.136	0.294
2.671	0.946	2.087	1.195	4.789	0.858
0.527	1.552	2.501	0.549	0.515	0.408
1.657	4.07	0.521	0.437	2.925	0.487
0.674	0.402	1.895	0.425	1.801	0.379
0.759	0.408	1.926	0.77	1.897	0.524
1.184	0.445	2.574	0.714	1.272	NaN
0.564	0.419	2.144	3.393	0.824	0.651
0.478	0.686	2.056	0.759	3.017	0.397
0.6	0.328	0.467	4.54	1.238	0.436
2.602	2.509	1.275	6.055	0.918	0.349
4.121	0.342	2.546	NaN	1.017	0.461
0.713	2.407	0.513	1.138	1.009	0.306
2.572	0.578	0.402	4.586	0.787	0.405
1.541	2.683	NaN	6.604	0.943	0.373
0.526	4.373	0.385	3.353	0.926	0.348
0.529	2.96	0.866	0.439	2.056	0.394
0.838	0.416	0.417	0.43	0.779	0.353
0.484	0.623	0.325	0.499	0.946	0.354
0.498	1.898	0.408	4.319	0.855	0.284
0.43	2.427	0.461	0.473	0.878	0.456
0.524	2.478	1.093	0.445	4.139	0.334
0.552	0.407	0.422	3.588	0.482	0.85
0.411	0.45	0.578	5.713	0.904	0.314
0.657	0.544	0.535	0.456	3.073	0.311
0.615	0.397	0.527	NaN	0.478	0.589
0.621	2.008	3.158	3.081	0.577	0.326
0.479	4.586	2.28	0.42	0.94	0.38
1.079	2.846	0.467	4.634	4.271	0.297
0.391	0.955	2.714	0.49	0.612	0.357
0.374	1.798	0.651	0.502	0.37	0.233
1.203	NaN	1.258	NaN	0.36	0.603
0.858	NaN	1.056	4.574	2.781	0.552
0.402	2.858	0.555	NaN	0.575	0.303
0.444	0.414	NaN	NaN	0.414	0.318
0.496	0.587	3.172	6.464	0.799	0.309
0.983	0.394	2.387	0.351	0.501	0.287
2.498	0.484	1.201	5.699	0.682	0.295
0.385	0.436	0.419	0.484	NaN	0.906
2.642	2.51	0.609	NaN	0.796	0.295
3.17	0.634	0.436	4.226	0.342	0.476
0.543	2.444	0.533	0.419	0.393	0.308
0.479	2.314	2.554	0.476	0.343	0.734
0.424	2.705	0.524	0.365	1.487	0.47
1.337	0.428	2.623	0.555	0.601	0.318
3.396	0.563	0.357	NaN	0.372	0.379
0.427	3.922	0.382	0.419	0.388	3.889
1.175	2.19	0.371	2.792	0.453	0.365
0.325	0.331	2.849	3.537	1.243	0.465
0.877	0.697	0.45	NaN	2.212	0.422
0.329	1.427	1.218	3.195	0.759	0.388
0.326	0.535	0.677	4.478	0.433	0.399
0.425	1.529	1.456	0.354	1.829	0.354
0.507	0.351	1.059	2.345	0.536	0.41
0.663	3.237	0.581	0.473	0.331	NaN
0.47	2.693	0.444	0.796	0.427	NaN
0.535	3.547	NaN	0.787	0.586	NaN
0.527	2.909	0.459	0.612	0.521	0.419
0.895	3.237	0.47	0.64	0.491	0.351
0.737	2.719	0.968	0.487	0.487	0.433
5.172	0.586	0.337	0.589	0.317	2.931
0.43	3.195	0.419	0.897	0.382	0.431
0.541	2.826	0.79	0.521	0.467	2.75
0.474	2.969	0.757	0.758	0.62	0.388
0.504	0.609	2.399	0.578	0.363	0.354
0.515	2.642	0.756	0.566	0.986	0.255
0.357	0.512	0.524	0.448	0.478	0.522
0.428	0.408	3.019	0.467	0.329	0.286
0.447	0.611	0.365	0.456	0.334	0.331
2.274	0.47	1.023	0.402	0.396	2.447
1.22	1.934	0.479	0.393	0.496	0.445
0.688	0.464	0.374	0.476	0.524	0.453
4.415	0.592	0.504	1.079	0.977	NaN
0.454	0.467	0.442	0.915	0.646	NaN
0.274	0.665	0.461	0.434	0.513	0.425
0.343	2.271	0.649	0.504	0.476	0.476
1.178	0.47	0.731	0.663	0.419	NaN
0.767	2.195	NaN	0.886	0.389	0.405
0.411	3.288	0.476	0.577	0.49	0.337
0.385	NaN	0.714	0.345	0.821	0.339
0.971	3.809	1.43	0.773	0.952	0.385
0.419	0.479	0.631	0.368	0.258	0.331
0.484	0.456	0.442	0.912	0.331	0.277
1.101	2.994	0.499	0.705	0.396	0.6
0.487	0.385	0.462	0.357	1.246	0.246
0.433	0.606	1.051	1.206	0.482	0.589
0.314	0.73	2.198	0.453	0.464	0.467
1.119	0.816	1.124	NaN	0.606	0.289
1.195	2.039	0.419	1.818	1.192	0.547
0.949	0.38	0.77	1.685	4.424	0.354
0.578	2.444	0.881	2.41	4.661	0.323
0.388	3.133	0.997	0.45	0.376	0.308
0.393	4.209	0.487	0.952	1.068	0.308
0.425	0.518	0.609	1.218	0.386	0.773
1.264	1.416	0.722	0.524	0.408	0.351
0.272	0.441	0.352	0.876	0.45	0.399
0.403	0.838	0.586	0.717	0.456	0.366
0.696	0.954	1.487	1.371	0.346	0.382
0.465	1.17	0.74	1.142	0.544	0.366
0.462	2.272	0.515	1.45	0.374	0.34
0.417	2.566	0.431	0.822	1.116	0.294
0.391	0.405	0.73	1.152	0.521	NaN
0.286	2.673	0.43	1.125	0.351	0.252
0.374	1.354	0.343	1.354	0.856	0.343
0.379	0.502	0.98	0.385	0.331	0.297
0.38	0.338	0.47	0.615	0.34	1.51
1.227	0.7	0.385	1.147	0.479	0.34
0.62	0.518	0.476	0.83	0.32	0.629
0.671	0.464	0.487	0.516	0.331	0.561
0.43	0.388	0.895	1.543	0.621	0.388
0.43	0.382	0.404	0.492	0.397	0.489
0.521	0.419	0.573	0.575	0.34	0.346
0.563	1.637	0.841	0.473	0.796	NaN
0.536	0.527	0.753	0.626	0.329	0.295
0.447	0.436	2.703	0.38	0.342	0.274
0.863	0.391	0.499	1.981	0.362	0.263
0.439	0.835	2.498	0.184	0.419	2.801
0.501	1.139	0.461	1.575	0.397	0.507
0.493	0.402	2.243	1.994	3.266	0.373
0.88	0.643	0.968	0.785	0.32	0.385
0.671	1.026	0.898	0.326	0.351	0.275
0.711	0.66	0.779	0.51	0.371	0.365
0.365	0.521	0.32	0.791	0.479	0.456
0.501	0.604	0.357	0.875	3.028	0.464
3.628	0.403	0.674	0.507	2.354	0.357
0.354	0.348	0.354	0.634	1.144	0.332
0.438	0.666	0.739	2.096	0.456	0.414
0.383	0.532	1.011	1.184	1.122	0.343
0.464	0.448	0.741	1.32	0.529	0.275
0.445	0.456	3.122	0.94	0.388	0.592
0.875	0.442	0.965	0.391	1.329	2.116
2.849	0.374	0.598	0.185	0.433	0.709
0.659	0.705	0.374	0.413	0.456	0.462
0.342	0.399	0.561	0.929	1.118	0.365
2.187	0.461	0.445	2.459	0.578	0.787
0.476	0.92	0.394	0.204	0.509	0.612
0.663	0.496	1.224	1.147	0.294	0.955
0.519	0.818	0.555	1.39	1.294	1.5
0.47	0.445	1.628	0.556	0.487	1.065
0.419	0.385	0.841	2.28	0.464	1.093
0.465	0.654	1.754	3.365	0.328	1.827
0.465	3.356	1.01	1.243	0.351	0.42
0.484	0.376	NaN	0.576	0.499	2.048
1.286	0.504	0.793	0.841	0.405	2.633
0.945	0.374	1.583	2.705	0.592	0.849
6.392	0.479	2.764	0.965	0.453	0.776
0.352	0.518	0.679	2.11	0.889	0.521
0.436	0.462	0.765	0.434	0.342	0.57
1.949	0.67	1.558	1.065	0.509	0.522
0.671	0.429	0.819	0.498	0.399	0.555
0.515	2.51	0.691	0.376	0.3	0.357
0.428	4.266	1.217	0.637	0.445	1.189
0.303	3.923	0.592	0.473	0.501	0.402
0.535	0.348	1.334	1.073	1.034	1.221
0.555	0.362	0.645	0.283	0.419	1.025
0.428	0.368	0.696	0.558	0.394	0.462
1.761	NaN	0.515	0.675	1.125	0.4
0.371	3.914	0.682	0.235	0.408	0.926
0.405	0.436	0.637	0.966	0.459	0.445
0.453	0.385	0.458	0.315	0.634	0.623
0.436	0.518	0.521	0.471	0.6	0.512
2.9	3.835	0.484	0.671	0.832	0.674
0.309	1.79	1.085	3.441	0.527	0.499
0.476	0.419	0.578	0.666	3.685	0.532
1.731	0.436	0.711	0.521	0.445	0.521
0.473	0.337	1.277	0.609	0.522	0.416
2.376	2.852	0.694	0.918	0.453	0.991
1.05	0.366	0.968	1.141	0.445	0.787
0.444	0.725	0.603	1.668	0.687	0.354
0.47	2.379	0.637	0.515	0.377	0.934
6.058	4.157	0.461	0.938	0.521	0.708
3.17	NaN	0.561	1.321	1.077	0.459
2.337	NaN	0.495	0.207	0.907	0.416
3.096	2.909	0.388	0.605	0.869	0.946
2.707	0.343	0.521	1.524	0.461	0.507
1.512	0.597	0.592	0.649	2.52	0.637
1.382	0.405	0.612	1.507	0.657	0.451
2.178	NaN	0.427	0.309	0.518	1.338
2.948	NaN	0.518	1.139	0.3	0.301
5.803	3.223	0.502	1.62	2.379	0.408
4.619	0.45	0.791	0.422	5.021	0.597
1.954	NaN	0.543	0.573	NaN	0.822
2.823	3.815	0.598	2.818	0.487	0.564
4.238	0.58	0.482	0.351	0.929	0.547
1.833	NaN	0.451	0.411	0.386	2.377
0.991	3.353	0.632	0.909	0.785	0.478
1.532	0.58	0.948	2.541	2.487	0.855
0.379	0.459	0.47	0.307	3.705	0.439
0.587	2.79	0.555	0.868	0.994	0.481
NaN	3.732	0.787	0.502	0.355	0.564
3.178	0.703	0.544	0.51	0.567	0.591
4.26	0.708	0.518	0.371	2.793	0.761
3.041	NaN	0.598	0.587	0.515	1.761
2.957	5.185	0.498	0.456	0.459	0.638
3.311	4.886	0.43	1.383	0.815	2.082
2.175	3.671	0.394	1.133	0.473	0.357
5.028	3.387	0.515	0.799	1.494	0.524
1.342	2.26	0.524	1	0.442	2.858
3.206	2.198	0.456	0.402	2.781	0.377
0.476	2.073	0.495	1.995	3.017	0.408
NaN	1.796	0.448	1.702	0.776	0.481
2.971	0.533	0.405	0.865	0.49	0.883
1.626	3.654	0.493	0.471	0.498	0.583
0.297	2.874	0.353	0.485	0.654	0.218
0.495	3.439	0.896	0.442	0.49	0.374
0.414	NaN	0.819	0.334	0.884	0.518
0.714	4.025	0.62	0.343	4.166	0.779
1.328	4.18	1.098	0.226	0.507	0.546
0.788	3.557	0.584	0.58	0.366	0.456
0.92	NaN	0.581	0.309	0.493	0.425
0.977	NaN	1.042	0.388	0.547	1.164
0.697	1.268	0.388	0.263	0.198	0.505
0.354	4.763	NaN	0.604	0.38	2.017
0.849	3.246	0.623	1.22	0.465	2.691
0.498	NaN	0.592	4.546	0.431	0.611
0.437	0.642	2.088	3.042	4.436	0.479
5.784	0.586	0.453	0.995	1.246	0.377
0.45	1.957	0.496	3.753	0.337	0.527
0.807	1.68	0.697	0.727	0.527	0.465
0.498	0.761	1.187	0.77	0.354	0.218
0.637	0.858	2.51	0.989	0.297	0.371
0.484	4.56	0.49	0.467	0.323	0.396
NaN	0.553	0.906	0.403	0.487	0.519
0.858	1.19	0.665	0.442	0.679	0.66
0.407	0.47	0.487	0.351	2.051	0.45
3.183	3.625	0.597	0.207	1.258	0.4
0.83	NaN	0.473	0.218	0.547	0.371
NaN	0.618	0.921	0.388	0.402	0.36
3.164	2.985	0.464	3.251	0.434	0.759
0.666	0.629	0.442	1.189	0.434	0.4
0.501	3.532	0.478	6.386	0.207	0.374
0.448	0.767	0.867	0.332	0.532	0.852
NaN	0.692	0.55	0.192	1.884	0.544
0.618	5.163	0.51	0.623	0.479	0.476
0.529	3.503	0.652	0.416	0.354	0.467
0.504	NaN	0.456	0.351	1.45	2.009
3.118	1.835	0.536	0.549	0.558	0.385
2.215	1.23	0.473	0.741	0.957	0.932
0.513	1.141	0.448	0.405	0.497	0.475
0.286	3.065	0.445	0.521	0.699	1.481
2.642	1.954	0.513	0.362	0.555	0.437
NaN	2.334	1.592	0.49	0.818	1.076
0.739	1.407	0.567	0.442	2.863	0.204
2.34	2.223	0.444	0.711	0.774	0.706
NaN	1.884	0.544	0.844	2.691	0.481
0.955	2.685	0.609	0.349	0.813	0.382
0.692	0.677	0.889	1.019	0.572	0.439
2.541	NaN	0.611	3.475	0.45	0.44
0.591	0.897	1.334	0.431	0.739	0.377
0.584	0.501	0.544	3.104	1.3	0.366
0.762	0.419	0.677	1.744	0.442	1.788
NaN	0.663	0.907	0.277	0.646	1.62
0.408	0.999	0.566	0.385	0.649	0.921
0.334	0.788	0.557	0.181	3.314	2.614
0.306	1.122	0.49	0.173	0.405	1.393
0.725	0.839	0.532	0.306	0.433	0.439
1.43	0.733	0.499	0.365	0.541	0.853
0.796	0.66	0.385	0.297	0.969	1.119
0.748	0.655	0.524	0.365	2.651	0.465
0.682	NaN	3.125	0.165	0.331	1.115
1.75	0.394	1.127	0.403	1.074	0.524
2.32	0.499	0.518	0.306	0.561	0.368
4.161	0.529	0.513	4.922	0.399	0.442
0.541	0.504	0.484	3.058	0.478	1.039
4.872	2.501	0.489	0.807	0.485	1.008
3.096	0.521	0.567	5.169	0.391	0.504
4.235	0.45	0.479	0.751	0.473	1.314
1.841	0.697	0.405	0.725	2.033	0.464
4.792	0.407	1.158	0.203	0.872	0.45
4.203	0.564	2.69	0.34	0.513	1.218
3.096	0.807	0.512	3.342	2.102	0.49
0.657	0.433	0.451	0.47	0.626	0.431
1.289	0.464	0.348	0.306	2.563	0.923
3.081	5.313	0.493	0.286	0.595	1.201
2.206	0.615	0.578	1.416	0.572	0.529
3.64	0.41	0.499	0.309	2.068	0.714
3.062	0.482	0.875	0.221	1.342	0.653
0.574	0.847	0.328	0.272	2.354	0.665
1.83	0.376	0.614	0.413	3.611	1.141
5.526	1.045	0.731	0.476	0.453	0.673
4.328	0.431	3.022	0.306	0.377	0.459
3.996	0.422	1.847	0.218	0.487	0.587
0.774	1.312	1.271	0.669	1.008	0.753
1.496	0.402	0.351	0.309	0.496	1.137
0.938	0.348	0.538	0.439	0.628	0.798
0.833	0.546	1.883	0.414	0.493	0.36
0.773	0.773	1.464	0.207	0.484	0.807
0.62	0.495	2.333	0.253	0.388	0.808
0.909	0.45	0.55	0.352	0.49	0.51
0.852	1.252	1.444	0.204	1.555	0.428
0.818	0.563	1.133	0.414	3.942	0.438
1.513	0.635	0.623	3.006	0.368	0.467
0.651	0.719	1.125	0.286	0.498	0.75
0.734	0.461	0.544	1.238	0.366	0.58
1.217	0.591	0.575	0.317	0.252	0.964
0.569	0.581	1.094	0.3	0.677	0.484
2.965	1.121	0.532	0.332	0.844	4.354
0.756	0.697	1.088	0.946	0.474	0.184
5.914	4.025	0.875	3.818	0.454	0.34
2.592	0.833	1.408	0.181	0.86	0.209
0.861	0.915	0.538	0.229	1.045	0.485
0.632	0.408	0.368	0.252	0.354	0.153
1.163	2.202	0.572	0.445	0.425	0.311
0.826	1.583	3.506	0.292	0.408	0.184
1.127	2.384	0.397	0.195	0.6	0.323
NaN	1.581	0.697	0.385	0.867	0.371
0.68	0.646	0.683	0.36	0.362	0.295
5.421	NaN	0.394	0.184	1.161	0.161
0.889	2.611	1.252	0.337	0.949	0.196
4.146	1.461	1.54	1.187	2.886	0.346
0.674	0.761	0.66	0.34	0.439	0.187
0.807	0.736	2.538	0.255	0.396	0.204
1.864	1.855	0.714	0.93	0.207	0.471
0.642	0.931	0.677	3.464	0.357	0.422
2.156	0.771	0.379	0.529	0.362	0.193
0.657	1.598	0.969	2.691	1.241	0.405
0.742	0.614	0.532	1.016	0.351	0.317
0.598	1.422	NaN	0.468	0.728	0.184
2.012	0.677	0.456	0.603	1.292	0.388
0.679	0.907	0.478	0.759	1.263	0.467
3.645	0.591	0.495	0.671	0.342	0.203
4.727	0.771	1.416	0.49	0.241	0.34
1.79	2.875	0.549	0.601	0.496	0.308
0.991	1.581	2.623	0.448	0.266	0.496
3.563	0.904	NaN	0.901	0.544	0.343
5.641	0.651	NaN	1.215	0.374	0.382
0.951	1.396	0.468	0.807	0.362	0.221
4.826	3.158	0.527	0.471	0.617	0.442
NaN	1.071	0.476	0.55	0.241	0.362
1.161	0.977	0.572	0.682	0.388	0.184
NaN	2.002	0.64	0.655	0.969	0.303
5.965	0.864	0.507	0.499	0.36	0.428
2.821	0.81	0.787	1.3	1.869	0.173
NaN	0.657	0.43	0.424	0.487	0.247
NaN	2.023	0.502	0.453	0.569	0.156
5.631	4.756	0.796	1.212	0.654	0.215
1.195	3.991	1.487	0.439	0.422	0.161
1.424	NaN	0.47	0.918	0.768	0.289
0.841	2.396	0.771	0.538	0.365	0.28
3.555	0.761	0.634	0.488	0.572	0.295
1.957	2.512	1.54	0.439	0.249	0.275
NaN	0.612	0.612	0.366	0.453	0.428
NaN	0.674	0.566	0.391	1.079	0.218
0.841	0.685	0.417	0.589	1.007	0.074
NaN	2.296	0.328	0.373	0.444	0.379
4.64	0.768	0.351	0.873	0.578	0.379
0.598	NaN	0.38	0.323	0.807	0.204
2.963	0.614	0.887	1.006	0.413	0.442
5.127	1.632	0.512	0.87	0.441	0.238
1.747	NaN	0.566	0.36	0.68	0.172
NaN	1.011	0.442	0.524	0.686	0.51
NaN	2.507	0.331	1.059	0.445	0.244
1.544	0.532	0.728	0.526	0.453	0.185
1.609	3.764	0.731	2.265	0.193	0.34
2.028	0.609	0.669	0.32	0.566	0.218
0.853	2.73	1.076	1.364	0.339	0.337
1.705	0.827	2.592	0.855	0.309	0.289
1.935	0.946	0.509	0.345	0.173	0.297
NaN	0.861	0.411	0.352	0.258	0.258
2.011	1.269	1.674	0.314	0.173	0.241
NaN	0.972	0.407	1.099	0.329	3.171
1.008	1.847	2.288	0.292	0.203	0.597
3.481	0.561	0.779	0.26	0.287	0.272
2.923	0.453	2.147	0.184	3.427	0.464
4.979	0.705	0.427	0.465	0.161	0.553
1.66	1.778	0.445	0.237	0.34	0.386
0.934	2.631	0.977	0.385	0.227	0.299
0.646	2.286	2.41	0.419	0.275	0.47
0.739	1.088	3.041	0.339	0.162	0.416
3.016	0.89	0.558	0.249	0.263	0.283
0.813	NaN	0.499	1.184	0.161	0.348
4.002	0.499	1.376	0.471	0.298	0.495
0.971	1.028	2.666	0.192	0.285	0.349
1.382	0.726	1.847	0.464	0.215	0.36
2.549	0.541	1.826	0.453	0.373	0.303
0.994	0.442	NaN	1.396	0.215	0.402
2.817	3.668	2.543	0.371	0.153	0.317
0.819	0.453	NaN	0.595	0.269	0.382
0.776	0.309	NaN	0.411	0.152	0.567
0.533	0.507	NaN	0.944	0.289	0.498
1.045	0.504	2.459	0.377	0.365	0.312
1.249	0.603	NaN	0.343	0.249	0.536
2.744	1.036	0.923	0.218	0.206	0.309
1.011	0.513	1.566	0.317	0.317	0.521
2.92	3.243	0.776	0.626	0.271	0.343
0.935	3.136	0.957	0.326	0.204	0.292
0.98	1.733	3.005	0.207	0.235	0.3
0.703	0.424	2.006	0.204	0.275	0.292
0.994	1.302	NaN	0.195	0.859	0.317
0.668	0.49	1.654	0.298	0.578	0.518
0.867	1.424	0.607	0.173	0.549	0.892
0.541	0.6	2.535	0.485	0.173	0.569
2.943	0.543	1.271	0.345	0.546	0.41
2.158	0.408	1.087	0.323	0.204	0.32
0.541	0.465	2.736	0.366	0.195	NaN
0.844	0.781	1.09	3.752	2.175	0.651
2.798	0.742	0.604	NaN	0.19	0.328
1.461	0.448	0.425	3.11	0.142	0.368
0.838	2.266	0.507	3.435	3.249	0.337
0.631	0.416	0.575	3.095	0.915	3.531
0.651	3.286	0.564	0.844	0.251	0.379
5.357	0.867	0.847	1.778	0.181	0.906
4.362	1.965	0.821	1.572	0.541	0.224
NaN	0.468	0.266	6.143	0.204	1.753
2.951	1.428	0.563	0.555	0.272	0.283
1.637	0.915	0.584	1.886	1.149	0.337
1.142	1	0.569	0.566	0.487	0.303
1.912	0.564	1.346	1.595	0.323	0.487
0.427	0.866	0.68	0.645	0.278	0.943
3.286	0.56	0.431	5.171	0.839	0.314
2.391	0.775	0.478	0.487	0.354	0.184
3.58	1.603	0.928	0.567	0.277	0.841
0.7	0.561	2.178	4.669	0.589	0.343
1.065	1.267	0.64	NaN	0.487	0.397
0.519	0.439	0.668	1.241	0.444	0.411
NaN	0.886	0.679	0.776	0.584	0.326
0.923	0.713	0.518	0.444	0.422	0.269
0.502	0.408	0.577	0.839	0.544	0.311
1.606	0.841	0.597	0.56	0.507	0.209
0.479	3.384	0.555	0.807	0.442	0.311
0.652	5.11	0.728	0.892	0.488	0.47
0.855	0.473	0.569	4.552	0.898	0.527
0.921	0.844	0.628	0.759	0.283	4.24
0.596	0.66	0.733	3.855	0.331	0.362
0.813	0.938	0.609	0.541	0.388	0.536
1.665	0.36	0.606	0.75	0.414	0.414
1.306	3.065	0.493	0.584	0.476	0.66
0.771	3.566	0.499	1.164	0.485	0.388
0.827	0.598	NaN	0.558	0.399	0.524
0.323	1.009	0.521	1.135	0.829	0.176
0.81	1.019	0.558	0.569	0.37	0.309
0.608	0.524	0.725	0.428	0.467	0.985
2.011	0.561	0.507	0.753	0.595	0.26
1.207	0.49	0.601	4.583	0.757	0.272
0.793	4.244	NaN	0.662	0.473	0.212
0.32	0.482	1.552	0.572	0.538	0.431
0.842	0.496	0.629	0.635	0.451	0.284
2.399	0.55	0.907	1.077	0.485	0.195
2.036	0.509	0.569	1.144	0.691	0.343
1.396	0.495	0.425	0.484	0.513	0.402
0.555	0.349	0.643	1.051	0.981	0.87
3.353	1.894	0.544	2.271	0.498	0.36
1.226	2.246	0.931	0.51	0.818	0.275
2.926	2.124	0.906	0.518	0.572	1.138
0.631	0.317	0.558	0.526	0.263	0.226
2.716	0.476	NaN	0.677	0.383	0.343
0.943	2.161	0.501	1.101	0.591	0.442
0.493	0.581	0.73	0.932	0.473	1.306
0.476	0.403	1.379	5.115	0.425	0.589
0.643	3.634	0.612	0.833	0.454	0.213
2.365	0.541	2.382	2.909	0.586	0.382
0.982	2.314	1.818	1.708	0.493	0.283
0.841	0.481	0.614	0.728	0.459	0.419
NaN	0.882	0.45	1.946	0.34	4.967
0.591	1.068	2.076	1.039	0.206	1.857
0.83	2.552	NaN	1.082	0.195	NaN
1.462	2.255	NaN	0.815	0.249	NaN
0.592	1.201	0.708	0.705	4.997	NaN
1.088	1.096	1.408	0.747	0.498	0.785
0.961	4.407	2.027	0.586	0.498	1.152
0.804	0.544	1.105	1.014	0.161	4.657
0.632	1.487	0.827	0.719	0.184	NaN
1.328	2.654	0.612	1.133	0.555	3.234
0.745	3	0.725	1.345	0.459	1.71
0.428	1.294	0.592	3.388	0.292	NaN
0.691	2.733	0.92	1.66	0.64	1.291
0.583	3.447	0.733	2.755	0.252	NaN
0.487	2.612	0.654	0.98	0.204	0.881
0.838	0.699	1.776	1.365	0.184	NaN
0.536	1.01	0.796	0.728	0.164	0.501
0.671	NaN	0.626	1.005	0.453	0.461
0.719	1.609	0.697	1.042	0.264	0.884
0.563	3.378	1.096	1.294	0.385	0.413
1.611	3.626	0.646	1.014	0.43	NaN
1.682	NaN	0.884	0.764	0.901	0.504
0.691	3.589	0.541	1.946	0.343	0.77
1.105	1.012	0.513	0.716	0.897	1.039
2.507	0.941	0.623	0.748	0.192	2.042
1.696	0.892	1.258	1.011	0.178	2.501
0.92	0.592	0.612	1.232	0.416	3.158
1.294	1.136	NaN	0.935	0.363	0.844
0.56	0.68	0.529	0.691	0.195	3.549
1.059	0.716	NaN	0.761	4.588	4.252
0.838	0.57	0.614	1.308	0.374	0.788
1.127	0.782	1.113	0.86	0.206	1.317
0.58	0.484	0.745	2.731	0.345	0.716
3.209	0.643	0.754	1.09	0.47	NaN
1.617	0.49	0.765	0.838	0.473	4.334
1.24	2.736	1.305	0.897	0.498	1.023
1.119	0.49	0.388	1.94	0.436	0.376
1.124	0.594	1.482	0.841	0.439	NaN
3.653	0.597	2.905	0.943	0.351	0.975
1.459	0.575	1.408	0.841	0.241	1.635
0.898	0.504	1.26	0.813	0.478	2.325
0.983	1.292	0.583	1.26	0.38	2.946
2.042	0.59	2.526	0.94	0.374	0.532
2.346	0.753	0.459	1.776	0.32	NaN
0.842	0.628	0.589	0.952	0.779	4.699
2.387	0.746	1.331	0.931	0.32	0.835
0.573	0.47	3.319	0.816	3.008	0.708
0.996	0.598	0.635	0.98	1.544	0.795
0.575	0.739	0.7	1.501	1.699	1.125
1.116	0.974	0.561	0.821	0.847	0.881
0.787	1.451	0.697	2.084	0.578	2.152
1.696	0.83	0.682	1.483	0.767	0.507
3.971	0.422	0.546	0.73	4.619	0.643
1.016	0.637	0.736	0.841	0.705	0.748
2.54	0.677	1.431	1.019	1.9	1.424
1.552	0.51	0.567	0.867	0.838	0.553
2.042	0.572	2.546	1.481	5.243	0.784
2.13	1.152	0.518	2.637	1.566	0.686
NaN	0.456	0.676	0.741	0.708	0.589
2.181	0.464	0.895	1.207	NaN	0.742
4.413	0.487	0.51	0.79	1.24	0.915
2.274	0.373	0.413	1.66	2.739	0.53
1.541	0.388	0.552	2.733	0.94	1.402
1.285	0.839	0.49	NaN	1.714	0.612
5.764	0.816	1.26	4.466	0.739	0.7
1.023	1.767	1.594	0.591	1.204	0.952
2.009	1.233	0.533	5.103	1.297	0.773
3.603	0.881	3.234	0.734	0.827	0.75
4.025	5.095	0.793	NaN	1.708	0.816
2.741	0.801	0.456	NaN	4.188	0.682
0.555	4.209	2.405	NaN	1.532	1.241
2.431	0.51	0.674	NaN	4.807	0.784
0.804	2.238	2.164	4.775	1.526	0.657
0.986	2.827	0.654	0.632	3.184	0.635
0.637	3.563	2.656	0.818	0.694	0.81
0.651	2.186	2.065	4.319	2.418	1.521
0.64	2.472	0.475	0.931	0.524	1.47
2.736	3.965	0.459	4.016	0.864	0.609
1.504	0.544	0.558	0.949	1.388	0.603
1.417	3.957	0.461	0.682	3.82	1.215
1.223	3.569	1.119	1.156	1.257	0.759
1.149	2.912	0.352	4.429	NaN	0.635
5.43	1.181	1.34	4.234	3.694	0.47
0.677	1.994	0.442	0.785	4.212	0.601
1.362	1.762	0.459	3.296	NaN	0.544
1.41	1.625	1.94	1.255	4.582	1.255
1.096	1.775	0.671	3.028	0.536	0.493
2.108	1.365	0.768	0.688	0.453	0.629
0.963	1.821	0.623	1.286	0.535	0.833
0.584	0.41	0.553	3.889	0.6	0.445
1.204	4.736	1.141	1.093	4.902	0.705
4.656	1.059	0.686	NaN	0.66	0.79
0.555	1.645	0.566	NaN	0.56	0.547
1.237	1.221	0.552	4.777	0.676	0.357
1.082	1.566	0.824	0.453	0.813	1.461
0.87	3.328	0.552	0.645	0.615	1.827
0.705	2.337	0.476	6.146	3.033	0.555
0.836	1.294	0.926	3.277	0.901	0.507
0.73	0.586	1.218	0.889	4.713	0.874
2.32	1.421	0.479	0.495	0.674	0.587
1.77	0.768	0.555	2.359	3.249	0.567
0.581	1.184	0.637	0.849	2.971	1.829
3.105	0.728	0.665	0.604	0.785	0.526
0.807	0.793	0.538	0.73	1.654	1.085
2.243	0.691	0.47	0.691	2.286	0.628
4.662	1.544	1.484	2.81	1.124	0.626
0.816	2.126	0.331	0.589	2.751	0.663
0.855	2.648	0.484	3.5	1.889	0.521
0.556	1.832	0.462	3.257	2.47	0.612
0.779	2.932	0.445	0.513	4.146	0.768
0.589	0.366	0.436	0.733	0.915	0.884
0.886	0.403	0.47	NaN	0.694	0.968
0.72	0.413	0.625	0.62	0.734	0.668
2	0.51	NaN	0.68	0.748	2.79
3.617	0.566	0.39	NaN	1.122	0.739
1.042	0.462	0.286	0.595	0.754	0.665
0.615	0.671	0.317	4.286	0.73	1.156
1.861	2.215	1.393	2.662	1.155	0.85
0.546	0.575	0.484	0.674	2.116	1.141
0.861	2.105	0.465	1.113	0.98	0.816
1.835	0.555	0.555	2.764	3.161	0.563
0.512	1.198	0.694	0.532	3.217	3.042
0.765	0.484	0.694	0.847	1.705	4.982
NaN	0.422	0.776	2.456	0.855	0.473
0.691	0.402	0.453	2.526	2.331	0.629
0.799	0.416	0.736	4.098	2.991	1.176
0.526	0.47	3.095	0.533	0.835	4.851
1.096	0.756	0.657	0.45	0.776	3.118
1.275	0.402	0.405	0.963	1.652	3.676
3.169	5.087	0.567	1.575	1.49	0.705
2.456	1.215	1.776	0.651	1.393	0.856
0.83	0.489	0.855	0.646	0.635	0.343
2.819	NaN	NaN	2.052	0.819	1.286
1.458	1.221	0.79	0.705	2.314	2.983
0.708	0.521	0.719	0.932	0.841	1.558
0.926	1.331	0.674	0.864	0.818	1.843
0.711	0.816	0.589	0.697	0.83	0.513
0.77	1.399	0.391	0.717	1.303	2.096
0.314	0.626	0.467	0.408	0.682	0.703
1.184	0.946	0.898	0.91	1.798	0.677
2.308	0.781	1.473	1.255	1.119	2.637
0.756	0.515	0.728	0.587	1.949	0.529
2.266	1.3	0.595	0.869	1.841	0.728
3.325	0.445	1.741	NaN	1.413	2.224
0.408	0.98	0.501	0.365	0.725	0.561
0.445	1.368	0.615	1.422	1.127	0.982
0.365	1.515	0.818	NaN	0.787	0.623
4.22	0.566	1.096	1.414	0.74	0.564
1.47	0.553	0.521	1.537	0.566	0.441
0.454	0.55	2.316	0.615	0.62	0.34
0.32	1.087	2.529	0.498	0.739	0.538
0.43	0.513	0.306	0.861	1.034	0.456
0.632	0.756	1.048	0.983	1.226	0.309
1.319	0.524	3.461	0.713	0.781	0.592
0.594	2.067	2.028	2.108	0.609	1.246
0.623	0.549	2.422	0.453	2.266	0.329
0.977	1.738	0.51	2.903	1.19	0.569
NaN	1.549	0.909	1.694	0.94	0.32
2.527	1.382	0.835	0.929	1.053	0.997
0.533	4.455	0.968	1.583	0.674	0.434
0.453	1.088	0.583	0.94	2.173	0.433
0.402	1.037	0.546	0.643	0.62	4.948
1.022	0.47	0.632	0.521	1.393	0.481
0.428	0.552	0.566	0.348	0.632	4.891
1.753	0.479	0.587	0.663	1.994	0.467
0.408	0.456	0.626	0.445	3.506	1.266
0.982	1.317	0.801	0.609	3.966	0.971
0.496	2.385	0.507	4.834	2.501	0.399
1.257	0.951	0.41	0.464	4.679	0.784
2.422	0.793	0.736	0.349	1.289	0.592
0.538	0.804	0.983	0.413	4.05	1.357
0.538	0.414	1.776	5.497	2.971	0.433
0.739	1.133	0.793	0.406	3.008	0.365
0.954	0.832	2.815	0.385	NaN	1.184
1.161	1.387	0.575	0.385	3.286	0.376
1.824	NaN	1.945	0.55	0.674	0.142
1.252	2.289	0.419	0.725	0.606	0.343
0.819	0.931	0.742	0.515	3.863	0.388
1.326	4.294	0.309	5.384	2.04	0.323
0.555	0.646	0.492	1.433	0.586	0.397
0.529	0.413	0.402	1.125	3.263	1.668
0.643	2.606	0.533	0.479	5.121	3.18
5.713	4.501	0.638	0.36	4.373	3.671
0.615	0.663	0.649	0.317	NaN	3.433
1.113	4.897	0.813	0.694	1.269	0.546
NaN	0.478	0.708	0.784	1.796	0.478
3.951	2.673	0.917	0.404	NaN	0.498
0.679	0.43	0.462	5.288	NaN	3.432
0.64	2.912	0.419	0.762	0.654	0.308
4.708	0.362	0.637	0.87	3.447	0.351
0.558	5.188	1.286	0.478	NaN	0.818
1.02	0.332	0.858	0.458	NaN	0.485
0.564	2.758	0.365	0.535	3.347	0.464
0.736	0.804	0.595	5.597	0.649	0.609
1.946	0.527	0.946	0.55	NaN	0.728
0.538	0.612	0.538	4.803	NaN	1.609
0.722	0.402	1.45	1.096	1.122	0.674
0.566	1.977	0.354	0.736	NaN	0.513
1.168	0.496	0.907	0.612	NaN	1.167
0.49	0.754	0.49	0.606	NaN	0.474
0.81	0.923	1.646	0.561	5.115	1.068
0.459	0.388	NaN	0.943	4.22	1.672
0.391	0.4	0.873	5.571	3.713	0.34
0.657	0.402	0.436	NaN	3.059	1.442
0.578	0.473	1.006	0.425	1.924	0.387
0.442	0.371	1.498	0.889	2.934	0.955
1.297	3.107	0.521	0.555	0.702	0.555
4.285	0.487	0.572	0.609	0.691	0.431
0.895	1.869	0.558	2.861	0.444	1.441
0.431	1.346	0.728	1.338	2.849	0.385
0.264	4.777	0.513	0.532	0.488	0.334
0.575	0.584	0.498	2.903	3.062	0.442
1.102	0.331	0.629	0.677	NaN	0.487
0.773	0.557	0.505	1.923	NaN	0.404
0.487	0.782	0.58	6.078	3.509	0.7
0.731	0.68	0.433	0.512	NaN	0.373
0.617	0.592	0.609	1.244	0.522	0.689
0.416	0.484	0.527	1.167	0.493	0.537
0.652	0.788	0.547	0.791	1.787	0.391
0.3	0.581	0.524	1.733	2.515	0.564
0.413	0.728	0.549	1.042	0.351	0.759
0.493	0.537	0.614	1.028	0.668	0.399
2.666	0.572	0.442	1.096	0.645	3.359
6.058	0.283	0.524	1.159	0.524	0.482
1.725	0.767	0.586	0.782	2.79	0.351
1.639	0.982	1.167	1.411	1.229	0.3
1.422	0.56	0.635	1.261	2.555	0.645
3.697	0.827	2.424	0.838	0.475	0.504
0.839	0.657	0.652	0.487	2.076	0.328
1.639	0.713	0.646	NaN	0.42	1.283
1.94	0.694	0.623	0.818	5.228	1.201
5.503	0.583	0.513	1.182	1.184	0.36
2.082	0.561	0.521	0.371	1.033	0.475
2.543	0.584	0.858	0.434	3.22	2.767
2.415	0.623	0.563	0.283	0.498	0.342
2.444	0.532	0.51	0.434	0.535	1.402
2.09	0.487	0.459	0.807	NaN	0.42
2.886	0.754	0.34	0.852	1.286	0.382
3.387	0.498	0.736	0.385	0.637	0.38
2.217	0.553	0.49	1.431	4.433	0.408
1.643	0.376	0.691	0.671	0.487	1.481
4.211	0.524	0.354	1.962	0.439	0.533
0.445	0.309	0.51	6.155	0.507	3.448
0.49	1.733	0.509	1.228	0.677	0.587
0.433	0.991	0.447	0.493	1.3	0.72
0.371	0.668	0.408	0.785	1.147	0.799
3.081	NaN	1.048	5.72	0.864	0.81
0.75	3.084	1.557	3.827	0.363	1.221
0.592	0.989	0.505	1.025	2.277	0.702
0.586	1.906	0.677	0.808	2.337	1.048
1.142	4.65	0.631	4.914	0.488	0.456
0.391	2.011	0.561	1.028	0.462	0.666
0.334	1.81	1.193	1.648	0.323	1.036
4.656	NaN	0.49	0.78	0.688	0.788
0.53	1.603	0.507	0.567	0.555	0.739
1.192	1.53	1.289	0.739	0.513	0.867
2.398	0.646	0.536	0.53	1.13	0.561
0.779	0.813	0.475	0.765	1.405	0.694
0.626	2.537	0.694	0.473	0.555	0.524
0.594	0.852	0.988	0.549	0.643	0.456
0.317	2.274	1.144	0.492	1.155	1.54
0.456	1.535	0.544	NaN	0.869	0.365
0.456	0.677	0.632	1.688	0.864	0.359
0.587	0.654	0.425	0.374	0.47	0.453
0.345	1.232	0.424	0.408	0.456	0.326
0.501	1.657	0.671	0.742	1.232	0.374
0.827	0.739	0.516	1.448	0.416	0.899
0.447	0.518	0.583	0.577	0.493	3.847
0.742	0.709	0.575	0.901	0.393	0.403
0.646	1.45	0.994	1.17	0.58	0.496
0.58	0.454	0.371	0.646	0.464	0.277
0.782	0.77	0.765	5.042	0.405	0.351
0.892	0.397	0.628	0.929	1.265	0.417
0.567	0.606	0.716	1.482	0.428	0.433
0.476	0.892	0.643	0.677	0.425	1.079
0.615	0.606	1.014	1.583	0.49	0.402
0.461	0.621	0.858	0.691	0.455	1.154
0.462	0.668	0.365	0.983	0.598	0.938
0.521	0.575	0.526	0.561	0.464	1.382
0.739	0.535	0.694	0.887	0.351	0.728
0.546	0.581	1.291	0.674	0.702	0.499
0.532	0.62	0.487	0.425	0.405	0.357
0.637	0.982	0.668	1.244	0.963	0.578
0.527	0.575	0.567	1.011	1.079	1.176
0.509	1.107	1.064	0.787	0.382	0.442
0.938	1.091	1.532	1.818	3.387	0.598
0.55	0.975	2.353	2.373	1.11	1.085
0.547	0.53	0.353	0.462	0.397	4.498
0.665	0.767	0.974	1.572	1.519	0.584
0.663	0.507	0.561	0.696	2.121	0.311
0.6	0.513	0.467	0.408	3.727	0.86
0.55	1.935	0.354	0.309	0.665	1.028
0.405	0.507	1.266	1.26	1.033	0.455
NaN	NaN	NaN	0.213	1.343	1.62
NaN	NaN	NaN	0.351	0.804	1.275
NaN	NaN	NaN	1.076	0.892	0.645
NaN	NaN	NaN	0.637	3.3	0.835
NaN	NaN	NaN	0.244	NaN	0.442
NaN	NaN	NaN	0.416	0.473	1.414
NaN	NaN	NaN	0.521	NaN	0.702
NaN	NaN	NaN	1.249	NaN	0.742
NaN	NaN	NaN	1.904	1.13	NaN
NaN	NaN	NaN	0.577	0.529	2.136
NaN	NaN	NaN	0.442	1.921	0.382
NaN	NaN	NaN	0.419	NaN	0.781
NaN	NaN	NaN	0.461	3.206	0.796
NaN	NaN	NaN	0.419	1.028	0.917
NaN	NaN	NaN	0.507	3.753	0.281
NaN	NaN	NaN	0.742	NaN	0.312
NaN	NaN	NaN	1.127	1.141	3.532
NaN	NaN	NaN	0.878	1.533	0.27
NaN	NaN	NaN	2.98	1.297	3.447
NaN	NaN	NaN	1.572	2.162	0.281
NaN	NaN	NaN	0.57	0.533	0.272
NaN	NaN	NaN	0.482	2.874	0.32
NaN	NaN	NaN	0.691	3.738	0.309
NaN	NaN	NaN	0.821	0.569	0.351
NaN	NaN	NaN	0.544	0.881	0.634
NaN	NaN	NaN	0.759	NaN	0.32
NaN	NaN	NaN	0.507	2.297	0.21
NaN	NaN	NaN	0.608	1.034	NaN
NaN	NaN	NaN	0.578	2.39	0.238
NaN	NaN	NaN	3.798	1.632	0.561
NaN	NaN	NaN	0.921	0.762	0.62
NaN	NaN	NaN	1.108	2.68	0.352
NaN	NaN	NaN	1.999	0.448	0.164
NaN	NaN	NaN	NaN	2.917	0.272
NaN	NaN	NaN	1.245	0.926	0.379
NaN	NaN	NaN	0.881	0.68	1.419
NaN	NaN	NaN	1.056	1.28	0.414
NaN	NaN	NaN	0.941	0.459	0.17
NaN	NaN	NaN	0.87	0.368	0.966
NaN	NaN	NaN	1.595	0.625	0.793
NaN	NaN	NaN	0.926	0.413	1.575
NaN	NaN	NaN	1.832	0.351	0.362
NaN	NaN	NaN	3.203	0.402	0.552
NaN	NaN	NaN	3.964	0.479	0.294
NaN	NaN	NaN	0.96	1.677	0.277
NaN	NaN	NaN	5.165	1.82	0.413
NaN	NaN	NaN	1.286	0.441	0.36
NaN	NaN	NaN	4.042	0.826	0.53
NaN	NaN	NaN	1.702	0.903	0.428
NaN	NaN	NaN	2.235	0.96	0.343
NaN	NaN	NaN	1.369	0.944	3.045
NaN	NaN	NaN	1.439	1.131	0.918
NaN	NaN	NaN	1.164	0.83	0.581
NaN	NaN	NaN	0.844	0.512	0.433
NaN	NaN	NaN	0.581	0.906	0.587
NaN	NaN	NaN	1.22	2.637	0.539
NaN	NaN	NaN	1.6	0.801	2.835
NaN	NaN	NaN	0.657	2.594	0.215
NaN	NaN	NaN	0.397	0.408	0.204
NaN	NaN	NaN	1.232	1.013	0.227
NaN	NaN	NaN	0.49	1.207	0.42
NaN	NaN	NaN	0.329	0.343	0.308
NaN	NaN	NaN	0.462	0.229	0.235
NaN	NaN	NaN	1.438	0.952	0.13
NaN	NaN	NaN	5.308	1.017	0.186
NaN	NaN	NaN	0.411	0.518	0.4
NaN	NaN	NaN	0.657	0.615	0.247
NaN	NaN	NaN	0.402	0.433	0.352
NaN	NaN	NaN	0.436	3.328	0.286
NaN	NaN	NaN	0.351	0.677	0.229
NaN	NaN	NaN	3.219	1.437	0.181
NaN	NaN	NaN	5.373	0.917	0.391
NaN	NaN	NaN	0.728	3.064	0.374
NaN	NaN	NaN	0.926	0.935	0.53
NaN	NaN	NaN	0.345	0.943	0.394
NaN	NaN	NaN	3.051	0.495	0.527
NaN	NaN	NaN	0.292	0.275	0.343
NaN	NaN	NaN	1.977	0.238	0.32
NaN	NaN	NaN	1.654	0.388	0.288
NaN	NaN	NaN	0.589	0.153	0.334
NaN	NaN	NaN	0.283	0.314	0.343
NaN	NaN	NaN	0.805	0.382	0.354
NaN	NaN	NaN	0.555	0.402	0.535
NaN	NaN	NaN	1.702	1.96	0.334
NaN	NaN	NaN	0.671	0.465	0.269
NaN	NaN	NaN	0.513	0.354	0.467
NaN	NaN	NaN	0.476	0.303	0.207
NaN	NaN	NaN	2.152	1.34	0.207
NaN	NaN	NaN	0.601	1.003	0.305
NaN	NaN	NaN	0.946	1.268	0.204
NaN	NaN	NaN	2.755	1.232	0.306
NaN	NaN	NaN	0.609	0.867	0.244
NaN	NaN	NaN	2.547	1.028	0.317
NaN	NaN	NaN	1.376	0.547	0.295
NaN	NaN	NaN	0.424	1.221	0.173
NaN	NaN	NaN	0.733	0.51	0.371
NaN	NaN	NaN	0.459	0.331	0.368
NaN	NaN	NaN	0.499	0.416	0.198
NaN	NaN	NaN	0.784	0.45	0.405
NaN	NaN	NaN	1.093	0.289	0.4
NaN	NaN	NaN	NaN	0.609	0.422
NaN	NaN	NaN	0.742	0.377	0.535
NaN	NaN	NaN	0.886	0.756	0.284
NaN	NaN	NaN	1.034	0.241	0.683
NaN	NaN	NaN	0.841	5.129	0.986
NaN	NaN	NaN	0.827	0.351	0.371
NaN	NaN	NaN	5.269	0.999	0.355
NaN	NaN	NaN	5.681	0.577	0.368
NaN	NaN	NaN	2.037	0.637	3.045
NaN	NaN	NaN	NaN	1.549	3.444
NaN	NaN	NaN	1.261	0.23	2.464
NaN	NaN	NaN	1.238	0.209	5.172
NaN	NaN	NaN	4.974	0.354	2.949
NaN	NaN	NaN	2.065	1.933	3.824
NaN	NaN	NaN	0.776	0.547	NaN
NaN	NaN	NaN	NaN	0.64	NaN
NaN	NaN	NaN	1.193	4.971	4.489
NaN	NaN	NaN	2.115	0.635	0.795
NaN	NaN	NaN	2.121	2.019	1.034
NaN	NaN	NaN	1.03	0.674	0.714
NaN	NaN	NaN	2.64	0.41	0.612
NaN	NaN	NaN	1.354	0.456	0.963
NaN	NaN	NaN	NaN	0.317	NaN
NaN	NaN	NaN	2.863	0.414	0.603
NaN	NaN	NaN	2.756	0.255	0.686
NaN	NaN	NaN	NaN	1.838	1.405
NaN	NaN	NaN	5.534	0.371	0.642
NaN	NaN	NaN	2.461	0.348	1.43
NaN	NaN	NaN	NaN	0.184	0.872
NaN	NaN	NaN	0.889	0.365	1.425
NaN	NaN	NaN	1.125	0.263	2.592
NaN	NaN	NaN	5.064	0.195	0.688
NaN	NaN	NaN	NaN	0.294	0.73
NaN	NaN	NaN	2.86	0.192	0.711
NaN	NaN	NaN	2.81	1.258	0.685
NaN	NaN	NaN	6.786	0.303	1.356
NaN	NaN	NaN	1.66	0.326	0.654
NaN	NaN	NaN	NaN	0.283	0.519
NaN	NaN	NaN	3.461	0.756	0.997
NaN	NaN	NaN	1.679	0.365	1.901
NaN	NaN	NaN	1.169	0.309	0.631
NaN	NaN	NaN	0.859	0.368	0.606
NaN	NaN	NaN	0.615	0.861	0.838
NaN	NaN	NaN	0.686	0.578	0.714
NaN	NaN	NaN	0.734	0.663	0.555
NaN	NaN	NaN	0.708	0.445	0.547
NaN	NaN	NaN	3.368	0.249	0.742
NaN	NaN	NaN	1.832	0.938	0.674
NaN	NaN	NaN	3.484	0.241	0.589
NaN	NaN	NaN	2.626	0.317	0.861
NaN	NaN	NaN	0.708	0.479	0.745
NaN	NaN	NaN	NaN	0.187	1.504
NaN	NaN	NaN	1.992	0.453	0.813
NaN	NaN	NaN	3.271	0.479	0.875
NaN	NaN	NaN	0.87	0.397	0.872
NaN	NaN	NaN	1.111	0.226	0.689
NaN	NaN	NaN	2.311	0.332	4.141
NaN	NaN	NaN	1.36	0.314	0.634
NaN	NaN	NaN	1.833	0.442	4.971
NaN	NaN	NaN	0.579	2.13	NaN
NaN	NaN	NaN	NaN	3.331	5.058
NaN	NaN	NaN	0.49	0.564	1.583
NaN	NaN	NaN	2.436	1.124	NaN
NaN	NaN	NaN	0.87	4.951	0.411
NaN	NaN	NaN	0.362	4.299	2.634
NaN	NaN	NaN	0.931	0.608	1.807
NaN	NaN	NaN	5.702	3.299	0.375
NaN	NaN	NaN	5.871	1.918	0.419
NaN	NaN	NaN	NaN	1.742	NaN
NaN	NaN	NaN	0.795	1.682	0.444
NaN	NaN	NaN	5.407	0.694	0.383
NaN	NaN	NaN	4.673	0.864	0.419
NaN	NaN	NaN	0.374	0.73	4.716
NaN	NaN	NaN	2.972	0.836	0.966
NaN	NaN	NaN	1.06	1.229	0.442
NaN	NaN	NaN	1.087	1.966	2.175
NaN	NaN	NaN	0.569	1.196	3.056
NaN	NaN	NaN	3.438	0.935	0.385
NaN	NaN	NaN	0.441	1.014	0.388
NaN	NaN	NaN	0.448	3.266	0.309
NaN	NaN	NaN	4.013	1.524	0.365
NaN	NaN	NaN	NaN	1.458	0.363
NaN	NaN	NaN	2.45	2.588	0.317
NaN	NaN	NaN	0.519	0.972	0.411
NaN	NaN	NaN	1.111	0.977	1.354
NaN	NaN	NaN	0.498	0.575	0.297
NaN	NaN	NaN	1.495	1.391	0.606
NaN	NaN	NaN	0.499	1.484	0.306
NaN	NaN	NaN	1.626	1.215	0.464
NaN	NaN	NaN	0.456	0.841	5.013
NaN	NaN	NaN	5.291	0.515	0.997
NaN	NaN	NaN	0.467	NaN	0.453
NaN	NaN	NaN	0.668	4.568	1.24
NaN	NaN	NaN	5.451	1.073	0.892
NaN	NaN	NaN	4.895	0.431	1.102
NaN	NaN	NaN	0.997	NaN	0.309
NaN	NaN	NaN	3.92	3.535	0.363
NaN	NaN	NaN	2.331	3.79	0.331
NaN	NaN	NaN	0.518	3.45	0.408
NaN	NaN	NaN	0.359	NaN	NaN
NaN	NaN	NaN	0.72	5.192	0.487
NaN	NaN	NaN	1.158	0.397	0.343
NaN	NaN	NaN	1.124	0.464	0.781
NaN	NaN	NaN	0.465	0.577	0.374
NaN	NaN	NaN	0.725	1.241	0.354
NaN	NaN	NaN	1.405	0.58	0.314
NaN	NaN	NaN	0.419	0.944	0.343
NaN	NaN	NaN	0.32	1.562	0.577
NaN	NaN	NaN	0.389	0.674	0.328
NaN	NaN	NaN	0.365	0.371	0.578
NaN	NaN	NaN	0.459	0.345	0.445
NaN	NaN	NaN	0.62	1.189	0.366
NaN	NaN	NaN	0.552	0.388	0.286
NaN	NaN	NaN	0.581	0.702	0.366
NaN	NaN	NaN	1.15	0.855	0.294
NaN	NaN	NaN	1.3	0.342	0.328
NaN	NaN	NaN	0.407	0.966	0.363
NaN	NaN	NaN	0.604	0.295	0.779
NaN	NaN	NaN	1.373	0.334	0.308
NaN	NaN	NaN	0.782	0.396	0.337
NaN	NaN	NaN	0.385	0.896	NaN
NaN	NaN	NaN	1.023	0.723	NaN
NaN	NaN	NaN	0.829	0.453	3.164
NaN	NaN	NaN	1.125	0.436	0.456
NaN	NaN	NaN	0.975	0.694	0.535
NaN	NaN	NaN	0.6	1.205	0.396
NaN	NaN	NaN	0.504	0.532	0.32
NaN	NaN	NaN	0.351	0.659	NaN
NaN	NaN	NaN	3.704	0.49	0.414
NaN	NaN	NaN	6.234	1.399	0.317
NaN	NaN	NaN	0.399	1.326	0.374
NaN	NaN	NaN	0.465	0.513	0.373
NaN	NaN	NaN	0.504	0.57	1.931
NaN	NaN	NaN	0.377	0.804	0.274
NaN	NaN	NaN	0.657	0.51	0.439
NaN	NaN	NaN	0.405	1.895	NaN
NaN	NaN	NaN	0.524	0.782	0.289
NaN	NaN	NaN	3.679	1.642	0.396
NaN	NaN	NaN	0.374	NaN	4.244
NaN	NaN	NaN	3.493	0.385	0.523
NaN	NaN	NaN	3.146	0.589	0.468
NaN	NaN	NaN	0.72	0.371	0.47
NaN	NaN	NaN	0.354	0.374	0.442
NaN	NaN	NaN	0.515	0.431	2.022
NaN	NaN	NaN	0.422	3.489	1.198
NaN	NaN	NaN	0.419	0.733	2.153
NaN	NaN	NaN	0.716	0.425	3.023
NaN	NaN	NaN	0.935	5.192	0.974
NaN	NaN	NaN	2.549	0.368	0.468
NaN	NaN	NaN	0.343	0.41	0.448
NaN	NaN	NaN	0.43	0.297	0.422
NaN	NaN	NaN	5.259	0.355	0.374
NaN	NaN	NaN	3.274	3.118	0.422
NaN	NaN	NaN	3.988	1.022	0.986
NaN	NaN	NaN	3.447	5.078	0.416
NaN	NaN	NaN	0.465	2.575	0.462
NaN	NaN	NaN	0.439	0.377	0.436
NaN	NaN	NaN	3.863	0.323	0.459
NaN	NaN	NaN	3.769	NaN	0.38
NaN	NaN	NaN	2.886	0.363	4.62
NaN	NaN	NaN	NaN	3.863	0.991
NaN	NaN	NaN	0.439	0.546	0.496
NaN	NaN	NaN	NaN	NaN	NaN
NaN	NaN	NaN	0.345	0.527	1.561
NaN	NaN	NaN	0.402	4.319	0.517
NaN	NaN	NaN	0.407	3.209	0.719
NaN	NaN	NaN	2.963	0.623	4.982
NaN	NaN	NaN	0.51	0.941	0.671
NaN	NaN	NaN	1.96	1.284	0.309
NaN	NaN	NaN	0.583	0.911	0.371
NaN	NaN	NaN	1.751	2.949	0.459
NaN	NaN	NaN	1.518	1.682	0.737
NaN	NaN	NaN	0.504	0.968	0.549
NaN	NaN	NaN	1.606	1.739	0.38
NaN	NaN	NaN	0.742	1.229	1.487
NaN	NaN	NaN	0.541	1.323	0.535
NaN	NaN	NaN	0.536	0.986	0.827
NaN	NaN	NaN	0.566	1.068	0.589
NaN	NaN	NaN	0.713	0.456	1.181
NaN	NaN	NaN	1.475	1.501	0.609
NaN	NaN	NaN	1.407	2.043	0.45
NaN	NaN	NaN	1.379	1.847	0.521
NaN	NaN	NaN	2.055	0.411	0.363
NaN	NaN	NaN	1.223	1.119	0.431
NaN	NaN	NaN	5.39	0.841	0.366
NaN	NaN	NaN	0.431	0.397	2.066
NaN	NaN	NaN	1.651	0.34	0.427
NaN	NaN	NaN	2.283	0.388	0.49
NaN	NaN	NaN	1.509	0.504	0.971
NaN	NaN	NaN	0.471	0.974	2.595
NaN	NaN	NaN	5.096	1.937	0.509
NaN	NaN	NaN	0.739	0.601	1.181
NaN	NaN	NaN	2.532	0.904	1.124
NaN	NaN	NaN	0.839	0.614	1.234
NaN	NaN	NaN	0.558	0.921	0.96
NaN	NaN	NaN	0.419	0.343	0.337
NaN	NaN	NaN	1.269	2.042	0.592
NaN	NaN	NaN	0.368	1.756	0.542
NaN	NaN	NaN	0.983	0.983	0.83
NaN	NaN	NaN	0.195	1.204	0.728
NaN	NaN	NaN	0.518	0.419	1.928
NaN	NaN	NaN	0.578	0.329	0.504
NaN	NaN	NaN	0.499	NaN	0.546
NaN	NaN	NaN	0.513	0.399	0.336
NaN	NaN	NaN	0.589	0.776	3.787
NaN	NaN	NaN	0.504	0.64	0.682
NaN	NaN	NaN	0.757	0.448	0.359
NaN	NaN	NaN	0.447	1.444	0.342
NaN	NaN	NaN	0.586	0.366	0.462
NaN	NaN	NaN	2.49	0.867	0.385
NaN	NaN	NaN	0.773	0.56	0.516
NaN	NaN	NaN	0.434	0.674	0.371
NaN	NaN	NaN	0.527	0.79	0.564
NaN	NaN	NaN	0.901	1.404	0.618
NaN	NaN	NaN	3.476	0.931	0.337
NaN	NaN	NaN	0.317	0.618	0.181
NaN	NaN	NaN	1.576	0.411	0.357
NaN	NaN	NaN	0.425	0.573	0.555
NaN	NaN	NaN	0.439	0.635	0.425
NaN	NaN	NaN	0.679	0.274	0.362
NaN	NaN	NaN	5.889	0.442	0.326
NaN	NaN	NaN	0.969	0.36	0.184
NaN	NaN	NaN	1.087	0.714	0.405
NaN	NaN	NaN	0.638	0.447	0.343
NaN	NaN	NaN	0.816	0.541	0.393
NaN	NaN	NaN	2.575	NaN	0.3
NaN	NaN	NaN	2.359	NaN	0.218
NaN	NaN	NaN	2.263	0.306	0.725
NaN	NaN	NaN	0.793	0.215	0.385
NaN	NaN	NaN	0.994	0.57	0.261
NaN	NaN	NaN	1.226	0.272	0.342
NaN	NaN	NaN	1.397	0.243	0.272
NaN	NaN	NaN	0.408	0.184	0.433
NaN	NaN	NaN	0.365	0.195	0.176
NaN	NaN	NaN	0.536	0.164	0.43
NaN	NaN	NaN	1.55	1.278	0.19
NaN	NaN	NaN	0.504	0.785	0.649
NaN	NaN	NaN	0.856	0.218	0.391
NaN	NaN	NaN	0.663	4.387	0.215
NaN	NaN	NaN	0.501	0.655	0.411
NaN	NaN	NaN	1.64	0.229	0.34
NaN	NaN	NaN	0.703	0.314	0.346
NaN	NaN	NaN	0.315	0.184	0.292
NaN	NaN	NaN	0.342	0.827	0.371
NaN	NaN	NaN	0.408	0.391	0.289
NaN	NaN	NaN	0.206	0.51	0.275
NaN	NaN	NaN	0.195	0.496	0.291
NaN	NaN	NaN	0.581	0.24	0.946
NaN	NaN	NaN	0.201	0.564	0.309
NaN	NaN	NaN	0.621	0.301	0.473
NaN	NaN	NaN	0.317	0.193	0.451
NaN	NaN	NaN	0.586	1.145	0.178
NaN	NaN	NaN	0.342	0.368	0.354
NaN	NaN	NaN	0.437	0.946	0.272
NaN	NaN	NaN	0.623	0.297	0.294
NaN	NaN	NaN	1.264	0.442	0.26
NaN	NaN	NaN	2.246	0.609	0.504
NaN	NaN	NaN	0.328	0.41	0.229
NaN	NaN	NaN	1.155	0.419	0.558
NaN	NaN	NaN	0.335	0.354	0.414
NaN	NaN	NaN	1.099	0.246	0.577
NaN	NaN	NaN	0.343	0.328	0.411
NaN	NaN	NaN	0.581	0.814	0.295
NaN	NaN	NaN	0.292	0.439	0.317
NaN	NaN	NaN	0.433	0.459	0.297
NaN	NaN	NaN	1.654	0.454	0.209
NaN	NaN	NaN	0.824	0.985	0.411
NaN	NaN	NaN	0.943	0.363	0.433
NaN	NaN	NaN	0.393	0.6	2.58
NaN	NaN	NaN	0.504	0.456	1.872
NaN	NaN	NaN	2.492	1.467	0.895
NaN	NaN	NaN	0.326	0.547	1.592
NaN	NaN	NaN	0.377	0.431	NaN
NaN	NaN	NaN	5.665	1.727	1.861
NaN	NaN	NaN	1.561	0.609	0.768
NaN	NaN	NaN	0.592	0.83	0.838
NaN	NaN	NaN	1.43	0.249	0.583
NaN	NaN	NaN	0.411	1.354	0.662
NaN	NaN	NaN	1.47	0.515	0.609
NaN	NaN	NaN	1.158	0.436	0.869
NaN	NaN	NaN	0.371	0.408	1.051
NaN	NaN	NaN	0.34	2.952	0.83
NaN	NaN	NaN	0.394	1.034	0.807
NaN	NaN	NaN	0.434	0.567	0.85
NaN	NaN	NaN	0.393	0.507	0.878
NaN	NaN	NaN	1.17	1.022	1.402
NaN	NaN	NaN	1.115	0.467	NaN
NaN	NaN	NaN	0.439	0.493	1.603
NaN	NaN	NaN	0.436	0.484	1.3
NaN	NaN	NaN	0.821	0.49	1.311
NaN	NaN	NaN	0.9	3.135	1.745
NaN	NaN	NaN	1.093	1.045	3.735
NaN	NaN	NaN	0.507	1.031	1.309
NaN	NaN	NaN	0.527	1.39	1.56
NaN	NaN	NaN	1.153	1.046	2.206
NaN	NaN	NaN	0.6	1.119	1.01
NaN	NaN	NaN	0.431	1.419	1.195
NaN	NaN	NaN	0.624	1.594	0.733
NaN	NaN	NaN	0.524	0.85	0.663
NaN	NaN	NaN	2.339	1.093	1.472
NaN	NaN	NaN	0.807	1.224	0.912
NaN	NaN	NaN	3.136	2.152	0.985
NaN	NaN	NaN	1.348	2.314	2.402
NaN	NaN	NaN	2.824	1.742	0.988
NaN	NaN	NaN	1.312	3.356	0.422
NaN	NaN	NaN	0.971	0.731	0.337
NaN	NaN	NaN	5.798	2.617	1.042
NaN	NaN	NaN	3.812	NaN	0.306
NaN	NaN	NaN	3.373	0.955	0.549
NaN	NaN	NaN	0.614	0.781	1.087
NaN	NaN	NaN	NaN	NaN	1.597
NaN	NaN	NaN	4.962	NaN	0.759
NaN	NaN	NaN	2.039	0.725	0.847
NaN	NaN	NaN	1.518	NaN	0.679
NaN	NaN	NaN	NaN	NaN	0.652
NaN	NaN	NaN	1.509	0.731	0.72
NaN	NaN	NaN	1.809	NaN	0.842
NaN	NaN	NaN	1.643	2.9	1.289
NaN	NaN	NaN	1.688	2.371	0.575
NaN	NaN	NaN	1.526	4.693	1.288
NaN	NaN	NaN	0.782	2.314	1.79
NaN	NaN	NaN	0.966	4.897	0.901
NaN	NaN	NaN	0.863	NaN	1.147
NaN	NaN	NaN	1.05	1.427	2.003
NaN	NaN	NaN	0.87	1.132	0.926
NaN	NaN	NaN	0.999	0.917	0.538
NaN	NaN	NaN	0.907	0.892	0.494
NaN	NaN	NaN	2.754	0.759	0.629
NaN	NaN	NaN	1.809	0.992	0.711
NaN	NaN	NaN	0.799	1.629	1.512
NaN	NaN	NaN	1.07	1.436	2.348
NaN	NaN	NaN	2.209	0.586	2.362
NaN	NaN	NaN	0.94	1.379	2.311
NaN	NaN	NaN	0.529	1.017	0.615
NaN	NaN	NaN	0.543	0.747	2.311
NaN	NaN	NaN	2.534	0.728	0.747
NaN	NaN	NaN	1.422	0.716	0.566
NaN	NaN	NaN	3.49	0.734	0.615
NaN	NaN	NaN	2.818	2.076	0.643
NaN	NaN	NaN	0.96	1.744	0.524
NaN	NaN	NaN	0.572	0.79	0.612
NaN	NaN	NaN	0.884	0.671	2.065
NaN	NaN	NaN	0.614	1.017	0.609
NaN	NaN	NaN	1.13	0.77	1.909
NaN	NaN	NaN	2.699	1.271	2.192
NaN	NaN	NaN	0.883	0.81	0.663
NaN	NaN	NaN	2.277	0.994	1.476
NaN	NaN	NaN	2.47	0.946	1.799
NaN	NaN	NaN	1.544	0.779	3.155
NaN	NaN	NaN	1.136	0.943	2.391
NaN	NaN	NaN	NaN	NaN	NaN
NaN	NaN	NaN	NaN	NaN	NaN
NaN	NaN	NaN	NaN	NaN	NaN
NaN	NaN	NaN	NaN	NaN	NaN
NaN	NaN	NaN	NaN	NaN	NaN
NaN	NaN	NaN	NaN	NaN	NaN
NaN	NaN	NaN	NaN	NaN	NaN
NaN	NaN	NaN	NaN	NaN	NaN
NaN	NaN	NaN	NaN	NaN	NaN
NaN	NaN	NaN	NaN	NaN	NaN
NaN	NaN	NaN	NaN	NaN	NaN
NaN	NaN	NaN	NaN	NaN	NaN
NaN	NaN	NaN	NaN	NaN	NaN
NaN	NaN	NaN	NaN	NaN	NaN
NaN	NaN	NaN	NaN	NaN	NaN
NaN	NaN	NaN	NaN	NaN	NaN
NaN	NaN	NaN	NaN	NaN	NaN
NaN	NaN	NaN	NaN	NaN	NaN
NaN	NaN	NaN	NaN	NaN	NaN
NaN	NaN	NaN	NaN	NaN	NaN
NaN	NaN	NaN	NaN	NaN	NaN
NaN	NaN	NaN	NaN	NaN	NaN
NaN	NaN	NaN	NaN	NaN	NaN
NaN	NaN	NaN	NaN	NaN	NaN
NaN	NaN	NaN	NaN	NaN	NaN
NaN	NaN	NaN	NaN	NaN	NaN
NaN	NaN	NaN	NaN	NaN	NaN
NaN	NaN	NaN	NaN	NaN	NaN
NaN	NaN	NaN	NaN	NaN	NaN
NaN	NaN	NaN	NaN	NaN	NaN
NaN	NaN	NaN	NaN	NaN	NaN
NaN	NaN	NaN	NaN	NaN	NaN
NaN	NaN	NaN	NaN	NaN	NaN
NaN	NaN	NaN	NaN	NaN	NaN
NaN	NaN	NaN	NaN	NaN	NaN
NaN	NaN	NaN	NaN	NaN	NaN
NaN	NaN	NaN	NaN	NaN	NaN
NaN	NaN	NaN	NaN	NaN	NaN
NaN	NaN	NaN	NaN	NaN	NaN
NaN	NaN	NaN	NaN	NaN	NaN
NaN	NaN	NaN	NaN	NaN	NaN
NaN	NaN	NaN	NaN	NaN	NaN
NaN	NaN	NaN	NaN	NaN	NaN
NaN	NaN	NaN	NaN	NaN	NaN
NaN	NaN	NaN	NaN	NaN	NaN
NaN	NaN	NaN	NaN	NaN	NaN
NaN	NaN	NaN	NaN	NaN	NaN
NaN	NaN	NaN	NaN	NaN	NaN
NaN	NaN	NaN	NaN	NaN	NaN
NaN	NaN	NaN	NaN	NaN	NaN
NaN	NaN	NaN	NaN	NaN	NaN
NaN	NaN	NaN	NaN	NaN	NaN
NaN	NaN	NaN	NaN	NaN	NaN
NaN	NaN	NaN	NaN	NaN	NaN
NaN	NaN	NaN	NaN	NaN	NaN
NaN	NaN	NaN	NaN	NaN	NaN
NaN	NaN	NaN	NaN	NaN	NaN
NaN	NaN	NaN	NaN	NaN	NaN
NaN	NaN	NaN	NaN	NaN	NaN
NaN	NaN	NaN	NaN	NaN	NaN
NaN	NaN	NaN	NaN	NaN	NaN
NaN	NaN	NaN	NaN	NaN	NaN
NaN	NaN	NaN	NaN	NaN	NaN
NaN	NaN	NaN	NaN	NaN	NaN
NaN	NaN	NaN	NaN	NaN	NaN
NaN	NaN	NaN	NaN	NaN	NaN
NaN	NaN	NaN	NaN	NaN	NaN
NaN	NaN	NaN	NaN	NaN	NaN
NaN	NaN	NaN	NaN	NaN	NaN
NaN	NaN	NaN	NaN	NaN	NaN
NaN	NaN	NaN	NaN	NaN	NaN
NaN	NaN	NaN	NaN	NaN	NaN
NaN	NaN	NaN	NaN	NaN	NaN
NaN	NaN	NaN	NaN	NaN	NaN
NaN	NaN	NaN	NaN	NaN	NaN
NaN	NaN	NaN	NaN	NaN	NaN
NaN	NaN	NaN	NaN	NaN	NaN
NaN	NaN	NaN	NaN	NaN	NaN
NaN	NaN	NaN	NaN	NaN	NaN
NaN	NaN	NaN	NaN	NaN	NaN
NaN	NaN	NaN	NaN	NaN	NaN
NaN	NaN	NaN	NaN	NaN	NaN
NaN	NaN	NaN	NaN	NaN	NaN
NaN	NaN	NaN	NaN	NaN	NaN
NaN	NaN	NaN	NaN	NaN	NaN
NaN	NaN	NaN	NaN	NaN	NaN
NaN	NaN	NaN	NaN	NaN	NaN
NaN	NaN	NaN	NaN	NaN	NaN
NaN	NaN	NaN	NaN	NaN	NaN
NaN	NaN	NaN	NaN	NaN	NaN
NaN	NaN	NaN	NaN	NaN	NaN
NaN	NaN	NaN	NaN	NaN	NaN
NaN	NaN	NaN	NaN	NaN	NaN
NaN	NaN	NaN	NaN	NaN	NaN
NaN	NaN	NaN	NaN	NaN	NaN
NaN	NaN	NaN	NaN	NaN	NaN
NaN	NaN	NaN	NaN	NaN	NaN
NaN	NaN	NaN	NaN	NaN	NaN
NaN	NaN	NaN	NaN	NaN	NaN
NaN	NaN	NaN	NaN	NaN	NaN
NaN	NaN	NaN	NaN	NaN	NaN
NaN	NaN	NaN	NaN	NaN	NaN
NaN	NaN	NaN	NaN	NaN	NaN
NaN	NaN	NaN	NaN	NaN	NaN
NaN	NaN	NaN	NaN	NaN	NaN
NaN	NaN	NaN	NaN	NaN	NaN
NaN	NaN	NaN	NaN	NaN	NaN
NaN	NaN	NaN	NaN	NaN	NaN
NaN	NaN	NaN	NaN	NaN	NaN
NaN	NaN	NaN	NaN	NaN	NaN
NaN	NaN	NaN	NaN	NaN	NaN
NaN	NaN	NaN	NaN	NaN	NaN
NaN	NaN	NaN	NaN	NaN	NaN
NaN	NaN	NaN	NaN	NaN	NaN
NaN	NaN	NaN	NaN	NaN	NaN
NaN	NaN	NaN	NaN	NaN	NaN
NaN	NaN	NaN	NaN	NaN	NaN
NaN	NaN	NaN	NaN	NaN	NaN
NaN	NaN	NaN	NaN	NaN	NaN
NaN	NaN	NaN	NaN	NaN	NaN
NaN	NaN	NaN	NaN	NaN	NaN
NaN	NaN	NaN	NaN	NaN	NaN
NaN	NaN	NaN	NaN	NaN	NaN
NaN	NaN	NaN	NaN	NaN	NaN
NaN	NaN	NaN	NaN	NaN	NaN
NaN	NaN	NaN	NaN	NaN	NaN
NaN	NaN	NaN	NaN	NaN	NaN
NaN	NaN	NaN	NaN	NaN	NaN
NaN	NaN	NaN	NaN	NaN	NaN
NaN	NaN	NaN	NaN	NaN	NaN
NaN	NaN	NaN	NaN	NaN	NaN
NaN	NaN	NaN	NaN	NaN	NaN
NaN	NaN	NaN	NaN	NaN	NaN
NaN	NaN	NaN	NaN	NaN	NaN
NaN	NaN	NaN	NaN	NaN	NaN
NaN	NaN	NaN	NaN	NaN	NaN
NaN	NaN	NaN	NaN	NaN	NaN
NaN	NaN	NaN	NaN	NaN	NaN
NaN	NaN	NaN	NaN	NaN	NaN
NaN	NaN	NaN	NaN	NaN	NaN
NaN	NaN	NaN	NaN	NaN	NaN
NaN	NaN	NaN	NaN	NaN	NaN
NaN	NaN	NaN	NaN	NaN	NaN
NaN	NaN	NaN	NaN	NaN	NaN
NaN	NaN	NaN	NaN	NaN	NaN
NaN	NaN	NaN	NaN	NaN	NaN
NaN	NaN	NaN	NaN	NaN	NaN
NaN	NaN	NaN	NaN	NaN	NaN
NaN	NaN	NaN	NaN	NaN	NaN
NaN	NaN	NaN	NaN	NaN	NaN
NaN	NaN	NaN	NaN	NaN	NaN
NaN	NaN	NaN	NaN	NaN	NaN
NaN	NaN	NaN	NaN	NaN	NaN
NaN	NaN	NaN	NaN	NaN	NaN
NaN	NaN	NaN	NaN	NaN	NaN
NaN	NaN	NaN	NaN	NaN	NaN
NaN	NaN	NaN	NaN	NaN	NaN
NaN	NaN	NaN	NaN	NaN	NaN
NaN	NaN	NaN	NaN	NaN	NaN
NaN	NaN	NaN	NaN	NaN	NaN
NaN	NaN	NaN	NaN	NaN	NaN
NaN	NaN	NaN	NaN	NaN	NaN
NaN	NaN	NaN	NaN	NaN	NaN
NaN	NaN	NaN	NaN	NaN	NaN
NaN	NaN	NaN	NaN	NaN	NaN
NaN	NaN	NaN	NaN	NaN	NaN
NaN	NaN	NaN	NaN	NaN	NaN
NaN	NaN	NaN	NaN	NaN	NaN
NaN	NaN	NaN	NaN	NaN	NaN
NaN	NaN	NaN	NaN	NaN	NaN
NaN	NaN	NaN	NaN	NaN	NaN
NaN	NaN	NaN	NaN	NaN	NaN
NaN	NaN	NaN	NaN	NaN	NaN
NaN	NaN	NaN	NaN	NaN	NaN
NaN	NaN	NaN	NaN	NaN	NaN
NaN	NaN	NaN	NaN	NaN	NaN
NaN	NaN	NaN	NaN	NaN	NaN
NaN	NaN	NaN	NaN	NaN	NaN
NaN	NaN	NaN	NaN	NaN	NaN
NaN	NaN	NaN	NaN	NaN	NaN
NaN	NaN	NaN	NaN	NaN	NaN
NaN	NaN	NaN	NaN	NaN	NaN
NaN	NaN	NaN	NaN	NaN	NaN
NaN	NaN	NaN	NaN	NaN	NaN
NaN	NaN	NaN	NaN	NaN	NaN
NaN	NaN	NaN	NaN	NaN	NaN
NaN	NaN	NaN	NaN	NaN	NaN
NaN	NaN	NaN	NaN	NaN	NaN
NaN	NaN	NaN	NaN	NaN	NaN
NaN	NaN	NaN	NaN	NaN	NaN
NaN	NaN	NaN	NaN	NaN	NaN
NaN	NaN	NaN	NaN	NaN	NaN
NaN	NaN	NaN	NaN	NaN	NaN
NaN	NaN	NaN	NaN	NaN	NaN
NaN	NaN	NaN	NaN	NaN	NaN
NaN	NaN	NaN	NaN	NaN	NaN
NaN	NaN	NaN	NaN	NaN	NaN
NaN	NaN	NaN	NaN	NaN	NaN
NaN	NaN	NaN	NaN	NaN	NaN
[truncated: 1 more rows]

## Sheet: Figure 1H
Reward Latency:
1.738	1.529	0.998	1.843	1.469	0.624
2.535	1.086	0.694	1.141	1.716	0.995
2.252	1.324	0.674	1.597	1.134	0.382
1.509	1.042	0.461	1.6	1.314	1.021
1.585	1.07	0.423	1.331	0.557	0.669
1.441	1.09	0.455	1.114	1.217	0.563
2.006	0.964	0.8	0.832	0.66	0.567
1.42	1.101	0.444	1.262	1.395	0.289
1.754	0.918	0.379	0.787	1.166	0.506
1.482	1.031	0.417	1.474	0.913	0.443
1.712	0.92	0.378	1.134	1.06	0.208
1.385	1.43	0.88	0.741	0.942	0.429
1.248	0.983	0.441	0.936	0.61	0.376
2.024	0.976	0.399	0.38	1.157	0.481
1.262	1.126	0.391	0.379	1.328	0.44
1.461	1.114	0.723	0.424	0.886	0.796
1.608	1.057	0.269	0.818	1.201	0.697
1.228	1.084	0.347	0.306	0.584	0.362
1.36	0.609	0.33	0.502	0.766	1.176
1.375	1.082	0.422	0.415	0.406	0.402
1.482	1.134	0.797	0.152	0.446	0.357
1.403	1.195	0.337	0.422	0.349	0.399
1.368	1.159	0.437	1.51	0.773	0.346
1.348	1.442	0.533	0.182	0.8	0.165
1.279	1.045	0.564	0.599	1.029	0.587
1.444	1.56	0.347	0.016	0.569	0.236
1.541	1.082	0.62	1.237	1.1	0.341
2.326	1.14	0.485	0.35	0.711	0.216
2.052	1.076	0.374	0.716	0.84	0.369
1.366	NaN	1.112	0.512	1.359	0.504
1.341	1.172	0.543	0.225	0.482	0.337
1.5	1.48	0.408	0.308	0.385	0.383
1.14	1.421	0.743	0.966	0.897	0.641
1.343	1.384	0.546	0.123	0.598	0.298
1.516	1.472	0.891	0.168	1.201	0.213
1.296	1.692	0.684	0.216	0.693	0.077
1.858	1.314	1.179	0.392	0.575	0.338
1.74	1.358	0.982	0.31	1.067	0.694
1.576	1.3	1.372	1.332	1.139	0.705
1.53	1.153	1.388	0.535	0.705	0.208
1.331	1.37	0.611	1.14	0.699	0.131
1.817	1.279	0.956	1.554	0.816	0.412
1.402	1.217	0.642	1.14	0.758	0.278
2.067	1.4	0.986	0.959	1.117	0.331
1.887	1.194	1.682	1.39	0.529	0.302
1.75	1.139	0.575	1.353	0.553	0.387
1.371	1.087	1.325	0.783	0.742	0.33
1.342	1.146	1.233	1.136	0.424	0.349
1.253	0.884	0.742	1.002	0.499	0.755
2.026	1.103	1.15	1.187	0.394	0.493
2.06	1.15	0.78	1.24	0.815	0.476
1.828	0.948	0.714	1.292	0.974	0.351
1.655	0.906	0.586	0.652	0.536	0.457
1.704	0.739	0.406	0.945	0.494	0.36
0.636	0.556	1.336	1.078	0.541	0.309
1.045	0.53	0.615	1.186	0.364	0.241
1.593	0.481	0.471	0.87	0.507	0.26
1.069	0.677	0.442	1.024	0.599	0.273
1.405	0.466	0.5	1.091	0.919	0.413
1.313	0.955	0.693	1.06	1.123	0.305
1.449	0.726	1.021	0.418	1.071	0.405
1.333	0.703	1.158	1.121	0.899	0.48
1.229	0.708	1.082	1.281	1.255	0.948
1.606	0.463	1.078	1.287	0.521	0.163
1.747	1.648	1.038	0.484	0.965	0.24
1.343	0.521	1.1	0.322	0.836	0.344
1.787	0.591	1.388	0.856	0.766	0.318
1.424	0.741	1.062	0.949	0.738	0.293
1.389	0.639	1.114	1.308	0.65	0.328
1.062	0.608	1.119	0.563	1.089	0.351
1.466	0.483	1.101	0.27	0.883	0.501
1.68	0.618	0.989	0.616	1.187	0.341
1.826	0.437	1.134	0.97	1.006	0.273
1.292	0.54	1.12	0.982	0.459	0.309
1.51	0.833	1.045	1.228	0.828	1.092
1.444	0.789	1.102	1.392	0.699	0.657
1.53	0.551	1.035	1.051	1.056	0.44
1.257	0.411	1.078	1.092	0.583	0.26
1.286	0.727	1.128	1.598	0.987	0.275
1.385	0.506	1.097	0.995	0.632	0.294
1.435	0.45	1.031	1.136	0.463	0.124
1.115	0.567	0.973	0.894	0.515	0.341
1.185	0.356	0.979	0.832	0.747	0.679
1.032	0.357	1.121	0.855	0.76	0.38
1.185	0.285	1.084	1.107	0.348	0.702
1.206	0.604	1.014	1.048	0.695	0.516
1.56	0.671	1.421	1.044	0.615	0.634
1.363	0.441	1.041	0.722	0.346	0.31
1.368	0.698	1.248	1.096	0.761	0.321
1.084	0.333	1.093	1.104	0.821	0.229
1.272	0.394	1.091	0.407	0.774	0.643
1.22	0.433	1.353	1.148	0.562	0.251
1.05	0.534	1.109	1.054	0.948	0.347
1.654	0.797	1.113	1.122	1.081	0.365
1.437	0.281	1.093	0.369	0.848	0.459
1.497	0.365	1.216	0.152	0.892	0.473
2.396	0.412	1.083	1.182	0.659	0.405
1.313	0.324	1.31	0.415	0.918	0.359
1.523	0.506	1.411	0.464	0.601	0.34
2.183	0.238	1.093	0.347	0.377	1.158
1.448	0.313	1.076	0.382	0.731	0.453
1.527	0.249	1.039	0.625	0.487	0.477
1.421	0.345	0.999	0.276	0.259	0.368
1.231	0.493	1.002	0.604	0.617	0.35
1.342	1.003	1.038	0.077	0.309	0.469
1.864	1.221	0.993	0.004	0.45	0.272
1.55	1.036	1.147	0.02	0.781	0.404
1.142	1.132	1.206	0.5	0.779	0.849
1.661	0.931	1.052	0.254	0.582	0.509
1.158	0.958	1.118	0.704	0.813	0.332
1.424	0.895	1.016	0.352	0.682	0.845
1.085	0.686	1.567	0.266	0.448	0.313
1.221	0.966	1.079	0.272	0.38	0.299
1.342	0.989	1.094	0.335	0.557	0.404
1.404	0.889	1.007	0.35	0.482	0.323
1.423	0.944	0.963	0.15	0.52	0.509
1.189	1.052	1.086	0.404	0.277	0.609
1.616	1.054	1.122	0.254	0.912	0.459
1.565	1.026	0.946	0.64	0.617	0.652
1.112	1.101	0.913	0.241	0.699	0.613
1.375	0.945	1.066	0.279	1.122	0.262
1.535	1.095	1.026	0.224	0.455	0.437
1.532	1.02	0.813	0.057	0.531	0.225
1.095	1.216	1.036	0.161	1.058	0.458
1.364	0.991	0.644	0.513	1.026	0.435
1.555	1.14	0.462	0.115	0.821	0.223
1.095	1.067	0.634	0.335	1.191	0.282
1.274	1.131	0.368	0.198	1.042	0.372
1.359	1.116	0.412	0.266	0.836	0.221
1.404	1.071	0.501	0.185	0.657	2.08
1.644	0.876	1.181	0.335	0.855	1.462
1.547	0.454	0.365	0.374	0.547	0.992
1.487	1.145	0.662	0.198	1.133	1.913
1.241	1.043	0.624	0.259	0.882	1.472
1.509	1.044	0.656	0.496	0.448	1.573
1.725	1.15	0.606	0.327	0.421	NaN
1.351	1.371	0.575	0.281	1.249	1.885
1.243	1.086	0.547	0.367	0.857	1.818
1.678	1.17	0.637	0.11	0.704	1.453
0.98	1.781	0.429	0.374	0.924	0.903
0.864	1.261	0.741	0.511	0.796	1.029
0.421	1.038	0.688	2.334	0.359	1.102
1.625	1.143	0.524	1.694	1.776	2
1.366	1.247	1.136	1.928	2.4	1.728
1.446	1.041	0.494	1.722	2.412	0.578
1.475	1.073	0.417	2.19	1.991	0.463
1.493	1.041	0.43	NaN	1.935	1.296
2.023	1.467	1.073	1.576	1.736	NaN
1.343	1.06	0.522	1.82	NaN	1.717
1.852	1.45	1.155	1.081	2.055	0.685
2.277	1.549	0.662	1.846	2.564	NaN
1.33	1.582	0.63	1.795	1.685	1.437
1.148	1.406	0.598	2.408	1.793	1.596
1.394	1.224	0.674	NaN	NaN	1.579
1.537	1.073	0.623	1.665	1.813	1.874
1.537	0.918	0.576	2.107	2.299	1.147
1.384	0.639	0.577	1.746	2.539	NaN
1.332	0.858	0.528	1.706	1.949	1.242
1.155	0.524	0.703	1.568	2.586	1.369
1.272	1.506	1.077	1.677	2.09	1.129
1.391	1.091	0.47	1.876	1.957	0.792
1.692	0.007	0.502	1.632	2.481	1.157
1.753	0.81	0.469	2.201	NaN	0.53
1.51	0.485	0.524	1.527	NaN	0.627
2.33	0.783	0.995	1.75	2.356	0.642
1.547	1.194	0.467	1.37	2.195	0.531
1.796	1.526	0.542	1.897	2.262	0.873
1.446	1.447	0.928	1.647	2.292	0.563
1.827	1.163	0.459	2.087	NaN	0.38
1.632	0.735	1.727	1.373	NaN	1.025
1.912	1.281	1.315	2.05	2.463	0.795
3.438	0.958	1.282	1.955	1.816	0.661
1.859	1.475	1.527	2.225	2.095	0.558
1.322	1.294	1.467	1.689	2.123	1.209
1.737	1.146	1.348	2.291	1.893	0.552
1.36	1.537	1.565	1.871	2.467	NaN
1.746	1.202	1.352	1.571	1.783	2.084
1.599	1.035	0.923	1.481	1.592	1.566
1.714	0.689	1.406	1.71	2.178	1.318
1.732	0.898	1.317	1.559	2.018	1.642
1.811	0.24	0.825	1.372	1.776	1.821
4.461	1.218	NaN	1.369	NaN	0.835
1.214	1.504	0.759	2.031	1.736	NaN
1.575	0.992	1.319	1.405	1.594	0.78
1.641	1.266	NaN	1.525	2.063	1.995
1.84	1.518	1.531	1.912	1.543	2.021
1.41	1.25	1.268	1.681	2.281	1.685
1.474	1.467	1.27	1.658	1.557	1.805
1.064	1.394	1.58	1.899	NaN	0.754
1.252	0.895	1.551	2.279	2.301	1.772
1.675	2.029	1.511	1.623	1.757	0.832
1.632	1.297	1.601	2.25	NaN	1.593
1.407	1.535	1.483	1.571	2.237	1.967
1.73	1.239	1.506	2.19	1.38	1.658
1.267	1.461	1.569	1.788	1.682	1.771
1.577	1.573	1.531	1.821	1.26	1.831
1.702	1.416	1.557	1.889	1.819	1.546
1.467	1.576	1.318	1.879	1.002	1.621
1.344	1.693	1.746	1.79	1.285	1.799
1.862	1.202	1.431	1.743	1.59	0.914
1.33	1.163	1.558	1.621	1.166	1.181
1.854	1.612	1.469	1.784	0.968	1.765
1.455	1.612	1.498	1.282	1.656	1.347
1.39	1.246	1.533	1.169	NaN	1.576
1.341	NaN	1.064	1.41	0.746	1.773
1.468	1.573	1.653	1.504	1.8	1.111
1.509	1.366	1.42	1.131	1.83	1.549
1.278	1.627	1.531	1.946	1.132	1.937
1.464	2.066	1.426	1.523	1.721	0.757
1.406	1.256	0.879	1.565	1.617	1.477
1.442	1.591	1.529	1.503	1.105	1.91
1.643	1.957	0.986	1.929	2.009	1.212
1.41	1.499	0.825	1.876	1.686	NaN
1.459	1.326	0.582	1.813	1.523	1.661
1.238	1.893	1.436	1.197	2.335	1.216
1.288	1.94	1.318	1.558	1.138	1.224
1.686	1.693	0.698	2.141	1.748	1.203
1.526	1.928	0.87	2.18	1.101	1.701
1.554	1.577	0.994	1.468	1.435	1.706
1.629	2.114	1.365	1.664	1.551	1.684
1.094	1.74	0.76	1.891	1.401	1.345
1.466	1.715	1.164	1.529	1.384	1.553
1.117	1.359	0.703	1.315	1.928	NaN
1.281	1.526	NaN	1.287	1.933	0.838
1.746	1.505	1.632	1.06	1.308	2.2
1.851	1.936	1.333	1.564	1.752	1.352
1.256	1.76	1.703	1.55	2.169	0.799
1.739	1.8	1.417	1.051	0.778	0.48
0.919	1.646	1.337	1.696	2.351	0.426
0.547	1.9	1.442	0.987	1.552	0.405
0.306	1.43	NaN	0.917	1.387	1.525
0.208	1.51	1.59	1.225	1.704	1.736
1.297	2.056	1.499	1.803	1.634	1.817
1.45	1.701	1.585	1.336	1.172	0.678
2.036	1.732	1.55	1.61	2.051	0.396
1.371	1.999	1.674	1.37	1.509	1.578
1.471	1.759	1.788	1.592	1.657	0.335
1.675	NaN	1.379	1.237	1.653	0.526
1.633	1.797	1.814	1.33	1.378	2.108
1.431	1.594	1.473	2.21	0.983	1.711
1.881	1.64	NaN	0.961	0.66	1.782
1.817	1.471	1.445	1.713	1.573	0.701
1.377	1.515	NaN	1.549	2.069	1.597
1.639	2.054	1.367	0.996	1.422	1.506
1.536	1.923	1.255	1.835	1.784	1.384
1.642	1.612	1.565	1.49	1.529	0.84
1.641	1.593	1.334	2.259	1.08	2.162
1.327	1.678	1.422	1.646	0.956	0.704
1.491	1.498	1.297	1.695	1.68	0.503
1.447	1.786	1.661	2.176	1.911	0.78
1.578	1.584	1.505	1.846	1.729	0.569
1.517	1.445	0.935	1.933	1.542	0.286
1.565	1.431	1.043	2.103	2.021	0.616
1.507	1.857	1.44	1.898	2.144	0.532
1.55	1.539	1.523	2.141	1.716	0.499
1.428	1.656	1.515	1.448	1.845	1.981
1.947	1.361	1.462	2.322	2.512	0.925
1.353	1.482	1.287	1.731	2.253	1.038
1.691	1.498	1.352	1.659	1.782	0.994
1.464	1.481	1.661	1.472	1.61	1.443
1.708	1.741	NaN	1.472	1.872	1.528
1.781	1.673	1.95	1.849	1.63	0.759
1.351	1.639	1.347	1.889	2.003	1.484
1.501	1.37	NaN	NaN	1.925	1.107
1.278	1.714	1.454	1.437	1.364	1.203
1.695	1.489	1.701	1.748	1.827	1.478
1.308	1.599	1.381	2.085	1.88	1.31
1.42	1.617	1.542	1.547	1.502	1.69
1.564	1.618	1.167	2.464	1.576	1.635
1.333	1.357	0.528	1.432	2.065	1.458
1.218	1.651	1.097	1.59	1.925	1.462
1.372	1.673	0.624	1.543	2.11	1.105
1.55	1.382	0.526	1.894	1.922	1.464
1.726	1.338	0.481	1.803	1.968	NaN
1.584	1.539	0.705	1.967	1.629	1.333
1.449	1.28	0.824	1.587	2.361	1.517
1.198	1.279	0.843	1.852	2.473	1.349
1.896	1.772	1.048	1.875	2.633	NaN
1.405	1.523	0.5	2.154	1.888	1.354
1.147	1.052	0.469	2.056	2.024	1.153
1.379	1.598	0.398	NaN	NaN	1.443
1.409	1.591	1.013	1.773	1.614	1.651
1.128	1.554	0.094	1.399	2.004	2.241
0.833	1.411	0.384	0.664	2.485	1.281
0.179	1.99	0.337	1.022	2.051	1.205
0.87	1.438	0.326	0.38	1.784	1.388
0.904	1.586	0.356	0.537	1.875	1.464
1.589	1.738	0.325	1.419	2.252	1.154
1.701	1.474	0.256	1.157	1.824	1.477
1.783	1.595	0.094	1.675	1.577	1.552
1.23	1.546	0.291	1.152	1.41	1.527
1.234	1.54	0.327	2.212	0.479	1.555
0.479	1.678	0.693	0.509	1.525	1.475
0.788	1.592	0.202	0.633	1.607	1.524
1.921	1.486	0.494	0.304	1.338	1.459
0.584	1.581	0.449	0.37	1.544	1.559
0.587	1.221	0.394	0.471	1.659	1.889
0.289	2.013	0.484	0.642	1.501	1.447
0.719	1.51	0.361	0.455	1.917	1.731
2.307	1.484	0.56	1.291	1.757	1.617
0.908	1.587	1.82	0.765	1.828	1.734
0.447	1.641	0.357	0.42	1.777	1.672
2.386	1.187	1.257	0.52	1.386	1.591
0.934	1.621	0.249	0.426	1.876	1.21
0.417	0.97	1.085	0.592	1.766	1.331
0.501	0.391	0.895	0.625	1.523	1.029
1.478	0.991	0.287	0.391	1.634	1.648
0.734	0.316	0.36	0.638	1.411	0.9
1.593	0.786	0.428	0.701	1.482	1.206
0.696	0.223	0.296	0.674	1.533	0.878
0.929	0.548	0.222	0.76	1.389	1.107
0.538	0.743	0.165	0.643	1.43	NaN
0.633	0.25	0.383	0.523	2.588	1.093
1.401	0.412	0.198	0.401	1.675	1.538
0.624	0.313	0.682	0.449	1.608	1.145
1.371	0.687	0.545	1.524	2.322	1.627
1.826	0.733	0.171	0.323	1.927	1.181
1.329	1.515	0.836	0.421	1.67	1.83
1.287	0.321	0.016	0.742	2.097	0.826
0.696	0.32	0.927	0.448	1.721	0.874
0.552	0.47	0.318	0.832	1.752	0.654
0.224	0.18	0.328	0.432	1.431	1.425
0.499	0.591	0.566	0.694	1.405	0.879
0.705	0.576	0.425	0.506	1.829	0.963
1.074	0.231	0.527	0.692	1.872	0.641
0.989	0.48	1.569	0.598	1.412	0.559
0.318	0.597	0.397	0.394	1.461	0.507
0.166	1.04	1.328	0.34	1.648	0.679
1.479	1.399	0.157	0.325	2.021	1.432
0.499	0.304	0.833	0.554	1.276	0.382
0.346	0.594	0.707	0.769	2.265	0.696
1.013	0.466	0.395	1.117	1.411	0.939
0.71	0.469	0.693	1.541	1.091	1.026
0.584	1.273	0.384	1.951	1.396	1.368
0.936	0.202	0.377	1.783	1.201	0.626
2.204	0.25	0.568	2.466	1.202	0.742
0.894	1.199	0.508	1.744	1.689	0.461
1.451	0.269	0.26	1.531	1.698	1.47
2.325	0.383	0.064	1.889	1.26	0.771
1.149	0.393	0.271	1.575	1.405	0.868
1.656	0.322	0.433	1.79	1.175	0.816
1.143	1.541	0.309	0.895	1.606	1.716
1.177	0.803	1.31	0.824	1.626	1.692
1.51	0.323	0.41	0.584	1.257	0.583
1.714	0.198	0.336	1.411	1.283	0.826
1.082	NaN	0.368	1.475	1.472	0.648
1.932	0.345	NaN	1.275	2.448	0.477
3.274	0.323	0.612	1.405	1.309	2.022
1.639	1.37	0.135	1.926	1.785	1.053
1.422	0.535	0.26	0.959	1.402	1.506
1.683	0.44	0.365	1.47	2.164	0.478
1.346	0.264	1.458	1.15	1.602	0.586
1.3	0.537	1.189	1.464	1.557	1.089
2.189	1.782	0.323	0.708	1.516	0.742
2.29	0.306	1.837	0.618	1.592	1.309
2.298	0.923	0.437	0.634	1.064	1.086
1.917	0.602	0.322	1.845	1.66	1.706
1.311	1.185	0.352	1.004	1.638	2.032
1.526	1.648	0.465	1.426	1.844	1.39
2.038	0.359	0.177	1.618	1.682	1.042
1.602	0.728	0.36	1.443	1.711	1.589
1.119	0.378	0.493	0.903	1.478	1.818
1.555	0.678	0.296	1.011	1.87	2.051
1.401	0.017	0.248	0.952	2.087	1.513
1.553	0.255	0.467	0.935	1.594	2.023
1.35	0.203	0.16	0.774	1.5	1.547
1.271	0.213	1.52	1.796	1.805	1.301
1.135	0.377	0.588	1.919	1.247	1.686
1.862	0.049	0.329	1.413	1.662	1.912
1.65	0.076	0.081	1.745	NaN	1.993
1.686	0.071	0.034	2.354	1.716	1.669
1.497	0.362	0.16	1.467	1.797	NaN
1.548	0.256	0.141	1.86	0.95	1.716
2.027	0.508	0.039	2	1.731	1.926
1.687	0.224	0.54	0.977	1.834	1.617
2.278	0.218	0.011	1.484	1.677	1.802
1.36	0.039	0.019	2.042	NaN	1.73
1.172	0.226	0.23	2.163	2.187	1.785
1.499	0.457	0.592	1.843	1.719	2.208
2.254	0.218	0.266	1.545	1.904	1.84
1.246	0.238	0.239	1.189	2.317	1.834
1.476	0.249	0.11	1.449	2.153	1.848
1.886	0.551	0.153	1.708	2.168	NaN
1.921	0.169	1.128	1.9	1.841	1.726
0.47	0.021	0.586	1.345	2.327	0.935
0.756	0.228	0.235	1.979	2.172	0.869
NaN	0.155	0.086	1.833	1.819	1.15
1.343	0.3	0.662	1.863	1.968	0.902
1.09	0.154	0.094	1.866	2.41	0.481
1.158	0.107	1.22	1.108	2.01	1.336
1.211	0.267	0.027	1.872	2.103	0.479
1.169	0.203	0.017	1.671	2.57	NaN
2.767	0.644	0.235	1.652	2.226	0.567
0.983	0.872	1.56	0.851	1.74	0.527
1.18	0.274	0.244	0.773	2.295	0.645
1.21	0.352	1.472	0.898	2.487	0.53
1.439	1.251	1.09	1.554	1.784	0.921
1.277	0.076	0.868	0.907	NaN	0.438
1.208	0.53	0.871	0.862	1.703	0.369
1.35	0.328	1.011	1.571	2.566	0.308
0.568	0.23	0.982	0.941	1.761	0.333
0.459	0.266	0.937	1.165	1.799	0.564
0.582	0.477	0.605	2.161	1.64	0.457
0.574	0.578	0.921	NaN	1.931	0.527
1.443	0.376	0.971	2.092	1.98	0.943
0.638	1.04	0.925	2.334	1.947	0.404
0.226	0.327	1.138	2.418	2.053	0.307
0.936	0.22	0.993	2.277	1.771	1.083
0.922	0.299	0.811	1.413	NaN	0.498
0.696	0.903	0.888	2.676	1.83	0.258
1.045	0.419	0.795	2.169	1.618	0.359
1.153	0.231	0.829	2.061	1.619	0.349
0.476	0.284	NaN	2.29	2.084	0.047
0.884	0.268	1.323	1.924	1.922	0.386
0.949	2.095	NaN	1.615	1.404	0.581
0.948	0.333	1.06	1.453	1.775	0.3
1.396	0.914	0.97	2.053	2.288	1.849
0.848	0.552	1.33	1.08	NaN	0.761
0.399	1.597	1.001	2.248	1.075	0.37
0.69	0.277	0.991	2.091	1.581	0.575
1.393	1.013	1.93	2.064	1.731	0.478
1.036	0.338	0.973	2.188	1.974	0.374
1.067	0.23	1.185	2.139	1.818	0.343
1.006	0.261	0.993	2.209	1.85	0.324
0.907	0.196	1.194	1.879	2.578	0.355
1.438	1.194	1.453	2.412	2.252	0.544
1.021	0.321	1.197	2.055	1.921	0.517
1.101	0.25	1.324	2.219	1.741	0.407
0.556	0.354	NaN	2.108	1.065	0.338
0.79	0.341	NaN	2.486	1.412	0.801
1.182	0.329	1.348	1.902	2.059	1.808
0.958	0.455	1.268	2.026	1.218	0.296
0.778	0.247	1.506	2.669	0.912	0.392
1.222	0.298	NaN	2.258	0.671	0.331
0.878	0.255	1.348	1.924	0.947	0.41
0.954	0.18	1.155	2.178	1.368	0.551
0.988	0.319	1.28	1.819	1.557	1.263
0.866	0.165	1.12	2.352	1.534	0.893
0.771	0.297	0.96	2.815	0.688	1.767
0.565	1.23	NaN	2.293	0.636	1.404
0.993	0.956	NaN	2.088	0.921	1.889
1.058	0.885	1.358	2.863	1.004	1.133
0.951	1.128	1.52	1.764	1.817	1.432
0.985	0.915	1.197	2.733	1.642	1.531
1.092	0.949	1.128	2.227	1.693	1.577
0.992	0.995	0.968	2.384	1.282	1.246
1.147	0.999	0.694	1.919	0.884	NaN
0.849	1.098	1.234	1.986	1.714	1.314
0.805	1.137	0.777	1.809	0.998	1.405
0.93	1.968	0.644	2.232	1.033	1.792
0.987	1.313	0.644	NaN	1.542	1.618
0.699	1.316	NaN	2.438	0.572	2.084
0.891	1.23	1.175	2.471	0.559	1.116
1.221	0.95	1.487	2.072	1.042	0.936
0.918	1.046	0.846	2.171	0.571	0.632
0.864	1.307	0.925	2.139	0.678	0.477
1.088	0.972	1.041	1.832	0.63	1.024
1.092	1.02	0.776	2.148	0.607	1.102
0.982	1.189	0.65	1.193	1.365	1.382
1.098	1.113	0.653	2.169	0.823	1.043
1.37	1.142	0.804	0.979	0.834	0.879
1.324	1.156	0.826	1.18	1.681	1.04
1.225	1.181	NaN	1.445	1.615	1.132
1.063	1.132	1.08	1.664	1.162	0.894
0.92	1.604	1.332	1.412	0.653	1.078
0.947	NaN	0.925	0.671	0.643	1.062
1.148	1.066	0.784	1.033	1.372	1.068
1.17	1.139	0.749	0.86	0.721	1.018
0.635	1.079	1.139	1.39	1.521	0.605
1.076	1.435	0.845	1.19	0.727	0.683
0.889	0.95	1.151	1.417	1.198	0.564
0.956	1.033	0.981	1.257	0.676	0.517
1.095	1.091	1.07	1.017	0.578	0.46
0.899	0.987	0.851	1.781	0.571	0.512
0.905	NaN	1.066	1.243	0.555	0.641
0.482	1.354	0.658	0.943	0.523	0.645
1.328	1.041	0.568	2.222	0.414	1.635
1.604	1.034	1.13	1.543	0.591	0.424
1.283	1.123	0.912	1.167	0.933	1.405
1.188	1.122	0.665	0.591	1.116	0.827
1.415	1.029	0.804	1.132	0.601	1.256
1.656	1.244	0.727	0.915	0.436	0.369
1.314	1.156	0.729	0.845	0.319	1.119
1.628	1.137	0.921	1.587	0.513	1.295
1.455	1.113	0.6	NaN	2.026	0.804
1.442	0.996	0.77	0.685	1.753	0.924
1.361	1.115	0.834	2.49	1.537	0.332
1.215	1.2	0.579	0.877	1.898	0.286
1.779	1.142	0.748	1.52	1.834	0.343
1.306	1.183	0.774	0.727	1.87	0.261
3.281	1.041	1.034	0.882	1.956	0.305
1.425	1.396	0.673	1.971	2.144	1.241
1.449	1.064	0.656	0.881	1.822	0.485
1.47	1.054	1.015	1.692	1.203	0.328
1.494	0.995	0.586	0.861	1.638	0.775
1.471	0.882	0.914	1.082	1.625	0.197
1.369	0.635	0.623	0.923	1.122	0.194
1.388	0.831	0.571	1.315	1.313	0.68
1.395	0.916	0.672	1.556	1.238	0.326
1.697	0.634	1.069	2.237	1.072	0.285
1.878	0.673	1.223	0.875	1.195	0.372
1.413	0.633	1.241	1.327	1.45	0.409
1.531	0.894	1.045	1.826	1.589	0.435
1.422	0.67	0.944	1.547	1.955	0.34
3.092	0.682	0.819	1.046	1.753	0.151
1.202	0.658	0.794	0.647	0.803	0.496
1.489	0.512	0.868	1.156	1.247	0.775
1.323	1.217	1.009	0.728	1.476	0.384
1.267	1.141	1.091	0.838	1.025	0.556
1.48	0.979	0.783	1.554	1.805	0.785
1.68	1.018	0.515	0.88	1.509	0.379
1.15	0.977	0.823	0.979	1.303	0.416
1.156	0.745	1.469	1.368	0.918	0.314
1.448	0.448	0.922	2.052	1.781	0.301
1.212	0.804	0.806	1.894	1.353	0.696
1.302	0.512	0.697	1.785	1.185	0.684
1.168	0.798	1.03	2.257	0.925	0.284
1.326	0.807	1.158	2.113	0.761	0.561
1.247	0.464	1.501	2.238	1.119	0.353
1.285	0.475	0.943	2.599	1.265	0.6
1.274	0.625	0.817	1.658	1.466	0.149
1.233	0.584	0.988	1.601	1.41	0.342
1.375	0.361	0.939	1.792	1.269	0.768
1.594	0.704	1.367	NaN	1.979	0.325
1.245	0.493	1.271	2.426	0.903	0.332
1.323	0.672	0.869	1.743	1.573	0.697
1.103	0.608	1.033	2.22	1.259	0.005
1.155	0.601	0.763	2.416	0.886	0.36
1.222	1.078	0.78	2.28	1.622	0.504
1.969	0.581	0.635	1.966	1.814	0.297
1.368	0.451	0.702	2.234	0.762	0.263
1.43	0.739	0.809	2.842	1.083	0.335
1.15	1.107	0.765	2.027	1.732	0.152
1.273	0.922	0.9	1.672	0.844	0.156
1.289	0.494	1.252	1.986	1.362	0.207
1.267	0.94	NaN	2.013	0.999	0.317
1.351	1.444	1.678	2	1.248	0.321
1.224	0.541	1.698	1.497	0.99	0.396
1.205	0.506	1.592	1.833	0.947	0.579
1.343	0.5	1.658	1.984	1.077	0.28
1.253	0.768	1.614	2.102	1.165	0.649
1.144	0.661	1.639	1.969	1.072	0.615
1.225	0.979	1.783	1.88	1.608	0.314
1.405	1.23	1.437	2.244	0.714	0.275
1.3	1.241	1.744	2.111	0.425	0.229
1.302	0.692	1.562	2.047	0.357	0.253
1.297	1.006	1.294	2.479	0.361	0.333
1.164	0.904	1.519	2.056	0.22	0.112
0.998	1.063	1.207	2.059	0.775	0.066
1.044	1.078	1.371	NaN	0.365	0.26
0.896	0.961	1.386	2.447	0.388	0.283
0.867	0.946	1.377	1.877	0.423	0.361
0.651	1.046	1.64	2.401	0.529	0.122
1.092	1.031	0.999	1.975	0.705	0.266
1.023	1.097	1.239	1.778	0.494	0.223
1.04	1.019	1.057	2.232	0.35	0.252
1.076	1.026	0.943	1.97	1.782	0.327
0.91	0.942	1.163	1.633	1.503	0.308
1.116	1.052	1.408	2.743	0.738	0.389
1.146	1.087	1.337	2.096	0.456	0.265
1.072	1.384	1.375	2.374	0.472	0.055
0.816	1.029	1.439	2.094	0.95	0.296
1.019	1.042	1.451	2.443	0.485	0.324
0.877	0.982	1.44	2.101	0.543	0.005
0.743	1.105	1.372	1.734	0.358	0.053
0.959	1.596	1.568	0.915	0.333	0.288
1.697	0.718	1.613	1.14	0.447	0.17
0.811	0.936	1.39	1.197	1.552	0.888
0.972	0.546	1.426	1.172	0.582	0.318
1.24	1.123	0.538	1.094	0.446	0.352
1.392	0.928	1.219	0.696	0.402	0.385
0.53	1.069	0.484	1.226	0.496	0.276
0.759	1.122	0.299	0.992	0.438	0.299
0.788	1.512	0.393	1.235	0.447	0.378
0.915	1.101	0.885	0.998	0.438	0.217
0.669	1.045	0.306	0.891	0.675	0.323
1.122	0.95	0.218	1.115	0.69	0.304
0.769	1.096	0.351	0.56	0.622	0.211
0.933	0.983	0.612	0.661	0.436	0.258
1.045	1.129	0.896	0.622	0.56	0.306
1.206	1.035	0.282	NaN	0.618	0.189
1.463	1.18	0.372	1.082	0.624	0.18
0.947	0.953	0.904	0.841	0.558	0.244
0.677	1.018	0.297	0.404	0.611	0.109
0.921	0.931	0.558	1.035	2.002	0.265
0.935	1.019	0.07	0.66	0.547	0.277
0.864	1.391	0.388	1.344	0.476	0.406
0.805	1.292	0.332	1.579	1.14	0.217
1.04	1.289	0.612	1.061	0.503	0.367
0.982	1.224	0.977	0.31	0.369	0.048
0.981	1.567	1.037	0.671	0.619	0.164
0.958	1.386	0.022	1.124	1.009	0.444
0.877	1.412	0.408	0.755	0.599	0.055
0.925	1.533	0.705	1.181	0.481	0.133
0.776	1.277	0.356	0.209	0.44	0.262
0.756	1.315	0.522	0.412	0.536	0.207
1.835	1.278	0.346	1.217	0.372	0.058
1.637	1.386	1.022	0.715	1.092	0.158
1.382	1.479	0.757	0.247	1.666	0.337
1.555	1.406	0.378	0.366	1.563	0.166
1.759	1.335	0.617	0.321	1.337	0.243
1.697	1.597	1.552	0.956	0.582	0.258
1.373	1.344	0.481	1.078	0.671	0.304
1.926	1.34	0.378	0.652	0.69	0.159
1.471	1.288	0.773	0.698	1.646	0.287
1.726	1.511	0.496	1.084	0.809	0.194
1.302	1.097	0.387	0.951	0.62	0.166
1.773	1.174	0.991	0.944	0.478	0.853
2.153	1.409	0.384	0.368	0.526	0.215
1.642	1.449	0.265	0.419	0.518	0.924
2.142	1.404	0.38	0.501	0.302	0.3
1.831	1.432	1.15	0.744	0.465	0.604
2.26	1.418	0.185	0.344	0.534	0.232
1.743	1.303	0.625	0.218	1.126	0.115
1.503	1.335	0.436	0.228	0.455	0.216
3.012	1.11	0.307	0.394	0.363	0.157
2.187	1.112	0.389	0.514	0.205	0.175
1.65	1.419	0.485	0.623	0.544	0.188
1.576	1.397	0.293	0.617	0.523	0.137
2.19	1.262	0.407	0.227	0.312	0.509
2.06	1.747	0.67	0.764	0.443	0.176
2.074	1.405	0.555	0.392	0.647	0.119
2.364	1.742	0.295	1.213	0.362	0.104
1.757	NaN	0.467	0.66	0.632	0.375
1.832	1.693	0.75	0.943	0.407	0.385
2.323	1.726	0.569	0.333	0.352	0.095
2.111	1.441	1.17	0.552	0.505	0.104
2.071	1.319	0.493	0.36	0.391	0.365
1.795	1.475	0.327	0.174	0.426	0.181
1.626	1.31	1.417	0.757	0.356	0.727
1.953	1.859	1.251	0.017	0.445	0.276
2.014	1.68	1.331	0.912	0.379	0.507
1.609	1.671	1.718	0.444	0.299	0.151
1.84	1.653	1.493	0.443	0.237	0.085
2.206	2.142	0.387	0.266	0.314	0.264
2.19	1.737	0.454	0.064	0.743	0.36
1.552	1.5	0.689	0.049	0.278	0.359
1.63	1.445	0.504	0.675	0.758	0.223
1.868	1.977	0.8	0.388	0.308	1.134
1.581	NaN	0.369	0.446	0.258	0.182
1.967	1.94	0.333	0.549	0.339	0.297
2.373	1.35	0.319	0.956	0.298	0.279
1.539	1.852	0.689	0.345	1.26	0.207
3.346	1.452	1.369	0.7	0.711	0.185
2.145	1.406	1.337	0.264	0.299	0.22
2.099	1.697	1.19	0.417	0.587	0.238
1.702	1.572	1.467	0.476	0.328	0.174
1.718	1.639	1.592	0.448	0.286	0.1
1.75	1.506	0.392	0.01	0.229	0.065
1.43	1.536	1.304	0.581	0.492	1.568
1.624	1.736	0.315	0.406	0.32	2.043
1.513	1.772	1.501	0.866	0.163	NaN
1.339	NaN	1.573	0.899	0.215	1.884
1.691	1.898	1.437	0.571	0.985	NaN
1.748	2.006	1.203	0.422	0.436	0.809
1.574	1.77	0.231	0.412	0.242	NaN
1.445	1.891	0.27	0.368	0.994	2.129
1.286	2.126	0.051	0.555	0.515	NaN
1.567	1.355	0.218	0.7	0.355	2.107
1.47	NaN	0.045	0.294	0.748	1.515
1.819	1.522	0.516	0.249	0.753	2.142
1.444	1.486	0.035	0.388	1.48	NaN
1.643	1.59	0.742	0.251	1.067	2.244
1.338	2.013	0.009	0.419	0.509	NaN
1.769	NaN	0.372	0.349	0.391	1.936
1.717	1.959	0.193	0.173	0.964	1.867
1.588	1.716	0.216	0.135	0.553	2.091
1.916	1.58	0.328	0.18	0.549	1.815
1.417	1.589	0.218	0.183	0.497	1.711
1.377	1.669	0.71	0.362	0.496	1.846
1.653	1.904	0.296	0.458	0.821	2.135
1.65	1.868	0.07	0.921	0.692	1.176
1.401	1.817	0.332	0.652	0.997	2.024
1.681	1.516	0.691	0.222	0.395	1.204
1.538	1.747	0.276	0.249	0.704	1.436
1.725	1.751	0.201	0.423	0.434	1.848
1.373	1.755	0.044	1.046	0.553	1.735
1.954	1.751	0.033	0.129	0.498	2.117
2.12	1.69	0.487	1.141	0.295	1.815
1.683	1.847	NaN	0.133	1.028	1.923
1.463	1.813	0.305	1.058	0.518	1.22
1.65	1.648	0.508	1.776	0.448	1.999
1.709	1.693	0.233	NaN	0.354	1.079
2.227	1.903	0.027	1.496	0.374	1.548
1.729	1.675	0.613	1.911	0.459	1.875
1.608	1.464	0.152	1.62	0.365	1.283
1.423	1.698	0.024	1.399	0.345	0.906
1.766	1.622	0.023	1.526	0.433	1.662
1.68	1.618	NaN	2.697	0.347	1.616
1.437	1.44	NaN	1.815	0.262	1.565
1.604	1.621	NaN	2.335	0.337	1.902
1.924	1.72	NaN	1.47	0.636	1.366
1.976	1.282	NaN	1.687	0.578	1.998
1.624	1.466	NaN	2.257	0.372	1.567
1.818	1.55	NaN	1.653	0.269	1.473
1.98	1.372	NaN	2.114	0.4	0.771
2.315	1.788	NaN	1.602	0.432	2.226
1.638	1.285	NaN	2.035	0.63	1.505
1.772	1.493	NaN	2.411	0.95	2.092
1.761	1.784	NaN	1.85	0.358	0.626
2.156	1.806	NaN	1.347	1.332	2.114
1.785	1.429	NaN	2.017	0.31	0.761
1.338	1.395	NaN	1.685	0.437	1.051
1.933	1.548	NaN	1.96	0.395	0.968
2.276	1.422	NaN	1.676	0.384	1.728
1.711	1.421	NaN	1.933	0.504	0.79
1.569	1.733	NaN	1.14	0.586	0.536
1.583	1.571	NaN	1.962	0.384	0.697
1.302	1.554	NaN	1.974	0.267	0.393
1.687	1.538	NaN	1.479	0.368	1.631
1.873	1.396	NaN	1.196	0.358	0.355
2.197	1.496	NaN	1.356	0.352	1.88
1.998	1.671	NaN	1.743	0.254	1.809
1.396	1.356	NaN	2.008	0.751	1.827
2.142	1.626	NaN	2.161	0.293	2.178
1.607	1.547	NaN	1.581	0.142	0.527
2.441	1.554	NaN	2.267	0.384	2.004
1.674	1.358	NaN	1.47	0.267	2.095
1.692	1.495	NaN	1.795	0.357	0.783
1.607	1.381	NaN	2.056	0.595	0.76
2.251	1.652	NaN	1.79	1.228	0.673
1.436	1.287	NaN	1.787	1.134	0.735
1.588	1.655	NaN	1.619	0.479	1.619
1.738	NaN	NaN	1.963	0.306	0.809
1.321	1.549	NaN	1.262	0.383	0.84
1.579	NaN	NaN	1.379	0.288	0.73
1.816	1.314	NaN	1.689	0.299	1.931
1.443	1.9	NaN	1.742	0.418	1.908
2.738	1.473	NaN	1.527	0.434	1.68
2.404	1.771	NaN	1.654	0.612	1.048
1.977	1.418	NaN	1.4	0.266	2.04
1.874	1.782	NaN	1.892	0.383	1.657
1.523	1.812	NaN	2.322	0.331	NaN
2.158	1.534	NaN	1.568	0.619	2.016
1.321	1.492	NaN	1.717	0.296	0.972
1.721	1.465	NaN	1.696	0.354	1.933
1.996	1.346	NaN	2.338	0.339	1.976
1.695	1.498	NaN	1.738	1.34	0.832
1.681	1.809	NaN	1.585	0.642	1.687
1.418	1.317	NaN	1.978	0.675	0.708
1.449	1.732	NaN	NaN	0.498	0.74
1.891	1.293	NaN	1.666	0.406	1.826
1.834	1.559	NaN	1.959	0.365	0.886
1.472	1.492	NaN	1.692	0.522	0.599
1.67	0.473	NaN	2.294	0.609	1.431
1.97	0.125	NaN	2.361	2.06	1.942
1.695	0.384	NaN	1.519	2.15	0.805
1.971	0.073	NaN	2.513	2.154	2.179
1.434	1.177	NaN	2.404	1.132	1.872
1.776	0.282	NaN	NaN	1.515	1.866
1.947	0.22	NaN	1.526	0.877	1.388
1.595	0.082	NaN	2.422	1.479	1.867
2.128	0.204	NaN	1.475	1.546	2.131
1.895	0.105	NaN	1.538	1.05	1.436
1.58	0.269	NaN	1.837	1.39	1.645
2.144	0.483	NaN	1.656	0.907	1.906
0.631	0.17	NaN	1.581	1.012	1.624
0.339	0.023	NaN	2.658	1.4	1.553
0.724	0.276	NaN	1.628	1.608	1.693
0.455	0.024	NaN	1.857	1.413	1.839
0.214	0.129	NaN	1.777	0.521	0.48
0.85	0.217	NaN	1.787	0.421	0.842
0.32	0.483	NaN	1.747	1.765	1.834
0.283	0.86	NaN	2.072	1.449	1.805
NaN	0.347	NaN	2.041	0.623	1.788
0.277	0.16	NaN	2.458	0.484	1.41
0.195	0.009	NaN	2.838	1.614	2.032
0.416	0.025	NaN	2.112	0.79	1.664
NaN	0.062	NaN	1.458	1.479	1.321
0.182	0.177	NaN	1.537	1.208	1.931
0.325	0.988	NaN	1.903	1.717	2.179
0.172	0.109	NaN	2.3	1.593	1.999
0.489	0.113	NaN	2.035	0.826	1.936
0.577	0.202	NaN	2.156	1.719	1.786
NaN	0.186	NaN	1.731	1.336	2.071
0.193	0.011	NaN	1.445	2.423	1.624
NaN	0.155	NaN	1.653	2.158	1.876
NaN	0.16	NaN	1.605	1.815	1.713
NaN	0.014	NaN	2.26	0.867	1.835
0.177	0.581	NaN	1.682	1.68	1.585
0.335	0.583	NaN	1.516	0.811	NaN
0.418	0.589	NaN	1.94	1.118	2.292
0.755	0.622	NaN	1.754	1.583	1.906
0.268	0.495	NaN	1.375	1.132	1.783
0.728	0.554	NaN	1.42	0.674	1.782
0.33	0.59	NaN	1.756	2.388	1.932
0.258	0.571	NaN	2.058	1.182	1.511
0.981	1.524	NaN	2.349	1.19	1.898
0.327	0.56	NaN	2.695	0.845	1.356
NaN	2.144	NaN	1.907	1.158	1.638
0.175	2.171	NaN	1.478	0.67	0.3
NaN	0.765	NaN	1.548	1.695	0.462
0.753	0.392	NaN	2.285	0.657	0.181
NaN	0.381	NaN	1.891	1.494	1.025
0.236	0.921	NaN	1.87	1.464	0.263
0.255	0.531	NaN	1.706	1.521	0.838
0.184	0.615	NaN	1.66	1.441	0.271
0.371	0.601	NaN	1.455	0.947	0.773
0.706	0.425	NaN	1.596	0.851	0.634
0.423	0.481	NaN	1.734	1.303	0.455
0.236	0.495	NaN	1.418	1.538	1.459
NaN	0.356	NaN	1.553	1.154	0.753
0.222	0.242	NaN	0.871	0.672	0.66
0.626	0.569	NaN	1.543	2.058	1.302
0.376	0.388	NaN	1.142	1.701	0.804
0.253	0.338	NaN	1.476	1.788	1.47
1.377	0.409	NaN	2.193	1.905	1.83
0.295	0.501	NaN	1.386	1.547	1.329
0.662	1.549	NaN	1.846	1.019	1.464
0.367	0.445	NaN	1.697	1.926	1.276
0.205	0.029	NaN	1.419	1.481	1.376
0.186	0.543	NaN	1.932	1.777	NaN
NaN	0.541	NaN	2.215	1.655	0.982
0.464	0.468	NaN	0.73	1.224	1.232
0.268	0.218	NaN	1.512	2.172	0.988
0.194	0.656	NaN	1.648	1.829	1.418
1.189	0.636	NaN	1.691	2.139	1.048
1.221	0.711	NaN	1.784	2.527	1.737
0.3	0.312	NaN	1.929	0.96	1.712
0.706	0.048	NaN	1.396	1.401	0.872
0.35	1.038	NaN	2.017	1.845	1.273
0.372	0.808	NaN	1.746	1.474	1.243
0.318	2.092	NaN	1.918	1.578	1.396
0.417	0.865	NaN	1.563	1.556	1.436
0.264	0.58	NaN	1.805	1.982	1.039
0.224	0.533	NaN	1.621	2.189	1.347
0.893	1.828	NaN	1.331	2.007	0.967
0.584	0.61	NaN	1.618	1.151	1.459
0.309	0.524	NaN	1.907	0.774	1.175
0.403	0.623	NaN	2.656	1.597	1.314
0.478	0.391	NaN	2.598	1.274	1.178
0.221	0.453	NaN	1.417	1.528	1.43
0.18	0.044	NaN	1.777	1.534	1.22
0.395	0.205	NaN	2.177	NaN	1.267
NaN	0.065	NaN	0.938	1.127	0.757
0.253	0.078	NaN	1.888	1.055	1.309
NaN	0.344	NaN	1.59	1.875	1.276
NaN	0.287	NaN	1.02	1.437	1.107
NaN	0.337	NaN	1.235	NaN	1.268
0.231	0.443	NaN	2.681	1.532	1.149
0.337	0.009	NaN	0.751	2.17	0.757
NaN	0.022	NaN	1.947	1.413	1.625
NaN	0.102	NaN	1.531	1.878	1.503
NaN	0.022	NaN	1.238	2.154	1.209
0.182	0.042	NaN	1.303	1.953	1.682
NaN	0.279	NaN	1.431	1.378	1.585
NaN	0.131	NaN	0.572	1.403	1.614
0.413	0.017	NaN	0.256	2.144	1.822
0.316	0.466	NaN	0.619	1.749	2.191
NaN	0.011	NaN	0.392	1.7	1.512
0.162	0.177	NaN	0.731	1.57	NaN
NaN	0.117	NaN	0.71	1.155	2.043
NaN	0.043	NaN	0.42	1.61	1.549
NaN	NaN	NaN	0.368	1.783	1.872
0.165	0.026	NaN	1.449	1.686	1.527
NaN	2.145	NaN	0.708	0.683	1.411
NaN	0.086	NaN	0.374	1.736	1.738
NaN	0.052	NaN	1.37	1.046	1.611
NaN	0.242	NaN	0.18	1.726	1.747
NaN	0.018	NaN	0.265	1.563	1.885
NaN	0.145	NaN	0.418	1.049	1.675
NaN	0.475	NaN	0.326	1.254	1.659
NaN	0.115	NaN	1.712	1.752	NaN
NaN	0.776	NaN	0.471	1.05	1.672
NaN	0.025	NaN	0.477	1.128	1.468
NaN	NaN	NaN	1.271	1.723	1.587
NaN	NaN	NaN	1.982	1.136	1.75
NaN	NaN	NaN	0.329	1.386	1.823
NaN	NaN	NaN	0.996	1.691	2.038
NaN	NaN	NaN	1.043	1.818	1.859
NaN	NaN	NaN	1.628	0.813	1.59
NaN	NaN	NaN	0.644	1.043	1.684
NaN	NaN	NaN	0.437	1.514	1.959
NaN	NaN	NaN	0.602	1.199	1.916
NaN	NaN	NaN	0.607	2.051	2.226
NaN	NaN	NaN	0.353	1.574	1.867
NaN	NaN	NaN	0.759	1.029	1.858
NaN	NaN	NaN	1.923	1.035	1.686
NaN	NaN	NaN	0.337	2.057	1.184
NaN	NaN	NaN	0.241	1.199	1.476
NaN	NaN	NaN	1.596	0.969	1.361
NaN	NaN	NaN	0.344	1	1.78
NaN	NaN	NaN	0.333	1.192	1.469
NaN	NaN	NaN	1.382	0.915	1.619
NaN	NaN	NaN	0.34	1.708	1.44
NaN	NaN	NaN	1.461	1.574	1.332
NaN	NaN	NaN	0.444	2.057	0.921
NaN	NaN	NaN	0.622	0.992	1.189
NaN	NaN	NaN	1.461	1.524	1.873
NaN	NaN	NaN	2.09	1.738	1.51
NaN	NaN	NaN	1.649	1.775	1.751
NaN	NaN	NaN	1.662	1.12	1.202
NaN	NaN	NaN	1.475	1.642	1.006
NaN	NaN	NaN	0.588	1.886	1.537
NaN	NaN	NaN	1.884	1.918	1.402
NaN	NaN	NaN	1.31	1.405	1.895
NaN	NaN	NaN	1.423	1.656	1.464
NaN	NaN	NaN	1.427	1.758	1.637
NaN	NaN	NaN	1.715	1.693	0.82
NaN	NaN	NaN	1.358	1.776	1.491
NaN	NaN	NaN	0.738	1.571	1.791
NaN	NaN	NaN	0.926	1.381	NaN
NaN	NaN	NaN	0.897	1.067	1.345
NaN	NaN	NaN	0.683	1.107	1.927
NaN	NaN	NaN	1.808	0.6	1.334
NaN	NaN	NaN	1.625	0.235	0.849
NaN	NaN	NaN	1.616	0.311	1.084
NaN	NaN	NaN	1.724	0.265	0.75
NaN	NaN	NaN	1.804	0.23	1.278
NaN	NaN	NaN	1.847	0.979	1.456
NaN	NaN	NaN	1.853	0.586	0.553
NaN	NaN	NaN	1.899	1.496	0.929
NaN	NaN	NaN	1.305	0.411	1.688
NaN	NaN	NaN	1.727	0.196	1.596
NaN	NaN	NaN	1.629	1.049	1.32
NaN	NaN	NaN	1.88	0.132	1.641
NaN	NaN	NaN	1.58	0.509	1.343
NaN	NaN	NaN	1.544	0.668	1.31
NaN	NaN	NaN	1.36	0.214	1.564
NaN	NaN	NaN	1.804	0.492	1.345
NaN	NaN	NaN	1.597	0.283	1.583
NaN	NaN	NaN	2.086	0.229	1.666
NaN	NaN	NaN	1.668	0.434	2.235
NaN	NaN	NaN	1.763	0.531	1.433
NaN	NaN	NaN	1.694	0.257	1.936
NaN	NaN	NaN	2.027	0.313	1.684
NaN	NaN	NaN	1.996	0.297	0.878
NaN	NaN	NaN	1.532	0.195	NaN
NaN	NaN	NaN	2.023	0.397	1.3
NaN	NaN	NaN	2.062	0.178	1.944
NaN	NaN	NaN	1.773	0.729	1.428
NaN	NaN	NaN	2.316	0.455	1.357
NaN	NaN	NaN	2.135	0.833	1.092
NaN	NaN	NaN	1.546	1.464	1.39
NaN	NaN	NaN	1.634	0.42	1.325
NaN	NaN	NaN	1.676	0.368	1.384
NaN	NaN	NaN	1.605	1.155	1.489
NaN	NaN	NaN	1.959	1.472	1.086
NaN	NaN	NaN	2.018	0.629	1.731
NaN	NaN	NaN	1.79	0.282	0.98
NaN	NaN	NaN	2.13	0.877	1.195
NaN	NaN	NaN	2.058	0.198	1.299
NaN	NaN	NaN	1.705	0.466	1.077
NaN	NaN	NaN	1.716	1.322	0.9
NaN	NaN	NaN	1.58	0.336	0.883
NaN	NaN	NaN	1.899	0.262	0.822
NaN	NaN	NaN	1.728	1.187	0.924
NaN	NaN	NaN	1.726	0.839	0.701
NaN	NaN	NaN	1.287	0.663	0.545
NaN	NaN	NaN	1.854	0.221	0.749
NaN	NaN	NaN	1.915	NaN	1.454
NaN	NaN	NaN	1.671	0.172	1.245
NaN	NaN	NaN	0.723	0.956	1.09
NaN	NaN	NaN	1.81	1.095	1.181
NaN	NaN	NaN	2.152	0.852	1.007
NaN	NaN	NaN	0.549	0.34	0.928
NaN	NaN	NaN	1.19	0.326	0.966
NaN	NaN	NaN	2.264	0.791	0.845
NaN	NaN	NaN	1.971	1.957	0.867
NaN	NaN	NaN	0.859	0.257	1.13
NaN	NaN	NaN	1.642	1.814	0.816
NaN	NaN	NaN	2.202	0.548	0.797
NaN	NaN	NaN	1.476	1.612	0.635
NaN	NaN	NaN	1.269	1.42	0.914
NaN	NaN	NaN	1.76	2.173	0.484
NaN	NaN	NaN	1.028	1.585	0.225
NaN	NaN	NaN	2.368	2.007	0.412
NaN	NaN	NaN	1.509	2.154	0.323
NaN	NaN	NaN	1.515	1.807	0.228
NaN	NaN	NaN	1.764	2.019	0.277
NaN	NaN	NaN	2.185	1.745	0.203
NaN	NaN	NaN	0.958	1.53	0.273
NaN	NaN	NaN	1.238	1.915	0.19
NaN	NaN	NaN	2.16	1.997	0.369
NaN	NaN	NaN	0.571	1.517	0.313
NaN	NaN	NaN	2.115	2.175	0.282
NaN	NaN	NaN	1.777	2.19	0.302
NaN	NaN	NaN	1.736	2.096	0.411
NaN	NaN	NaN	0.724	2.194	0.384
NaN	NaN	NaN	1.571	NaN	0.315
NaN	NaN	NaN	0.918	1.737	0.288
NaN	NaN	NaN	1.367	1.697	0.25
NaN	NaN	NaN	2.002	2.053	0.1
NaN	NaN	NaN	2.483	2.019	0.379
NaN	NaN	NaN	2.764	1.71	0.258
NaN	NaN	NaN	1.792	1.875	0.716
NaN	NaN	NaN	1.746	1.65	0.324
NaN	NaN	NaN	1.995	2.175	0.239
NaN	NaN	NaN	2.085	1.519	0.401
NaN	NaN	NaN	2.336	1.549	0.386
NaN	NaN	NaN	2.784	1.933	0.264
NaN	NaN	NaN	2.495	2.147	0.187
NaN	NaN	NaN	2.36	1.704	0.231
NaN	NaN	NaN	2.02	2.141	0.304
NaN	NaN	NaN	NaN	2.419	0.298
NaN	NaN	NaN	2.557	1.548	0.24
NaN	NaN	NaN	2.084	1.615	0.411
NaN	NaN	NaN	1.809	1.665	0.201
NaN	NaN	NaN	2.375	2.202	0.539
NaN	NaN	NaN	1.572	1.85	0.119
NaN	NaN	NaN	1.791	NaN	0.918
NaN	NaN	NaN	2.207	1.883	0.095
NaN	NaN	NaN	1.782	2.217	0.173
NaN	NaN	NaN	1.966	1.986	0.239
NaN	NaN	NaN	1.938	1.654	0.145
NaN	NaN	NaN	1.603	2.358	0.32
NaN	NaN	NaN	2.138	0.796	0.257
NaN	NaN	NaN	1.615	1.231	0.158
NaN	NaN	NaN	1.819	1.731	0.265
NaN	NaN	NaN	2.166	1.609	0.248
NaN	NaN	NaN	1.945	1.762	0.463
NaN	NaN	NaN	1.918	1.644	0.17
NaN	NaN	NaN	2.742	1.803	1.103
NaN	NaN	NaN	2.243	1.707	0.273
NaN	NaN	NaN	2.804	1.194	0.305
NaN	NaN	NaN	1.92	0.537	0.42
NaN	NaN	NaN	2.346	0.827	0.869
NaN	NaN	NaN	2.427	0.999	0.922
NaN	NaN	NaN	1.891	1.596	0.535
NaN	NaN	NaN	2.529	1.603	1.34
NaN	NaN	NaN	1.845	1.585	0.887
NaN	NaN	NaN	1.799	1.615	0.777
NaN	NaN	NaN	2.599	1.456	0.309
NaN	NaN	NaN	1.609	2.252	0.65
NaN	NaN	NaN	1.8	2.498	0.455
NaN	NaN	NaN	1.676	1.596	1.073
NaN	NaN	NaN	2.303	0.688	0.302
NaN	NaN	NaN	1.959	1.47	1.475
NaN	NaN	NaN	1.733	1.589	0.895
NaN	NaN	NaN	2.002	1.726	0.56
NaN	NaN	NaN	1.95	1.84	0.626
NaN	NaN	NaN	1.896	1.637	0.364
NaN	NaN	NaN	1.776	1.385	0.523
NaN	NaN	NaN	1.731	2.23	0.683
NaN	NaN	NaN	1.368	1.572	0.272
NaN	NaN	NaN	1.918	1.507	0.264
NaN	NaN	NaN	1.905	1.311	0.218
NaN	NaN	NaN	1.076	1.377	0.367
NaN	NaN	NaN	1.725	1.792	0.557
NaN	NaN	NaN	1.19	1.239	0.458
NaN	NaN	NaN	1.228	1.423	0.293
NaN	NaN	NaN	1.12	1.729	0.544
NaN	NaN	NaN	1.657	1.63	0.444
NaN	NaN	NaN	0.687	1.618	0.549
NaN	NaN	NaN	1.115	2.408	0.5
NaN	NaN	NaN	1.364	1.931	0.353
NaN	NaN	NaN	1.122	1.891	0.406
NaN	NaN	NaN	1.314	2.462	0.271
NaN	NaN	NaN	0.802	1.554	0.668
NaN	NaN	NaN	0.874	1.983	0.898
NaN	NaN	NaN	1.405	2.024	0.533
NaN	NaN	NaN	0.911	1.447	NaN
NaN	NaN	NaN	0.999	2.077	NaN
NaN	NaN	NaN	0.883	NaN	NaN
NaN	NaN	NaN	1.39	1.269	NaN
NaN	NaN	NaN	1.001	1.911	NaN
NaN	NaN	NaN	1.112	1.852	NaN
NaN	NaN	NaN	0.862	1.953	NaN
NaN	NaN	NaN	0.701	1.824	NaN
NaN	NaN	NaN	1.019	1.821	NaN
NaN	NaN	NaN	1.018	1.817	NaN
NaN	NaN	NaN	0.95	1.128	NaN
NaN	NaN	NaN	1.71	2.114	NaN
NaN	NaN	NaN	1.016	0.964	NaN
NaN	NaN	NaN	1.795	1.979	NaN
NaN	NaN	NaN	0.742	0.879	NaN
NaN	NaN	NaN	1.694	1.893	NaN
NaN	NaN	NaN	1.161	1.347	NaN
NaN	NaN	NaN	1.182	1.882	NaN
NaN	NaN	NaN	1.583	2.012	NaN
NaN	NaN	NaN	1.199	1.761	NaN
NaN	NaN	NaN	0.802	2.424	NaN
NaN	NaN	NaN	0.809	2.176	NaN
NaN	NaN	NaN	1.239	1.717	NaN
NaN	NaN	NaN	1.417	1.798	NaN
NaN	NaN	NaN	1.888	2.346	NaN
NaN	NaN	NaN	1.514	1.746	NaN
NaN	NaN	NaN	0.883	1.748	NaN
NaN	NaN	NaN	0.922	1.974	NaN
NaN	NaN	NaN	0.922	2.148	NaN
NaN	NaN	NaN	0.633	1.943	NaN
NaN	NaN	NaN	1.582	1.924	NaN
NaN	NaN	NaN	0.533	2.398	NaN
NaN	NaN	NaN	0.647	2.172	NaN
NaN	NaN	NaN	1.178	2.006	NaN
NaN	NaN	NaN	0.959	1.999	NaN
NaN	NaN	NaN	1.155	1.583	NaN
NaN	NaN	NaN	0.668	1.563	NaN
NaN	NaN	NaN	0.644	1.965	NaN
NaN	NaN	NaN	0.951	1.831	NaN
NaN	NaN	NaN	0.673	1.936	NaN
NaN	NaN	NaN	0.532	NaN	NaN
NaN	NaN	NaN	0.998	1.598	NaN
NaN	NaN	NaN	0.642	2.332	NaN
NaN	NaN	NaN	0.537	2.269	NaN
NaN	NaN	NaN	0.403	2.084	NaN
NaN	NaN	NaN	0.411	1.909	NaN
NaN	NaN	NaN	0.506	1.463	NaN
NaN	NaN	NaN	0.455	2.236	NaN
NaN	NaN	NaN	0.78	2.124	NaN
NaN	NaN	NaN	0.613	1.946	NaN
NaN	NaN	NaN	0.849	NaN	NaN
NaN	NaN	NaN	2.269	2.23	NaN
NaN	NaN	NaN	1.431	1.016	NaN
NaN	NaN	NaN	1.23	0.628	NaN
NaN	NaN	NaN	1.926	0.549	NaN
NaN	NaN	NaN	1.789	0.516	NaN
NaN	NaN	NaN	1.186	0.554	NaN
NaN	NaN	NaN	2.051	0.341	NaN
NaN	NaN	NaN	1.482	0.461	NaN
NaN	NaN	NaN	1.772	0.41	NaN
NaN	NaN	NaN	2.23	0.623	NaN
NaN	NaN	NaN	2.043	0.406	NaN
NaN	NaN	NaN	2.096	0.533	NaN
NaN	NaN	NaN	1.809	0.607	NaN
NaN	NaN	NaN	1.841	0.489	NaN
NaN	NaN	NaN	2.043	0.324	NaN
NaN	NaN	NaN	1.963	0.498	NaN
NaN	NaN	NaN	1.677	0.412	NaN
NaN	NaN	NaN	2.045	0.366	NaN
NaN	NaN	NaN	1.778	0.394	NaN
NaN	NaN	NaN	1.623	0.594	NaN
NaN	NaN	NaN	1.572	0.281	NaN
NaN	NaN	NaN	1.568	0.507	NaN
NaN	NaN	NaN	2.625	0.462	NaN
NaN	NaN	NaN	2.36	1.678	NaN
NaN	NaN	NaN	1.727	0.818	NaN
NaN	NaN	NaN	2.02	0.549	NaN
NaN	NaN	NaN	1.648	0.748	NaN
NaN	NaN	NaN	1.761	0.76	NaN
NaN	NaN	NaN	1.452	0.659	NaN
NaN	NaN	NaN	1.759	0.33	NaN
NaN	NaN	NaN	1.731	0.348	NaN
NaN	NaN	NaN	2.279	0.746	NaN
NaN	NaN	NaN	1.797	0.424	NaN
NaN	NaN	NaN	1.874	1.906	NaN
NaN	NaN	NaN	1.858	0.397	NaN
NaN	NaN	NaN	1.723	0.309	NaN
NaN	NaN	NaN	1.814	0.364	NaN
NaN	NaN	NaN	1.909	0.505	NaN
NaN	NaN	NaN	1.927	0.441	NaN
NaN	NaN	NaN	1.873	0.412	NaN
NaN	NaN	NaN	1.816	0.883	NaN
NaN	NaN	NaN	2.59	0.52	NaN
NaN	NaN	NaN	2.428	0.625	NaN
NaN	NaN	NaN	2.002	1.069	NaN
NaN	NaN	NaN	2.672	0.449	NaN
NaN	NaN	NaN	2.384	0.451	NaN
NaN	NaN	NaN	2.018	0.373	NaN
NaN	NaN	NaN	1.654	0.462	NaN
NaN	NaN	NaN	2.418	0.445	NaN
NaN	NaN	NaN	2.241	0.385	NaN
NaN	NaN	NaN	2.494	0.285	NaN
NaN	NaN	NaN	1.968	2.114	NaN
NaN	NaN	NaN	1.947	0.536	NaN
NaN	NaN	NaN	2.2	0.598	NaN
NaN	NaN	NaN	1.959	1.211	NaN
NaN	NaN	NaN	1.278	1.367	NaN
NaN	NaN	NaN	1.964	1.329	NaN
NaN	NaN	NaN	1.899	1.758	NaN
NaN	NaN	NaN	2.396	1.87	NaN
NaN	NaN	NaN	2.245	1.448	NaN
NaN	NaN	NaN	2.407	1.679	NaN
NaN	NaN	NaN	NaN	1.176	NaN
NaN	NaN	NaN	NaN	1.152	NaN
NaN	NaN	NaN	NaN	1.119	NaN
NaN	NaN	NaN	NaN	1.271	NaN
NaN	NaN	NaN	NaN	1.062	NaN
NaN	NaN	NaN	NaN	1.329	NaN
NaN	NaN	NaN	NaN	1.359	NaN
NaN	NaN	NaN	NaN	1.185	NaN
NaN	NaN	NaN	NaN	1.366	NaN
NaN	NaN	NaN	NaN	0.622	NaN
NaN	NaN	NaN	NaN	1.487	NaN
NaN	NaN	NaN	NaN	1.101	NaN
NaN	NaN	NaN	NaN	1.354	NaN
NaN	NaN	NaN	NaN	1.202	NaN
NaN	NaN	NaN	NaN	1.218	NaN
NaN	NaN	NaN	NaN	1.225	NaN
NaN	NaN	NaN	NaN	2.133	NaN
NaN	NaN	NaN	NaN	1.577	NaN
NaN	NaN	NaN	NaN	1.824	NaN
NaN	NaN	NaN	NaN	1.852	NaN
NaN	NaN	NaN	NaN	1.084	NaN
NaN	NaN	NaN	NaN	1.656	NaN
NaN	NaN	NaN	NaN	2.09	NaN
NaN	NaN	NaN	NaN	1.855	NaN
NaN	NaN	NaN	NaN	1.093	NaN
NaN	NaN	NaN	NaN	1.281	NaN
NaN	NaN	NaN	NaN	1.211	NaN
NaN	NaN	NaN	NaN	1.165	NaN
NaN	NaN	NaN	NaN	1.575	NaN
NaN	NaN	NaN	NaN	2.426	NaN
NaN	NaN	NaN	NaN	1.676	NaN
NaN	NaN	NaN	NaN	1.57	NaN
NaN	NaN	NaN	NaN	1.336	NaN
NaN	NaN	NaN	NaN	NaN	NaN
NaN	NaN	NaN	NaN	NaN	NaN
NaN	NaN	NaN	NaN	NaN	NaN
NaN	NaN	NaN	NaN	NaN	NaN
NaN	NaN	NaN	NaN	NaN	NaN
NaN	NaN	NaN	NaN	NaN	NaN
NaN	NaN	NaN	NaN	NaN	NaN
NaN	NaN	NaN	NaN	NaN	NaN
NaN	NaN	NaN	NaN	NaN	NaN
NaN	NaN	NaN	NaN	NaN	NaN
NaN	NaN	NaN	NaN	NaN	NaN
NaN	NaN	NaN	NaN	NaN	NaN
NaN	NaN	NaN	NaN	NaN	NaN
NaN	NaN	NaN	NaN	NaN	NaN
NaN	NaN	NaN	NaN	NaN	NaN
NaN	NaN	NaN	NaN	NaN	NaN
NaN	NaN	NaN	NaN	NaN	NaN
NaN	NaN	NaN	NaN	NaN	NaN
NaN	NaN	NaN	NaN	NaN	NaN
NaN	NaN	NaN	NaN	NaN	NaN
NaN	NaN	NaN	NaN	NaN	NaN
NaN	NaN	NaN	NaN	NaN	NaN
NaN	NaN	NaN	NaN	NaN	NaN
NaN	NaN	NaN	NaN	NaN	NaN
NaN	NaN	NaN	NaN	NaN	NaN
NaN	NaN	NaN	NaN	NaN	NaN
NaN	NaN	NaN	NaN	NaN	NaN
NaN	NaN	NaN	NaN	NaN	NaN
NaN	NaN	NaN	NaN	NaN	NaN
NaN	NaN	NaN	NaN	NaN	NaN
NaN	NaN	NaN	NaN	NaN	NaN
NaN	NaN	NaN	NaN	NaN	NaN
NaN	NaN	NaN	NaN	NaN	NaN
NaN	NaN	NaN	NaN	NaN	NaN
NaN	NaN	NaN	NaN	NaN	NaN
NaN	NaN	NaN	NaN	NaN	NaN
NaN	NaN	NaN	NaN	NaN	NaN
NaN	NaN	NaN	NaN	NaN	NaN
NaN	NaN	NaN	NaN	NaN	NaN
NaN	NaN	NaN	NaN	NaN	NaN
NaN	NaN	NaN	NaN	NaN	NaN
NaN	NaN	NaN	NaN	NaN	NaN
NaN	NaN	NaN	NaN	NaN	NaN
NaN	NaN	NaN	NaN	NaN	NaN
NaN	NaN	NaN	NaN	NaN	NaN
NaN	NaN	NaN	NaN	NaN	NaN
NaN	NaN	NaN	NaN	NaN	NaN
NaN	NaN	NaN	NaN	NaN	NaN
NaN	NaN	NaN	NaN	NaN	NaN
NaN	NaN	NaN	NaN	NaN	NaN
NaN	NaN	NaN	NaN	NaN	NaN
NaN	NaN	NaN	NaN	NaN	NaN
NaN	NaN	NaN	NaN	NaN	NaN
NaN	NaN	NaN	NaN	NaN	NaN
NaN	NaN	NaN	NaN	NaN	NaN
NaN	NaN	NaN	NaN	NaN	NaN
NaN	NaN	NaN	NaN	NaN	NaN
NaN	NaN	NaN	NaN	NaN	NaN
NaN	NaN	NaN	NaN	NaN	NaN
NaN	NaN	NaN	NaN	NaN	NaN
NaN	NaN	NaN	NaN	NaN	NaN
NaN	NaN	NaN	NaN	NaN	NaN
NaN	NaN	NaN	NaN	NaN	NaN
NaN	NaN	NaN	NaN	NaN	NaN
NaN	NaN	NaN	NaN	NaN	NaN
NaN	NaN	NaN	NaN	NaN	NaN
NaN	NaN	NaN	NaN	NaN	NaN
NaN	NaN	NaN	NaN	NaN	NaN
NaN	NaN	NaN	NaN	NaN	NaN
NaN	NaN	NaN	NaN	NaN	NaN
NaN	NaN	NaN	NaN	NaN	NaN
NaN	NaN	NaN	NaN	NaN	NaN
NaN	NaN	NaN	NaN	NaN	NaN
NaN	NaN	NaN	NaN	NaN	NaN
NaN	NaN	NaN	NaN	NaN	NaN
NaN	NaN	NaN	NaN	NaN	NaN
NaN	NaN	NaN	NaN	NaN	NaN
NaN	NaN	NaN	NaN	NaN	NaN
NaN	NaN	NaN	NaN	NaN	NaN
NaN	NaN	NaN	NaN	NaN	NaN
NaN	NaN	NaN	NaN	NaN	NaN
NaN	NaN	NaN	NaN	NaN	NaN
NaN	NaN	NaN	NaN	NaN	NaN
NaN	NaN	NaN	NaN	NaN	NaN
NaN	NaN	NaN	NaN	NaN	NaN
NaN	NaN	NaN	NaN	NaN	NaN
NaN	NaN	NaN	NaN	NaN	NaN
NaN	NaN	NaN	NaN	NaN	NaN
NaN	NaN	NaN	NaN	NaN	NaN
NaN	NaN	NaN	NaN	NaN	NaN
NaN	NaN	NaN	NaN	NaN	NaN
NaN	NaN	NaN	NaN	NaN	NaN
NaN	NaN	NaN	NaN	NaN	NaN
NaN	NaN	NaN	NaN	NaN	NaN
NaN	NaN	NaN	NaN	NaN	NaN
NaN	NaN	NaN	NaN	NaN	NaN
NaN	NaN	NaN	NaN	NaN	NaN
NaN	NaN	NaN	NaN	NaN	NaN
NaN	NaN	NaN	NaN	NaN	NaN
NaN	NaN	NaN	NaN	NaN	NaN
NaN	NaN	NaN	NaN	NaN	NaN
NaN	NaN	NaN	NaN	NaN	NaN
NaN	NaN	NaN	NaN	NaN	NaN
NaN	NaN	NaN	NaN	NaN	NaN
NaN	NaN	NaN	NaN	NaN	NaN
NaN	NaN	NaN	NaN	NaN	NaN
NaN	NaN	NaN	NaN	NaN	NaN
NaN	NaN	NaN	NaN	NaN	NaN
NaN	NaN	NaN	NaN	NaN	NaN
NaN	NaN	NaN	NaN	NaN	NaN
NaN	NaN	NaN	NaN	NaN	NaN
NaN	NaN	NaN	NaN	NaN	NaN
NaN	NaN	NaN	NaN	NaN	NaN
NaN	NaN	NaN	NaN	NaN	NaN
NaN	NaN	NaN	NaN	NaN	NaN
NaN	NaN	NaN	NaN	NaN	NaN
NaN	NaN	NaN	NaN	NaN	NaN
NaN	NaN	NaN	NaN	NaN	NaN
NaN	NaN	NaN	NaN	NaN	NaN
NaN	NaN	NaN	NaN	NaN	NaN
NaN	NaN	NaN	NaN	NaN	NaN
NaN	NaN	NaN	NaN	NaN	NaN
NaN	NaN	NaN	NaN	NaN	NaN
NaN	NaN	NaN	NaN	NaN	NaN
NaN	NaN	NaN	NaN	NaN	NaN
NaN	NaN	NaN	NaN	NaN	NaN
NaN	NaN	NaN	NaN	NaN	NaN
NaN	NaN	NaN	NaN	NaN	NaN
NaN	NaN	NaN	NaN	NaN	NaN
NaN	NaN	NaN	NaN	NaN	NaN
NaN	NaN	NaN	NaN	NaN	NaN
NaN	NaN	NaN	NaN	NaN	NaN
NaN	NaN	NaN	NaN	NaN	NaN
NaN	NaN	NaN	NaN	NaN	NaN
NaN	NaN	NaN	NaN	NaN	NaN
NaN	NaN	NaN	NaN	NaN	NaN
NaN	NaN	NaN	NaN	NaN	NaN
NaN	NaN	NaN	NaN	NaN	NaN
NaN	NaN	NaN	NaN	NaN	NaN
NaN	NaN	NaN	NaN	NaN	NaN
NaN	NaN	NaN	NaN	NaN	NaN
NaN	NaN	NaN	NaN	NaN	NaN
NaN	NaN	NaN	NaN	NaN	NaN
NaN	NaN	NaN	NaN	NaN	NaN
NaN	NaN	NaN	NaN	NaN	NaN
NaN	NaN	NaN	NaN	NaN	NaN
NaN	NaN	NaN	NaN	NaN	NaN
NaN	NaN	NaN	NaN	NaN	NaN
NaN	NaN	NaN	NaN	NaN	NaN
NaN	NaN	NaN	NaN	NaN	NaN
NaN	NaN	NaN	NaN	NaN	NaN
NaN	NaN	NaN	NaN	NaN	NaN
NaN	NaN	NaN	NaN	NaN	NaN
NaN	NaN	NaN	NaN	NaN	NaN
NaN	NaN	NaN	NaN	NaN	NaN
NaN	NaN	NaN	NaN	NaN	NaN
NaN	NaN	NaN	NaN	NaN	NaN
NaN	NaN	NaN	NaN	NaN	NaN
NaN	NaN	NaN	NaN	NaN	NaN
NaN	NaN	NaN	NaN	NaN	NaN
NaN	NaN	NaN	NaN	NaN	NaN
NaN	NaN	NaN	NaN	NaN	NaN
NaN	NaN	NaN	NaN	NaN	NaN
NaN	NaN	NaN	NaN	NaN	NaN
NaN	NaN	NaN	NaN	NaN	NaN
NaN	NaN	NaN	NaN	NaN	NaN
NaN	NaN	NaN	NaN	NaN	NaN
NaN	NaN	NaN	NaN	NaN	NaN
NaN	NaN	NaN	NaN	NaN	NaN
NaN	NaN	NaN	NaN	NaN	NaN
NaN	NaN	NaN	NaN	NaN	NaN
NaN	NaN	NaN	NaN	NaN	NaN
NaN	NaN	NaN	NaN	NaN	NaN
NaN	NaN	NaN	NaN	NaN	NaN
NaN	NaN	NaN	NaN	NaN	NaN
NaN	NaN	NaN	NaN	NaN	NaN
NaN	NaN	NaN	NaN	NaN	NaN
NaN	NaN	NaN	NaN	NaN	NaN
NaN	NaN	NaN	NaN	NaN	NaN
NaN	NaN	NaN	NaN	NaN	NaN
NaN	NaN	NaN	NaN	NaN	NaN
NaN	NaN	NaN	NaN	NaN	NaN
NaN	NaN	NaN	NaN	NaN	NaN
NaN	NaN	NaN	NaN	NaN	NaN
NaN	NaN	NaN	NaN	NaN	NaN
NaN	NaN	NaN	NaN	NaN	NaN
NaN	NaN	NaN	NaN	NaN	NaN
NaN	NaN	NaN	NaN	NaN	NaN
NaN	NaN	NaN	NaN	NaN	NaN
NaN	NaN	NaN	NaN	NaN	NaN
NaN	NaN	NaN	NaN	NaN	NaN
NaN	NaN	NaN	NaN	NaN	NaN
NaN	NaN	NaN	NaN	NaN	NaN
NaN	NaN	NaN	NaN	NaN	NaN
NaN	NaN	NaN	NaN	NaN	NaN
NaN	NaN	NaN	NaN	NaN	NaN
NaN	NaN	NaN	NaN	NaN	NaN
NaN	NaN	NaN	NaN	NaN	NaN
NaN	NaN	NaN	NaN	NaN	NaN
NaN	NaN	NaN	NaN	NaN	NaN
NaN	NaN	NaN	NaN	NaN	NaN
NaN	NaN	NaN	NaN	NaN	NaN
NaN	NaN	NaN	NaN	NaN	NaN
NaN	NaN	NaN	NaN	NaN	NaN
NaN	NaN	NaN	NaN	NaN	NaN
NaN	NaN	NaN	NaN	NaN	NaN
NaN	NaN	NaN	NaN	NaN	NaN
NaN	NaN	NaN	NaN	NaN	NaN
NaN	NaN	NaN	NaN	NaN	NaN
NaN	NaN	NaN	NaN	NaN	NaN
NaN	NaN	NaN	NaN	NaN	NaN
NaN	NaN	NaN	NaN	NaN	NaN
NaN	NaN	NaN	NaN	NaN	NaN
NaN	NaN	NaN	NaN	NaN	NaN
NaN	NaN	NaN	NaN	NaN	NaN
NaN	NaN	NaN	NaN	NaN	NaN
NaN	NaN	NaN	NaN	NaN	NaN
NaN	NaN	NaN	NaN	NaN	NaN
NaN	NaN	NaN	NaN	NaN	NaN
NaN	NaN	NaN	NaN	NaN	NaN
NaN	NaN	NaN	NaN	NaN	NaN
NaN	NaN	NaN	NaN	NaN	NaN
NaN	NaN	NaN	NaN	NaN	NaN
NaN	NaN	NaN	NaN	NaN	NaN
NaN	NaN	NaN	NaN	NaN	NaN
NaN	NaN	NaN	NaN	NaN	NaN
NaN	NaN	NaN	NaN	NaN	NaN
NaN	NaN	NaN	NaN	NaN	NaN
NaN	NaN	NaN	NaN	NaN	NaN
NaN	NaN	NaN	NaN	NaN	NaN
NaN	NaN	NaN	NaN	NaN	NaN
NaN	NaN	NaN	NaN	NaN	NaN
NaN	NaN	NaN	NaN	NaN	NaN
NaN	NaN	NaN	NaN	NaN	NaN
NaN	NaN	NaN	NaN	NaN	NaN
NaN	NaN	NaN	NaN	NaN	NaN
NaN	NaN	NaN	NaN	NaN	NaN
NaN	NaN	NaN	NaN	NaN	NaN
NaN	NaN	NaN	NaN	NaN	NaN
NaN	NaN	NaN	NaN	NaN	NaN
NaN	NaN	NaN	NaN	NaN	NaN
NaN	NaN	NaN	NaN	NaN	NaN
NaN	NaN	NaN	NaN	NaN	NaN
NaN	NaN	NaN	NaN	NaN	NaN
NaN	NaN	NaN	NaN	NaN	NaN
NaN	NaN	NaN	NaN	NaN	NaN
NaN	NaN	NaN	NaN	NaN	NaN
NaN	NaN	NaN	NaN	NaN	NaN
NaN	NaN	NaN	NaN	NaN	NaN
NaN	NaN	NaN	NaN	NaN	NaN
NaN	NaN	NaN	NaN	NaN	NaN
NaN	NaN	NaN	NaN	NaN	NaN
NaN	NaN	NaN	NaN	NaN	NaN
NaN	NaN	NaN	NaN	NaN	NaN
NaN	NaN	NaN	NaN	NaN	NaN
NaN	NaN	NaN	NaN	NaN	NaN
NaN	NaN	NaN	NaN	NaN	NaN
NaN	NaN	NaN	NaN	NaN	NaN
NaN	NaN	NaN	NaN	NaN	NaN
NaN	NaN	NaN	NaN	NaN	NaN
NaN	NaN	NaN	NaN	NaN	NaN
NaN	NaN	NaN	NaN	NaN	NaN
NaN	NaN	NaN	NaN	NaN	NaN
NaN	NaN	NaN	NaN	NaN	NaN
NaN	NaN	NaN	NaN	NaN	NaN
NaN	NaN	NaN	NaN	NaN	NaN
NaN	NaN	NaN	NaN	NaN	NaN
NaN	NaN	NaN	NaN	NaN	NaN
NaN	NaN	NaN	NaN	NaN	NaN
NaN	NaN	NaN	NaN	NaN	NaN
NaN	NaN	NaN	NaN	NaN	NaN
NaN	NaN	NaN	NaN	NaN	NaN
NaN	NaN	NaN	NaN	NaN	NaN
NaN	NaN	NaN	NaN	NaN	NaN
NaN	NaN	NaN	NaN	NaN	NaN
NaN	NaN	NaN	NaN	NaN	NaN
NaN	NaN	NaN	NaN	NaN	NaN
NaN	NaN	NaN	NaN	NaN	NaN
NaN	NaN	NaN	NaN	NaN	NaN
NaN	NaN	NaN	NaN	NaN	NaN
NaN	NaN	NaN	NaN	NaN	NaN
NaN	NaN	NaN	NaN	NaN	NaN
NaN	NaN	NaN	NaN	NaN	NaN
NaN	NaN	NaN	NaN	NaN	NaN
NaN	NaN	NaN	NaN	NaN	NaN
NaN	NaN	NaN	NaN	NaN	NaN
NaN	NaN	NaN	NaN	NaN	NaN
NaN	NaN	NaN	NaN	NaN	NaN
NaN	NaN	NaN	NaN	NaN	NaN
NaN	NaN	NaN	NaN	NaN	NaN
NaN	NaN	NaN	NaN	NaN	NaN
NaN	NaN	NaN	NaN	NaN	NaN
NaN	NaN	NaN	NaN	NaN	NaN
NaN	NaN	NaN	NaN	NaN	NaN
NaN	NaN	NaN	NaN	NaN	NaN
NaN	NaN	NaN	NaN	NaN	NaN
NaN	NaN	NaN	NaN	NaN	NaN
NaN	NaN	NaN	NaN	NaN	NaN
NaN	NaN	NaN	NaN	NaN	NaN
NaN	NaN	NaN	NaN	NaN	NaN
NaN	NaN	NaN	NaN	NaN	NaN
NaN	NaN	NaN	NaN	NaN	NaN
NaN	NaN	NaN	NaN	NaN	NaN
NaN	NaN	NaN	NaN	NaN	NaN
NaN	NaN	NaN	NaN	NaN	NaN
NaN	NaN	NaN	NaN	NaN	NaN
NaN	NaN	NaN	NaN	NaN	NaN
NaN	NaN	NaN	NaN	NaN	NaN
NaN	NaN	NaN	NaN	NaN	NaN
NaN	NaN	NaN	NaN	NaN	NaN
NaN	NaN	NaN	NaN	NaN	NaN
NaN	NaN	NaN	NaN	NaN	NaN
NaN	NaN	NaN	NaN	NaN	NaN
NaN	NaN	NaN	NaN	NaN	NaN
NaN	NaN	NaN	NaN	NaN	NaN
NaN	NaN	NaN	NaN	NaN	NaN
NaN	NaN	NaN	NaN	NaN	NaN
NaN	NaN	NaN	NaN	NaN	NaN
NaN	NaN	NaN	NaN	NaN	NaN
NaN	NaN	NaN	NaN	NaN	NaN
NaN	NaN	NaN	NaN	NaN	NaN
NaN	NaN	NaN	NaN	NaN	NaN
NaN	NaN	NaN	NaN	NaN	NaN
NaN	NaN	NaN	NaN	NaN	NaN
NaN	NaN	NaN	NaN	NaN	NaN
NaN	NaN	NaN	NaN	NaN	NaN
NaN	NaN	NaN	NaN	NaN	NaN
NaN	NaN	NaN	NaN	NaN	NaN
NaN	NaN	NaN	NaN	NaN	NaN
NaN	NaN	NaN	NaN	NaN	NaN
NaN	NaN	NaN	NaN	NaN	NaN
NaN	NaN	NaN	NaN	NaN	NaN
NaN	NaN	NaN	NaN	NaN	NaN
NaN	NaN	NaN	NaN	NaN	NaN
NaN	NaN	NaN	NaN	NaN	NaN
NaN	NaN	NaN	NaN	NaN	NaN
NaN	NaN	NaN	NaN	NaN	NaN
NaN	NaN	NaN	NaN	NaN	NaN
NaN	NaN	NaN	NaN	NaN	NaN
NaN	NaN	NaN	NaN	NaN	NaN
NaN	NaN	NaN	NaN	NaN	NaN
NaN	NaN	NaN	NaN	NaN	NaN
NaN	NaN	NaN	NaN	NaN	NaN
NaN	NaN	NaN	NaN	NaN	NaN
NaN	NaN	NaN	NaN	NaN	NaN
NaN	NaN	NaN	NaN	NaN	NaN
NaN	NaN	NaN	NaN	NaN	NaN
NaN	NaN	NaN	NaN	NaN	NaN
NaN	NaN	NaN	NaN	NaN	NaN
NaN	NaN	NaN	NaN	NaN	NaN
NaN	NaN	NaN	NaN	NaN	NaN
NaN	NaN	NaN	NaN	NaN	NaN
NaN	NaN	NaN	NaN	NaN	NaN
NaN	NaN	NaN	NaN	NaN	NaN
NaN	NaN	NaN	NaN	NaN	NaN
NaN	NaN	NaN	NaN	NaN	NaN
NaN	NaN	NaN	NaN	NaN	NaN
NaN	NaN	NaN	NaN	NaN	NaN
NaN	NaN	NaN	NaN	NaN	NaN
NaN	NaN	NaN	NaN	NaN	NaN
NaN	NaN	NaN	NaN	NaN	NaN
NaN	NaN	NaN	NaN	NaN	NaN
NaN	NaN	NaN	NaN	NaN	NaN
NaN	NaN	NaN	NaN	NaN	NaN
NaN	NaN	NaN	NaN	NaN	NaN
NaN	NaN	NaN	NaN	NaN	NaN
NaN	NaN	NaN	NaN	NaN	NaN
NaN	NaN	NaN	NaN	NaN	NaN
NaN	NaN	NaN	NaN	NaN	NaN
NaN	NaN	NaN	NaN	NaN	NaN
NaN	NaN	NaN	NaN	NaN	NaN
NaN	NaN	NaN	NaN	NaN	NaN
NaN	NaN	NaN	NaN	NaN	NaN
NaN	NaN	NaN	NaN	NaN	NaN
NaN	NaN	NaN	NaN	NaN	NaN
NaN	NaN	NaN	NaN	NaN	NaN
NaN	NaN	NaN	NaN	NaN	NaN
NaN	NaN	NaN	NaN	NaN	NaN
NaN	NaN	NaN	NaN	NaN	NaN
NaN	NaN	NaN	NaN	NaN	NaN
NaN	NaN	NaN	NaN	NaN	NaN
NaN	NaN	NaN	NaN	NaN	NaN
NaN	NaN	NaN	NaN	NaN	NaN
NaN	NaN	NaN	NaN	NaN	NaN
NaN	NaN	NaN	NaN	NaN	NaN
NaN	NaN	NaN	NaN	NaN	NaN
NaN	NaN	NaN	NaN	NaN	NaN
NaN	NaN	NaN	NaN	NaN	NaN
NaN	NaN	NaN	NaN	NaN	NaN
NaN	NaN	NaN	NaN	NaN	NaN
NaN	NaN	NaN	NaN	NaN	NaN
NaN	NaN	NaN	NaN	NaN	NaN
NaN	NaN	NaN	NaN	NaN	NaN
NaN	NaN	NaN	NaN	NaN	NaN
NaN	NaN	NaN	NaN	NaN	NaN
NaN	NaN	NaN	NaN	NaN	NaN
NaN	NaN	NaN	NaN	NaN	NaN
NaN	NaN	NaN	NaN	NaN	NaN
NaN	NaN	NaN	NaN	NaN	NaN
NaN	NaN	NaN	NaN	NaN	NaN
NaN	NaN	NaN	NaN	NaN	NaN
NaN	NaN	NaN	NaN	NaN	NaN
NaN	NaN	NaN	NaN	NaN	NaN
NaN	NaN	NaN	NaN	NaN	NaN
NaN	NaN	NaN	NaN	NaN	NaN
NaN	NaN	NaN	NaN	NaN	NaN
NaN	NaN	NaN	NaN	NaN	NaN
NaN	NaN	NaN	NaN	NaN	NaN
NaN	NaN	NaN	NaN	NaN	NaN
NaN	NaN	NaN	NaN	NaN	NaN
NaN	NaN	NaN	NaN	NaN	NaN
NaN	NaN	NaN	NaN	NaN	NaN
NaN	NaN	NaN	NaN	NaN	NaN
NaN	NaN	NaN	NaN	NaN	NaN
NaN	NaN	NaN	NaN	NaN	NaN
NaN	NaN	NaN	NaN	NaN	NaN
NaN	NaN	NaN	NaN	NaN	NaN
NaN	NaN	NaN	NaN	NaN	NaN
NaN	NaN	NaN	NaN	NaN	NaN
NaN	NaN	NaN	NaN	NaN	NaN
NaN	NaN	NaN	NaN	NaN	NaN
NaN	NaN	NaN	NaN	NaN	NaN
NaN	NaN	NaN	NaN	NaN	NaN
NaN	NaN	NaN	NaN	NaN	NaN
NaN	NaN	NaN	NaN	NaN	NaN
NaN	NaN	NaN	NaN	NaN	NaN
NaN	NaN	NaN	NaN	NaN	NaN
NaN	NaN	NaN	NaN	NaN	NaN
NaN	NaN	NaN	NaN	NaN	NaN
NaN	NaN	NaN	NaN	NaN	NaN
NaN	NaN	NaN	NaN	NaN	NaN
NaN	NaN	NaN	NaN	NaN	NaN
NaN	NaN	NaN	NaN	NaN	NaN
NaN	NaN	NaN	NaN	NaN	NaN
NaN	NaN	NaN	NaN	NaN	NaN
NaN	NaN	NaN	NaN	NaN	NaN
NaN	NaN	NaN	NaN	NaN	NaN
NaN	NaN	NaN	NaN	NaN	NaN
NaN	NaN	NaN	NaN	NaN	NaN
NaN	NaN	NaN	NaN	NaN	NaN
NaN	NaN	NaN	NaN	NaN	NaN
NaN	NaN	NaN	NaN	NaN	NaN
NaN	NaN	NaN	NaN	NaN	NaN
NaN	NaN	NaN	NaN	NaN	NaN
NaN	NaN	NaN	NaN	NaN	NaN
NaN	NaN	NaN	NaN	NaN	NaN
NaN	NaN	NaN	NaN	NaN	NaN
NaN	NaN	NaN	NaN	NaN	NaN
NaN	NaN	NaN	NaN	NaN	NaN
NaN	NaN	NaN	NaN	NaN	NaN
NaN	NaN	NaN	NaN	NaN	NaN
NaN	NaN	NaN	NaN	NaN	NaN
NaN	NaN	NaN	NaN	NaN	NaN
NaN	NaN	NaN	NaN	NaN	NaN
NaN	NaN	NaN	NaN	NaN	NaN
NaN	NaN	NaN	NaN	NaN	NaN
NaN	NaN	NaN	NaN	NaN	NaN
NaN	NaN	NaN	NaN	NaN	NaN
NaN	NaN	NaN	NaN	NaN	NaN
NaN	NaN	NaN	NaN	NaN	NaN
NaN	NaN	NaN	NaN	NaN	NaN
NaN	NaN	NaN	NaN	NaN	NaN
NaN	NaN	NaN	NaN	NaN	NaN
NaN	NaN	NaN	NaN	NaN	NaN
NaN	NaN	NaN	NaN	NaN	NaN
NaN	NaN	NaN	NaN	NaN	NaN
NaN	NaN	NaN	NaN	NaN	NaN
NaN	NaN	NaN	NaN	NaN	NaN
NaN	NaN	NaN	NaN	NaN	NaN
NaN	NaN	NaN	NaN	NaN	NaN
NaN	NaN	NaN	NaN	NaN	NaN
NaN	NaN	NaN	NaN	NaN	NaN
NaN	NaN	NaN	NaN	NaN	NaN
NaN	NaN	NaN	NaN	NaN	NaN
NaN	NaN	NaN	NaN	NaN	NaN
NaN	NaN	NaN	NaN	NaN	NaN
NaN	NaN	NaN	NaN	NaN	NaN
NaN	NaN	NaN	NaN	NaN	NaN
NaN	NaN	NaN	NaN	NaN	NaN
NaN	NaN	NaN	NaN	NaN	NaN
NaN	NaN	NaN	NaN	NaN	NaN
NaN	NaN	NaN	NaN	NaN	NaN
NaN	NaN	NaN	NaN	NaN	NaN
NaN	NaN	NaN	NaN	NaN	NaN
NaN	NaN	NaN	NaN	NaN	NaN
NaN	NaN	NaN	NaN	NaN	NaN
NaN	NaN	NaN	NaN	NaN	NaN
NaN	NaN	NaN	NaN	NaN	NaN
NaN	NaN	NaN	NaN	NaN	NaN
NaN	NaN	NaN	NaN	NaN	NaN
NaN	NaN	NaN	NaN	NaN	NaN
NaN	NaN	NaN	NaN	NaN	NaN
NaN	NaN	NaN	NaN	NaN	NaN
NaN	NaN	NaN	NaN	NaN	NaN
NaN	NaN	NaN	NaN	NaN	NaN
NaN	NaN	NaN	NaN	NaN	NaN
NaN	NaN	NaN	NaN	NaN	NaN
NaN	NaN	NaN	NaN	NaN	NaN
NaN	NaN	NaN	NaN	NaN	NaN
NaN	NaN	NaN	NaN	NaN	NaN
NaN	NaN	NaN	NaN	NaN	NaN
NaN	NaN	NaN	NaN	NaN	NaN
NaN	NaN	NaN	NaN	NaN	NaN
NaN	NaN	NaN	NaN	NaN	NaN
NaN	NaN	NaN	NaN	NaN	NaN
NaN	NaN	NaN	NaN	NaN	NaN
NaN	NaN	NaN	NaN	NaN	NaN
NaN	NaN	NaN	NaN	NaN	NaN
NaN	NaN	NaN	NaN	NaN	NaN
NaN	NaN	NaN	NaN	NaN	NaN
NaN	NaN	NaN	NaN	NaN	NaN
NaN	NaN	NaN	NaN	NaN	NaN
NaN	NaN	NaN	NaN	NaN	NaN
NaN	NaN	NaN	NaN	NaN	NaN
NaN	NaN	NaN	NaN	NaN	NaN
NaN	NaN	NaN	NaN	NaN	NaN
NaN	NaN	NaN	NaN	NaN	NaN
NaN	NaN	NaN	NaN	NaN	NaN
NaN	NaN	NaN	NaN	NaN	NaN
NaN	NaN	NaN	NaN	NaN	NaN
NaN	NaN	NaN	NaN	NaN	NaN
NaN	NaN	NaN	NaN	NaN	NaN
NaN	NaN	NaN	NaN	NaN	NaN
NaN	NaN	NaN	NaN	NaN	NaN
NaN	NaN	NaN	NaN	NaN	NaN
NaN	NaN	NaN	NaN	NaN	NaN
NaN	NaN	NaN	NaN	NaN	NaN
NaN	NaN	NaN	NaN	NaN	NaN
NaN	NaN	NaN	NaN	NaN	NaN
NaN	NaN	NaN	NaN	NaN	NaN
NaN	NaN	NaN	NaN	NaN	NaN
NaN	NaN	NaN	NaN	NaN	NaN
NaN	NaN	NaN	NaN	NaN	NaN
NaN	NaN	NaN	NaN	NaN	NaN
NaN	NaN	NaN	NaN	NaN	NaN
NaN	NaN	NaN	NaN	NaN	NaN
NaN	NaN	NaN	NaN	NaN	NaN
NaN	NaN	NaN	NaN	NaN	NaN
NaN	NaN	NaN	NaN	NaN	NaN
NaN	NaN	NaN	NaN	NaN	NaN
NaN	NaN	NaN	NaN	NaN	NaN
NaN	NaN	NaN	NaN	NaN	NaN
NaN	NaN	NaN	NaN	NaN	NaN
NaN	NaN	NaN	NaN	NaN	NaN
NaN	NaN	NaN	NaN	NaN	NaN
NaN	NaN	NaN	NaN	NaN	NaN
NaN	NaN	NaN	NaN	NaN	NaN
NaN	NaN	NaN	NaN	NaN	NaN
NaN	NaN	NaN	NaN	NaN	NaN
NaN	NaN	NaN	NaN	NaN	NaN
NaN	NaN	NaN	NaN	NaN	NaN
NaN	NaN	NaN	NaN	NaN	NaN
NaN	NaN	NaN	NaN	NaN	NaN
NaN	NaN	NaN	NaN	NaN	NaN
NaN	NaN	NaN	NaN	NaN	NaN
NaN	NaN	NaN	NaN	NaN	NaN
NaN	NaN	NaN	NaN	NaN	NaN
NaN	NaN	NaN	NaN	NaN	NaN
NaN	NaN	NaN	NaN	NaN	NaN
NaN	NaN	NaN	NaN	NaN	NaN
NaN	NaN	NaN	NaN	NaN	NaN
NaN	NaN	NaN	NaN	NaN	NaN
NaN	NaN	NaN	NaN	NaN	NaN
NaN	NaN	NaN	NaN	NaN	NaN
NaN	NaN	NaN	NaN	NaN	NaN
NaN	NaN	NaN	NaN	NaN	NaN
NaN	NaN	NaN	NaN	NaN	NaN
NaN	NaN	NaN	NaN	NaN	NaN
NaN	NaN	NaN	NaN	NaN	NaN
NaN	NaN	NaN	NaN	NaN	NaN
NaN	NaN	NaN	NaN	NaN	NaN
NaN	NaN	NaN	NaN	NaN	NaN
NaN	NaN	NaN	NaN	NaN	NaN
NaN	NaN	NaN	NaN	NaN	NaN
NaN	NaN	NaN	NaN	NaN	NaN
NaN	NaN	NaN	NaN	NaN	NaN
NaN	NaN	NaN	NaN	NaN	NaN
NaN	NaN	NaN	NaN	NaN	NaN
NaN	NaN	NaN	NaN	NaN	NaN
NaN	NaN	NaN	NaN	NaN	NaN
NaN	NaN	NaN	NaN	NaN	NaN
NaN	NaN	NaN	NaN	NaN	NaN
NaN	NaN	NaN	NaN	NaN	NaN
NaN	NaN	NaN	NaN	NaN	NaN
NaN	NaN	NaN	NaN	NaN	NaN
NaN	NaN	NaN	NaN	NaN	NaN
NaN	NaN	NaN	NaN	NaN	NaN
NaN	NaN	NaN	NaN	NaN	NaN
NaN	NaN	NaN	NaN	NaN	NaN
NaN	NaN	NaN	NaN	NaN	NaN
NaN	NaN	NaN	NaN	NaN	NaN
NaN	NaN	NaN	NaN	NaN	NaN
NaN	NaN	NaN	NaN	NaN	NaN
NaN	NaN	NaN	NaN	NaN	NaN
NaN	NaN	NaN	NaN	NaN	NaN
NaN	NaN	NaN	NaN	NaN	NaN
NaN	NaN	NaN	NaN	NaN	NaN
NaN	NaN	NaN	NaN	NaN	NaN
NaN	NaN	NaN	NaN	NaN	NaN
NaN	NaN	NaN	NaN	NaN	NaN
NaN	NaN	NaN	NaN	NaN	NaN
NaN	NaN	NaN	NaN	NaN	NaN
NaN	NaN	NaN	NaN	NaN	NaN
NaN	NaN	NaN	NaN	NaN	NaN
NaN	NaN	NaN	NaN	NaN	NaN
NaN	NaN	NaN	NaN	NaN	NaN
NaN	NaN	NaN	NaN	NaN	NaN
NaN	NaN	NaN	NaN	NaN	NaN
NaN	NaN	NaN	NaN	NaN	NaN
NaN	NaN	NaN	NaN	NaN	NaN
NaN	NaN	NaN	NaN	NaN	NaN
NaN	NaN	NaN	NaN	NaN	NaN
NaN	NaN	NaN	NaN	NaN	NaN
NaN	NaN	NaN	NaN	NaN	NaN
NaN	NaN	NaN	NaN	NaN	NaN
NaN	NaN	NaN	NaN	NaN	NaN
NaN	NaN	NaN	NaN	NaN	NaN
NaN	NaN	NaN	NaN	NaN	NaN
NaN	NaN	NaN	NaN	NaN	NaN
NaN	NaN	NaN	NaN	NaN	NaN
NaN	NaN	NaN	NaN	NaN	NaN
NaN	NaN	NaN	NaN	NaN	NaN
NaN	NaN	NaN	NaN	NaN	NaN
NaN	NaN	NaN	NaN	NaN	NaN
NaN	NaN	NaN	NaN	NaN	NaN
NaN	NaN	NaN	NaN	NaN	NaN
NaN	NaN	NaN	NaN	NaN	NaN
NaN	NaN	NaN	NaN	NaN	NaN
NaN	NaN	NaN	NaN	NaN	NaN
NaN	NaN	NaN	NaN	NaN	NaN
NaN	NaN	NaN	NaN	NaN	NaN
NaN	NaN	NaN	NaN	NaN	NaN
NaN	NaN	NaN	NaN	NaN	NaN
NaN	NaN	NaN	NaN	NaN	NaN
NaN	NaN	NaN	NaN	NaN	NaN
NaN	NaN	NaN	NaN	NaN	NaN
NaN	NaN	NaN	NaN	NaN	NaN
NaN	NaN	NaN	NaN	NaN	NaN
NaN	NaN	NaN	NaN	NaN	NaN
NaN	NaN	NaN	NaN	NaN	NaN
NaN	NaN	NaN	NaN	NaN	NaN
NaN	NaN	NaN	NaN	NaN	NaN
NaN	NaN	NaN	NaN	NaN	NaN
NaN	NaN	NaN	NaN	NaN	NaN
NaN	NaN	NaN	NaN	NaN	NaN
NaN	NaN	NaN	NaN	NaN	NaN
NaN	NaN	NaN	NaN	NaN	NaN
NaN	NaN	NaN	NaN	NaN	NaN
NaN	NaN	NaN	NaN	NaN	NaN
NaN	NaN	NaN	NaN	NaN	NaN
NaN	NaN	NaN	NaN	NaN	NaN
NaN	NaN	NaN	NaN	NaN	NaN
NaN	NaN	NaN	NaN	NaN	NaN
NaN	NaN	NaN	NaN	NaN	NaN
NaN	NaN	NaN	NaN	NaN	NaN
NaN	NaN	NaN	NaN	NaN	NaN
NaN	NaN	NaN	NaN	NaN	NaN
NaN	NaN	NaN	NaN	NaN	NaN
NaN	NaN	NaN	NaN	NaN	NaN
NaN	NaN	NaN	NaN	NaN	NaN
NaN	NaN	NaN	NaN	NaN	NaN
NaN	NaN	NaN	NaN	NaN	NaN
NaN	NaN	NaN	NaN	NaN	NaN
NaN	NaN	NaN	NaN	NaN	NaN
NaN	NaN	NaN	NaN	NaN	NaN
NaN	NaN	NaN	NaN	NaN	NaN
NaN	NaN	NaN	NaN	NaN	NaN
NaN	NaN	NaN	NaN	NaN	NaN
NaN	NaN	NaN	NaN	NaN	NaN
NaN	NaN	NaN	NaN	NaN	NaN
NaN	NaN	NaN	NaN	NaN	NaN
NaN	NaN	NaN	NaN	NaN	NaN
NaN	NaN	NaN	NaN	NaN	NaN
NaN	NaN	NaN	NaN	NaN	NaN
NaN	NaN	NaN	NaN	NaN	NaN
NaN	NaN	NaN	NaN	NaN	NaN
NaN	NaN	NaN	NaN	NaN	NaN
NaN	NaN	NaN	NaN	NaN	NaN
NaN	NaN	NaN	NaN	NaN	NaN
NaN	NaN	NaN	NaN	NaN	NaN
NaN	NaN	NaN	NaN	NaN	NaN
NaN	NaN	NaN	NaN	NaN	NaN
NaN	NaN	NaN	NaN	NaN	NaN
NaN	NaN	NaN	NaN	NaN	NaN
NaN	NaN	NaN	NaN	NaN	NaN
NaN	NaN	NaN	NaN	NaN	NaN
NaN	NaN	NaN	NaN	NaN	NaN
NaN	NaN	NaN	NaN	NaN	NaN
NaN	NaN	NaN	NaN	NaN	NaN
NaN	NaN	NaN	NaN	NaN	NaN
NaN	NaN	NaN	NaN	NaN	NaN
NaN	NaN	NaN	NaN	NaN	NaN
NaN	NaN	NaN	NaN	NaN	NaN
NaN	NaN	NaN	NaN	NaN	NaN
NaN	NaN	NaN	NaN	NaN	NaN
NaN	NaN	NaN	NaN	NaN	NaN
NaN	NaN	NaN	NaN	NaN	NaN
NaN	NaN	NaN	NaN	NaN	NaN
NaN	NaN	NaN	NaN	NaN	NaN
NaN	NaN	NaN	NaN	NaN	NaN
NaN	NaN	NaN	NaN	NaN	NaN
NaN	NaN	NaN	NaN	NaN	NaN
NaN	NaN	NaN	NaN	NaN	NaN
NaN	NaN	NaN	NaN	NaN	NaN
NaN	NaN	NaN	NaN	NaN	NaN
NaN	NaN	NaN	NaN	NaN	NaN
NaN	NaN	NaN	NaN	NaN	NaN
NaN	NaN	NaN	NaN	NaN	NaN
NaN	NaN	NaN	NaN	NaN	NaN
NaN	NaN	NaN	NaN	NaN	NaN
NaN	NaN	NaN	NaN	NaN	NaN
NaN	NaN	NaN	NaN	NaN	NaN
NaN	NaN	NaN	NaN	NaN	NaN
NaN	NaN	NaN	NaN	NaN	NaN
NaN	NaN	NaN	NaN	NaN	NaN
NaN	NaN	NaN	NaN	NaN	NaN
NaN	NaN	NaN	NaN	NaN	NaN
NaN	NaN	NaN	NaN	NaN	NaN
NaN	NaN	NaN	NaN	NaN	NaN
NaN	NaN	NaN	NaN	NaN	NaN
NaN	NaN	NaN	NaN	NaN	NaN
NaN	NaN	NaN	NaN	NaN	NaN
NaN	NaN	NaN	NaN	NaN	NaN
NaN	NaN	NaN	NaN	NaN	NaN
NaN	NaN	NaN	NaN	NaN	NaN
NaN	NaN	NaN	NaN	NaN	NaN
NaN	NaN	NaN	NaN	NaN	NaN
NaN	NaN	NaN	NaN	NaN	NaN
NaN	NaN	NaN	NaN	NaN	NaN
NaN	NaN	NaN	NaN	NaN	NaN
NaN	NaN	NaN	NaN	NaN	NaN
NaN	NaN	NaN	NaN	NaN	NaN
NaN	NaN	NaN	NaN	NaN	NaN
NaN	NaN	NaN	NaN	NaN	NaN
NaN	NaN	NaN	NaN	NaN	NaN
NaN	NaN	NaN	NaN	NaN	NaN
NaN	NaN	NaN	NaN	NaN	NaN
NaN	NaN	NaN	NaN	NaN	NaN
NaN	NaN	NaN	NaN	NaN	NaN
NaN	NaN	NaN	NaN	NaN	NaN
NaN	NaN	NaN	NaN	NaN	NaN
NaN	NaN	NaN	NaN	NaN	NaN
NaN	NaN	NaN	NaN	NaN	NaN
NaN	NaN	NaN	NaN	NaN	NaN
NaN	NaN	NaN	NaN	NaN	NaN
NaN	NaN	NaN	NaN	NaN	NaN
NaN	NaN	NaN	NaN	NaN	NaN
NaN	NaN	NaN	NaN	NaN	NaN
NaN	NaN	NaN	NaN	NaN	NaN
NaN	NaN	NaN	NaN	NaN	NaN
NaN	NaN	NaN	NaN	NaN	NaN
NaN	NaN	NaN	NaN	NaN	NaN
NaN	NaN	NaN	NaN	NaN	NaN
NaN	NaN	NaN	NaN	NaN	NaN
NaN	NaN	NaN	NaN	NaN	NaN
NaN	NaN	NaN	NaN	NaN	NaN
NaN	NaN	NaN	NaN	NaN	NaN
NaN	NaN	NaN	NaN	NaN	NaN
NaN	NaN	NaN	NaN	NaN	NaN
NaN	NaN	NaN	NaN	NaN	NaN
NaN	NaN	NaN	NaN	NaN	NaN
NaN	NaN	NaN	NaN	NaN	NaN
NaN	NaN	NaN	NaN	NaN	NaN
NaN	NaN	NaN	NaN	NaN	NaN
NaN	NaN	NaN	NaN	NaN	NaN
NaN	NaN	NaN	NaN	NaN	NaN
NaN	NaN	NaN	NaN	NaN	NaN
NaN	NaN	NaN	NaN	NaN	NaN
NaN	NaN	NaN	NaN	NaN	NaN
NaN	NaN	NaN	NaN	NaN	NaN
NaN	NaN	NaN	NaN	NaN	NaN
NaN	NaN	NaN	NaN	NaN	NaN
NaN	NaN	NaN	NaN	NaN	NaN
NaN	NaN	NaN	NaN	NaN	NaN
NaN	NaN	NaN	NaN	NaN	NaN
NaN	NaN	NaN	NaN	NaN	NaN
NaN	NaN	NaN	NaN	NaN	NaN
NaN	NaN	NaN	NaN	NaN	NaN
NaN	NaN	NaN	NaN	NaN	NaN
NaN	NaN	NaN	NaN	NaN	NaN
NaN	NaN	NaN	NaN	NaN	NaN
NaN	NaN	NaN	NaN	NaN	NaN
NaN	NaN	NaN	NaN	NaN	NaN
NaN	NaN	NaN	NaN	NaN	NaN
NaN	NaN	NaN	NaN	NaN	NaN
NaN	NaN	NaN	NaN	NaN	NaN
NaN	NaN	NaN	NaN	NaN	NaN
NaN	NaN	NaN	NaN	NaN	NaN
NaN	NaN	NaN	NaN	NaN	NaN
NaN	NaN	NaN	NaN	NaN	NaN
NaN	NaN	NaN	NaN	NaN	NaN
NaN	NaN	NaN	NaN	NaN	NaN
NaN	NaN	NaN	NaN	NaN	NaN
NaN	NaN	NaN	NaN	NaN	NaN
NaN	NaN	NaN	NaN	NaN	NaN
NaN	NaN	NaN	NaN	NaN	NaN
NaN	NaN	NaN	NaN	NaN	NaN
NaN	NaN	NaN	NaN	NaN	NaN
NaN	NaN	NaN	NaN	NaN	NaN
NaN	NaN	NaN	NaN	NaN	NaN
NaN	NaN	NaN	NaN	NaN	NaN
NaN	NaN	NaN	NaN	NaN	NaN
NaN	NaN	NaN	NaN	NaN	NaN
[truncated: 1 more rows]

## Sheet: Figure 2D
Data:
0.9444	0.922367	0.911847	0.90363	0.911976	0.89096	0.891841	0.914607	0.927944	0.9106	0.935197	0.95226	0.962681	1	0.977261	0.954584	0.932586	0.919259	0.891562	0.858655	0.82717	0.78515	0.774453	0.761602	0.724218	0.694518	0.673494	0.647937	0.628831	0.59905	0.567754	0.522685	0.514592	0.50172	0.494106	0.510596	0.503234	0.513484	0.530678	0.533481	0.550838	0.549836	0.526947	0.560846	0.539801	0.529267	0.508818	0.47024	0.436748	0.393787
1	0.972056	0.937079	0.913976	0.871675	0.89039	0.86785	0.832412	0.79786	0.75514	0.734694	0.689753	0.666092	0.599339	0.558155	0.533029	0.486934	0.442225	0.429684	0.38186	0.365478	0.336098	0.288939	0.252927	0.239711	0.212895	0.212738	0.19885	0.205192	0.186143	0.224264	0.251015	0.273706	0.261711	0.256092	0.231023	0.215271	0.219027	0.201815	0.191732	0.149975	0.128774	0.0848279	0.0551444	0.0626954	0.0332039	0.0322795	0.0270765	0	0.0353189
1	0.938415	0.898594	0.8461	0.806692	0.77745	0.768209	0.754809	0.708009	0.713171	0.671387	0.616185	0.569979	0.527669	0.507962	0.493446	0.481452	0.478085	0.466102	0.457823	0.432962	0.395118	0.383262	0.375694	0.33099	0.29166	0.265925	0.253654	0.252826	0.279791	0.265848	0.301989	0.303853	0.335043	0.339891	0.309037	0.278826	0.261217	0.237316	0.203179	0.172337	0.129666	0.0928067	0.0750299	0.0524235	0.0264704	0.0295611	0.0225035	0	0.0364886
0.216572	0.265968	0.293427	0.337879	0.439344	0.497173	0.553002	0.60362	0.645597	0.672511	0.728465	0.765208	0.816955	0.808098	0.793218	0.794645	0.801153	0.800054	0.801762	0.782019	0.781759	0.817605	0.853025	0.899092	0.937882	0.954562	0.999224	1	0.965697	0.98934	0.954911	0.942588	0.96175	0.91931	0.895153	0.90754	0.889053	0.88796	0.921651	0.929301	0.927523	0.906541	0.869634	0.901134	0.865268	0.828127	0.814347	0.798274	0.741884	0.696704
0	0.0312328	0.0451184	0.0562176	0.149699	0.190431	0.203272	0.265109	0.26645	0.300131	0.296271	0.326427	0.287232	0.303209	0.33158	0.381969	0.425749	0.488781	0.609125	0.63993	0.611938	0.71431	0.818303	0.873565	0.827776	0.851389	0.863247	0.921997	0.951273	0.983207	1	0.934664	0.907731	0.887518	0.862938	0.825151	0.807399	0.72553	0.69753	0.675632	0.620576	0.547401	0.489738	0.426259	0.398421	0.370519	0.352271	0.358606	0.332369	0.287824
0.963974	1	0.983783	0.972588	0.962196	0.942629	0.954048	0.939402	0.959505	0.947292	0.927632	0.932153	0.946921	0.940445	0.903675	0.865402	0.832465	0.792844	0.769744	0.767145	0.745858	0.709112	0.695831	0.672366	0.661418	0.627746	0.606031	0.600688	0.589371	0.585076	0.557446	0.540443	0.535702	0.53398	0.521942	0.521699	0.530231	0.519798	0.521029	0.503433	0.490899	0.458057	0.44866	0.434271	0.419338	0.397811	0.38251	0.375481	0.355185	0.343753
0.457983	0.521882	0.602882	0.568057	0.619678	0.594705	0.686919	0.764118	0.8507	0.897757	0.982903	1	0.92513	0.858629	0.840056	0.78894	0.751246	0.699116	0.677975	0.650714	0.615602	0.63374	0.601718	0.57246	0.532122	0.533105	0.490124	0.497086	0.483705	0.502726	0.475325	0.434885	0.390123	0.327328	0.361618	0.302333	0.244072	0.211044	0.15743	0.140353	0.0908383	0.0708602	0.0492231	0.0256985	0	0.0331992	0.00283666	0.0103438	0.0162681	0.0395945
0.628205	0.678657	0.672847	0.691521	0.690942	0.673179	0.683306	0.701713	0.665704	0.678412	0.673908	0.724745	0.740187	0.718781	0.710501	0.661038	0.710963	0.728731	0.685164	0.69988	0.729034	0.754584	0.794049	0.820173	0.841736	0.906711	0.974764	0.982146	1	0.971726	0.938653	0.897606	0.84905	0.768544	0.753249	0.699374	0.641798	0.588188	0.55783	0.51863	0.534204	0.484012	0.449627	0.460077	0.452794	0.410355	0.392759	0.315554	0.289872	0.311267
1	0.941253	0.896214	0.846203	0.833105	0.809827	0.83958	0.82982	0.806234	0.813554	0.82186	0.874184	0.869423	0.86838	0.855877	0.827332	0.8137	0.761771	0.728878	0.691889	0.645744	0.612249	0.591701	0.569045	0.539968	0.533485	0.508726	0.473553	0.437044	0.424322	0.398797	0.366021	0.343936	0.314384	0.291551	0.281585	0.268001	0.249726	0.24111	0.220258	0.201847	0.188556	0.171416	0.156844	0.137556	0.121464	0.101942	0.0833505	0.0791315	0.061908
0.244827	0.273995	0.285943	0.220512	0.246614	0.322487	0.3461	0.370386	0.39762	0.403617	0.377816	0.329974	0.276161	0.271412	0.245268	0.272288	0.250102	0.200227	0.145413	0.159104	0.0920241	0.163457	0.222414	0.299119	0.381359	0.380958	0.371167	0.408665	0.420192	0.424361	0.422366	0.426732	0.495408	0.652782	0.65745	0.75047	0.772248	0.767886	0.864311	0.911055	0.940792	1	0.985521	0.926668	0.922921	0.926086	0.9132	0.891193	0.869647	0.863264
0.68167	0.637507	0.638463	0.655377	0.678312	0.694748	0.764817	0.802343	0.821102	0.84684	0.939105	0.97159	0.945073	0.8912	0.904007	0.921589	0.905801	0.881443	0.9097	0.894956	0.927335	0.922212	0.981365	0.936526	0.917647	0.931251	0.877393	0.855763	0.839978	0.790703	0.723832	0.666386	0.626749	0.698006	0.660214	0.615677	0.590681	0.576771	0.53364	0.498321	0.495422	0.478855	0.447975	0.413792	0.372729	0.350583	0.327732	0.2824	0.251253	0.228877
0.369688	0.355747	0.305353	0.271524	0.238021	0.229392	0.245278	0.203488	0.231842	0.194791	0.193908	0.147034	0.113106	0.0612024	0.0320498	0	0.00879091	0.0203054	0.0254336	0.0666168	0.266372	0.238388	0.270746	0.285342	0.330705	0.283051	0.275408	0.2165	0.266072	0.221527	0.20352	0.19768	0.228178	0.270603	0.279671	0.294406	0.24264	0.325012	0.353731	0.285987	0.255455	0.205006	0.188435	0.187307	0.190098	0.202531	0.251232	0.241398	0.319296	0.293511
0.752733	0.758867	0.832903	0.814041	0.854755	0.917896	0.945823	0.938545	0.967571	0.964766	0.973201	1	0.998314	0.996063	0.968259	0.91975	0.900711	0.88237	0.855756	0.816499	0.84383	0.815665	0.782454	0.743126	0.714583	0.711795	0.676783	0.658561	0.63103	0.593553	0.543668	0.505251	0.466142	0.43317	0.39493	0.368247	0.345286	0.334073	0.302805	0.254195	0.230893	0.240002	0.211986	0.193633	0.188696	0.194312	0.230211	0.236822	0.215468	0.242234
0.83354	0.859872	0.841104	0.834724	0.892477	0.91694	0.924134	0.954042	0.949233	0.959458	1	0.936335	0.911609	0.861502	0.857689	0.927773	0.907251	0.890737	0.87626	0.910327	0.938465	0.881293	0.894684	0.84853	0.83174	0.828927	0.793926	0.780044	0.748652	0.720729	0.655928	0.628127	0.614179	0.578518	0.559769	0.521736	0.486346	0.410646	0.38533	0.386165	0.358178	0.315765	0.307937	0.247176	0.227665	0.194499	0.171751	0.129226	0.0830823	0.049631
1	0.963775	0.934219	0.929155	0.939288	0.929357	0.89917	0.892667	0.877132	0.894977	0.867438	0.845637	0.894898	0.851168	0.84038	0.842507	0.834393	0.785455	0.753739	0.769159	0.770889	0.78465	0.760279	0.78979	0.772477	0.733817	0.704881	0.683716	0.660119	0.628956	0.607971	0.574509	0.553837	0.51999	0.510725	0.477904	0.463351	0.435891	0.402316	0.379461	0.365725	0.340729	0.315362	0.289437	0.259033	0.233577	0.213231	0.187231	0.163932	0.143098
1	0.990998	0.925002	0.928197	0.934529	0.917273	0.939731	0.921228	0.898184	0.890165	0.865537	0.849728	0.795173	0.740399	0.696961	0.659038	0.629606	0.595353	0.560808	0.532039	0.489579	0.488975	0.484408	0.461705	0.42325	0.413611	0.405885	0.374665	0.351823	0.332977	0.314331	0.292075	0.264943	0.234534	0.211807	0.194284	0.196769	0.194251	0.202258	0.206524	0.197926	0.202378	0.187054	0.16415	0.150765	0.143464	0.134175	0.113197	0.11581	0.115426
0.904871	0.895191	0.848537	0.840427	0.844149	0.840796	0.81203	0.849907	0.841063	0.848928	0.865552	0.879849	0.933981	0.89825	0.856967	0.860524	0.82179	0.805435	0.805806	0.78409	0.801097	0.820139	0.850927	0.87323	0.882873	0.94305	0.968149	0.966929	1	0.997629	0.969076	0.917063	0.913389	0.893923	0.83927	0.815758	0.777463	0.773357	0.766389	0.773769	0.788852	0.779459	0.810252	0.803762	0.771117	0.753148	0.730801	0.700408	0.71265	0.681374
1	0.94427	0.868119	0.831019	0.807946	0.746445	0.736855	0.721939	0.71412	0.681714	0.604525	0.569387	0.547359	0.509624	0.459348	0.401698	0.390729	0.367472	0.339345	0.289517	0.265695	0.307701	0.279255	0.243054	0.290008	0.346909	0.35861	0.370452	0.376025	0.371946	0.359026	0.316316	0.324375	0.35472	0.346008	0.330234	0.316403	0.326926	0.313879	0.31103	0.330779	0.336716	0.318323	0.29849	0.255278	0.230756	0.197946	0.180566	0.117999	0.109904
0.567067	0.535748	0.581614	0.562663	0.531187	0.533952	0.494054	0.492591	0.51974	0.566066	0.54464	0.548003	0.547969	0.538856	0.529919	0.516722	0.517346	0.491361	0.451329	0.440575	0.408487	0.372477	0.343855	0.310903	0.280286	0.251214	0.224027	0.198196	0.172769	0.163492	0.139881	0.117664	0.106791	0.0936137	0.0754197	0.0667835	0.0505052	0.0327161	0.0223162	0.0271304	0.0141971	0.0149804	0	0.0220526	0.0664979	0.0719761	0.0583137	0.0429713	0.0477507	0.041652
0.795847	0.826925	0.762512	0.785039	0.74571	0.703705	0.715805	0.748591	0.734175	0.722317	0.675913	0.749108	0.748614	0.8635	0.874633	0.898632	0.857092	0.864693	0.909844	0.919613	0.95746	0.949526	0.987581	1	0.936773	0.911722	0.925882	0.907299	0.873876	0.874131	0.820592	0.7693	0.696159	0.645618	0.623155	0.568177	0.521256	0.478209	0.444904	0.411221	0.362413	0.354108	0.332547	0.325841	0.281007	0.261129	0.216393	0.259993	0.291071	0.244578
0.430851	0.433012	0.465563	0.45171	0.442911	0.468891	0.462824	0.494064	0.523804	0.534465	0.559235	0.574214	0.544669	0.538192	0.516403	0.495793	0.473724	0.474265	0.515105	0.554118	0.573661	0.617424	0.644006	0.741637	0.776281	0.889805	0.941251	0.952607	0.990316	0.955686	1	0.964259	0.948549	0.922875	0.934572	0.916459	0.904132	0.902416	0.873635	0.861661	0.86891	0.836059	0.814994	0.782886	0.764657	0.727328	0.679551	0.662066	0.626595	0.581909
1	0.947296	0.971825	0.92673	0.951154	0.953903	0.918272	0.941432	0.935951	0.898441	0.87339	0.873562	0.867641	0.872273	0.87798	0.881546	0.851192	0.846765	0.827017	0.785906	0.742002	0.692746	0.643509	0.60151	0.560165	0.523651	0.492438	0.46846	0.442809	0.407281	0.371928	0.341071	0.309314	0.299226	0.268736	0.239684	0.212022	0.1896	0.164391	0.141925	0.119073	0.116518	0.102878	0.0817662	0.0616329	0.0486167	0.0301859	0.0239442	0.02872	0.0377708
0.846283	0.807753	0.819372	0.862755	0.902047	0.907179	0.941332	0.976954	1	0.995519	0.987455	0.933641	0.88476	0.876903	0.833694	0.813615	0.755758	0.72419	0.722767	0.808099	0.851823	0.79022	0.762318	0.732528	0.703061	0.722338	0.656947	0.629417	0.623684	0.569762	0.556158	0.488354	0.410507	0.410969	0.333033	0.266213	0.23544	0.204092	0.180165	0.113892	0.0798002	0.0646659	0.0490393	0.120433	0.187036	0.191864	0.147311	0.202677	0.185696	0.192187
0.218194	0.193053	0.195764	0.240207	0.35873	0.365363	0.404369	0.395117	0.443539	0.425022	0.382504	0.47747	0.542019	0.452784	0.644132	0.76959	0.805627	0.859393	0.988996	1	0.939486	0.831698	0.717737	0.658254	0.605625	0.519624	0.430991	0.386868	0.365836	0.283337	0.226905	0.225869	0.314853	0.230163	0.155138	0.0634953	0.096057	0.107841	0.0945515	0.0295639	0.0445085	0.033956	0.0813904	0.136904	0.152464	0.204973	0.228698	0.315939	0.340177	0.349342
0.340494	0.316386	0.286933	0.296517	0.293887	0.249885	0.214739	0.200749	0.206898	0.162394	0.139893	0.111325	0.147981	0.130006	0.184077	0.197096	0.192362	0.17872	0.247225	0.382763	0.433997	0.458008	0.509239	0.58307	0.614812	0.605991	0.569675	0.596941	0.559353	0.538762	0.512813	0.47005	0.43503	0.406194	0.374091	0.372321	0.338135	0.341539	0.33739	0.351817	0.373612	0.373532	0.298785	0.235128	0.22462	0.201599	0.195342	0.180654	0.126494	0.103586
0.528454	0.642985	0.72845	0.727287	0.704809	0.683052	0.722775	0.792349	0.857994	0.888666	0.825342	0.859184	0.89005	0.93181	0.991669	1	0.920539	0.841388	0.79683	0.722946	0.74775	0.926953	0.938257	0.989797	0.941411	0.870059	0.79034	0.755094	0.734634	0.643129	0.620109	0.567902	0.558197	0.550125	0.562759	0.571606	0.59204	0.68688	0.697596	0.702244	0.647964	0.62507	0.612594	0.579052	0.541128	0.552185	0.524724	0.505227	0.457743	0.402911
1	0.930604	0.861838	0.810846	0.75715	0.711548	0.648836	0.606397	0.550659	0.498721	0.450325	0.406534	0.372213	0.336276	0.298958	0.326309	0.337146	0.362099	0.431579	0.446303	0.505378	0.480744	0.631756	0.610774	0.632458	0.58137	0.536797	0.490432	0.46306	0.431957	0.394254	0.354705	0.317176	0.283922	0.288769	0.271148	0.251841	0.235347	0.204942	0.181815	0.160585	0.14221	0.118599	0.0961258	0.0980126	0.087336	0.0670954	0.0515775	0.0370089	0.0254685
0.999763	0.962518	0.943043	1	0.992456	0.960263	0.915493	0.923302	0.870479	0.86417	0.895726	0.844973	0.786795	0.742282	0.666541	0.611781	0.571968	0.592961	0.575444	0.580071	0.605177	0.63497	0.665511	0.615274	0.616763	0.606611	0.627399	0.582526	0.605989	0.619946	0.576743	0.531651	0.525493	0.556276	0.531294	0.523907	0.486178	0.468077	0.447491	0.395443	0.390008	0.382395	0.410029	0.382467	0.343366	0.31542	0.275088	0.252338	0.250137	0.214493
0.988347	0.997935	0.987336	1	0.922327	0.990373	0.910436	0.887093	0.819839	0.73659	0.810766	0.892593	0.845443	0.783621	0.773007	0.706113	0.634701	0.565288	0.49551	0.432643	0.367711	0.349935	0.288695	0.231518	0.196755	0.144994	0.112405	0.0915026	0.0462341	0.043109	0.055351	0.0546588	0.0255902	0.0675968	0.0575209	0.0299105	0	0.0657158	0.175671	0.164425	0.130862	0.0987957	0.0929839	0.0997528	0.0539744	0.175004	0.236431	0.211681	0.22461	0.175151
1	0.992075	0.958756	0.931772	0.938843	0.93446	0.909207	0.882714	0.866235	0.886053	0.858641	0.837861	0.811089	0.830029	0.819183	0.804428	0.772416	0.728363	0.730701	0.715353	0.666323	0.639021	0.659863	0.658907	0.626946	0.616808	0.580008	0.560424	0.552121	0.511147	0.489006	0.477131	0.442212	0.406313	0.372334	0.339063	0.307713	0.282001	0.253759	0.233988	0.210677	0.191887	0.181192	0.168397	0.154818	0.133601	0.12651	0.107085	0.0924982	0.0857599
1	0.986517	0.954696	0.901696	0.886574	0.880497	0.883585	0.812601	0.844754	0.876889	0.769698	0.730392	0.708916	0.676557	0.685482	0.626173	0.616872	0.54534	0.524496	0.454783	0.451281	0.43307	0.460016	0.441036	0.430516	0.413024	0.40627	0.366749	0.350949	0.360422	0.351221	0.347135	0.292347	0.317777	0.313686	0.342017	0.285479	0.281124	0.24025	0.189347	0.166225	0.134755	0.0836934	0.178284	0.127118	0.123928	0.0740537	0.0729713	0.0478831	0.0206791
1	0.934104	0.899307	0.820714	0.764223	0.709276	0.648677	0.603413	0.555304	0.501051	0.455606	0.413721	0.384959	0.339411	0.309483	0.268555	0.230813	0.195468	0.161255	0.142272	0.146831	0.137984	0.142879	0.112995	0.0972519	0.118168	0.103052	0.0823207	0.0620734	0.0397858	0.0762625	0.0938105	0.106371	0.111521	0.124041	0.115394	0.0968548	0.126044	0.126847	0.102858	0.103024	0.113834	0.0911461	0.0763887	0.0735	0.0633975	0.0411044	0.0227307	0	0.00330746
0.699054	0.705929	0.671941	0.720779	0.726343	0.779071	0.770968	0.727155	0.709228	0.723062	0.876948	1	0.984239	0.926276	0.873413	0.84352	0.820237	0.758435	0.763002	0.787493	0.767314	0.715786	0.67339	0.636873	0.602156	0.554397	0.511977	0.467407	0.418582	0.364967	0.338869	0.307292	0.272181	0.240565	0.206745	0.178441	0.143153	0.107893	0.0782818	0.0473613	0.0303934	0.0026658	0	0.00381096	0.0273055	0.025958	0.0140677	0.0271552	0.0453333	0.0895116
0.841751	0.933493	0.918931	0.934865	0.914959	0.904229	1	0.993643	0.98544	0.933737	0.95253	0.914331	0.859479	0.872054	0.834836	0.84416	0.811397	0.777538	0.875605	0.864648	0.946725	0.895074	0.909095	0.91896	0.919799	0.894449	0.853217	0.816822	0.772319	0.724707	0.725349	0.706565	0.695738	0.657872	0.65231	0.634311	0.598923	0.566657	0.563865	0.550384	0.510633	0.472573	0.436135	0.401248	0.394261	0.435706	0.400915	0.40423	0.370996	0.399263
1	0.955461	0.917969	0.893055	0.914933	0.89643	0.880477	0.891539	0.892005	0.887963	0.873384	0.855687	0.846098	0.86258	0.89262	0.876387	0.851161	0.853661	0.841403	0.802611	0.886648	0.878733	0.883919	0.853451	0.822837	0.811643	0.800188	0.803593	0.79528	0.745112	0.721493	0.724575	0.687281	0.695416	0.650668	0.625354	0.582697	0.544425	0.512997	0.484572	0.463555	0.518876	0.492054	0.449634	0.423158	0.404425	0.381914	0.350216	0.350473	0.347098
1	0.980445	0.935682	0.914824	0.988197	0.988279	0.955713	0.95518	0.9468	0.952016	0.979548	0.984947	0.967583	0.9529	0.92173	0.877039	0.84079	0.771045	0.711782	0.66527	0.635947	0.542405	0.478855	0.433514	0.393587	0.358127	0.32614	0.291299	0.259471	0.238785	0.222623	0.213688	0.213069	0.202969	0.171425	0.178389	0.165285	0.205425	0.193052	0.182358	0.187321	0.172085	0.197603	0.185855	0.187325	0.152306	0.115902	0.10228	0.0550025	0.0368403
1	0.964175	0.954981	0.895261	0.919256	0.904796	0.909081	0.929063	0.967553	0.94212	0.905839	0.951514	0.941157	0.905022	0.891309	0.897567	0.853388	0.860363	0.873734	0.863279	0.87509	0.838882	0.864798	0.866881	0.842683	0.825544	0.81939	0.855187	0.806837	0.783224	0.742385	0.726092	0.706357	0.663579	0.642947	0.621724	0.586049	0.555817	0.55895	0.561159	0.512863	0.507975	0.463352	0.431013	0.395622	0.366916	0.335523	0.285107	0.251524	0.222546
0.864249	0.832716	0.817069	0.753277	0.740477	0.731905	0.706695	0.825159	0.832942	0.835046	0.806879	0.792336	0.757006	0.689062	0.614193	0.561128	0.559123	0.542577	0.50641	0.454812	0.391238	0.357482	0.34497	0.306345	0.288811	0.233025	0.186175	0.150061	0.135633	0.0871922	0.0420072	0	0.0376695	0.00655587	0.00840073	0.0213078	0.0254083	0.0748424	0.0660404	0.0463272	0.0643405	0.0482036	0.0203906	0.0295943	0.0830204	0.154141	0.17391	0.444852	0.503229	0.697658
0.478881	0.437918	0.412045	0.553712	0.600118	0.613614	0.567416	0.596623	0.57112	0.525714	0.483691	0.448165	0.44248	0.437944	0.417732	0.405922	0.368495	0.353056	0.338158	0.404311	0.486724	0.497908	0.506341	0.464082	0.56897	0.532907	0.564333	0.633636	0.587202	0.630606	0.730548	0.833029	0.905349	0.928846	0.96133	1	0.985014	0.919718	0.866711	0.807079	0.818634	0.809466	0.808204	0.752279	0.706887	0.670299	0.622474	0.705708	0.653842	0.64872
0.77301	0.743914	0.664637	0.676645	0.679156	0.628595	0.613587	0.512474	0.472061	0.508157	0.499642	0.444206	0.361596	0.318932	0.219717	0.173621	0.140331	0.0585948	0.0940008	0.137017	0.137549	0.223624	0.175499	0.147182	0.209653	0.258879	0.262831	0.244114	0.338962	0.301094	0.29717	0.292147	0.354612	0.344121	0.349257	0.320345	0.273203	0.260493	0.257579	0.285729	0.181984	0.126685	0.114824	0.0827815	0.0609414	0.042726	0.0491084	0	0.0715368	0.160268
0.369505	0.304381	0.252135	0.375619	0.334808	0.401515	0.529207	0.455751	0.441112	0.487627	0.449642	0.496858	0.474083	0.504134	0.504855	0.45251	0.414558	0.330142	0.364495	0.347606	0.503832	0.410208	0.442911	0.47192	0.546914	0.476198	0.487972	0.489645	0.490525	0.561091	0.541285	0.489608	0.506157	0.444438	0.549938	0.643636	0.612776	0.575969	0.639994	0.808958	0.800368	0.78696	0.808197	0.789225	0.792113	0.712855	0.612414	0.583632	0.507483	0.48428
1	0.968007	0.901442	0.991297	0.945583	0.90104	0.861302	0.796307	0.771261	0.896476	0.827034	0.829338	0.734159	0.712146	0.692197	0.667641	0.590689	0.558061	0.61929	0.597732	0.566781	0.617682	0.580777	0.555994	0.54358	0.528172	0.46619	0.457546	0.448717	0.414471	0.403269	0.338703	0.292297	0.259196	0.31156	0.260162	0.221105	0.185844	0.173793	0.150574	0.133988	0.13229	0.088983	0.0957635	0.0526265	0.0392447	0.0275154	0.0837231	0.0580531	0.02512
1	0.948209	0.956321	0.882377	0.866951	0.884003	0.876184	0.888786	0.87427	0.874423	0.855439	0.804938	0.806966	0.740661	0.716458	0.657226	0.714587	0.649841	0.647712	0.609117	0.608821	0.656985	0.718238	0.694749	0.663404	0.679819	0.693556	0.710912	0.730578	0.689517	0.717298	0.723119	0.688816	0.702805	0.719911	0.764335	0.761496	0.771228	0.699279	0.66494	0.681323	0.684802	0.719223	0.667306	0.708462	0.723086	0.675331	0.689969	0.679123	0.652888
0.743336	0.778342	0.759028	0.754007	0.76011	0.729483	0.717268	0.684789	0.666542	0.706425	0.732453	0.749263	0.697689	0.642404	0.646747	0.579872	0.545588	0.554605	0.541181	0.52149	0.575375	0.667754	0.709617	0.755025	0.707771	0.768494	0.718381	0.650031	0.591353	0.600947	0.600749	0.565389	0.525807	0.484484	0.465734	0.417056	0.392027	0.340636	0.292851	0.279867	0.21446	0.166714	0.133546	0.0896338	0.108891	0.103243	0.0633347	0.0579865	0.0698454	0.0576282
0.0818549	0.036405	0.0412347	0	0.0759148	0.201019	0.210879	0.376671	0.316242	0.41298	0.443997	0.390539	0.386489	0.526048	0.472994	0.447621	0.428762	0.468376	0.444618	0.379077	0.380829	0.47139	0.464412	0.488571	0.533951	0.804941	0.834932	0.780947	0.808926	0.91323	1	0.951242	0.935637	0.901679	0.862498	0.78252	0.773016	0.838183	0.753242	0.664737	0.564562	0.560318	0.502326	0.410558	0.357338	0.300538	0.247046	0.262944	0.260608	0.216896
0.799837	0.793642	0.768363	0.758527	0.745815	0.733363	0.724768	0.718811	0.722021	0.714429	0.736557	0.758371	0.795244	0.803284	0.810538	0.812067	0.834388	0.845379	0.835642	0.864644	0.900988	0.918285	0.928712	0.969432	1	0.977472	0.962896	0.947181	0.945723	0.964051	0.967538	0.953434	0.953787	0.948477	0.944473	0.930808	0.907767	0.879675	0.840411	0.8141	0.798875	0.768742	0.740159	0.7313	0.717866	0.704137	0.69495	0.66949	0.65235	0.622914
0.800674	0.858012	0.856392	0.864778	0.832597	0.912697	0.949107	0.926354	0.91798	0.909276	0.863992	0.826686	0.781012	0.723682	0.681545	0.655257	0.694635	0.690236	0.671579	0.6779	0.70942	0.812678	0.921418	0.940286	0.960472	0.963398	0.964777	0.984732	0.92381	0.923424	0.915661	1	0.950199	0.961447	0.933072	0.953468	0.874123	0.845267	0.795213	0.767835	0.74782	0.753256	0.682298	0.634897	0.601622	0.571709	0.51545	0.509747	0.532801	0.487508
0.842491	0.815417	0.851008	0.835866	0.786698	0.744531	0.851769	0.913493	0.914625	0.976883	0.937805	1	0.92375	0.909964	0.827717	0.746793	0.725892	0.628486	0.608199	0.543502	0.504959	0.45074	0.437497	0.35322	0.334687	0.30929	0.254219	0.145165	0.100433	0.0604757	0.00121164	0.0186195	0.0219555	0	0.0358218	0.137147	0.122234	0.200005	0.286645	0.331073	0.481339	0.567432	0.680675	0.698264	0.663775	0.543099	0.453913	0.368264	0.28626	0.205502
1	0.938227	0.885419	0.810098	0.766938	0.723738	0.658633	0.619933	0.643491	0.562187	0.538571	0.507015	0.490179	0.612821	0.571668	0.500414	0.446611	0.526316	0.544958	0.6326	0.581079	0.548137	0.500861	0.491957	0.475641	0.517517	0.478346	0.411558	0.348066	0.311225	0.287883	0.303954	0.436574	0.479404	0.588706	0.660933	0.621726	0.73484	0.714385	0.645518	0.60377	0.572396	0.495285	0.470948	0.43929	0.378318	0.381471	0.384844	0.316556	0.25291
0.734423	0.699247	0.695404	0.722143	0.732071	0.722829	0.709226	0.707343	0.762286	0.765013	0.841038	0.925731	0.928608	0.964557	0.983066	1	0.979549	0.962884	0.950282	0.939852	0.912383	0.865679	0.831311	0.78898	0.73962	0.684906	0.642873	0.597867	0.552654	0.508685	0.46423	0.42871	0.41032	0.37917	0.345095	0.339702	0.308146	0.282536	0.265494	0.274062	0.250643	0.24368	0.243386	0.220657	0.197109	0.17918	0.166486	0.158634	0.154691	0.141232
0.465699	0.631533	0.59803	0.637092	0.740308	0.745817	0.635227	0.67755	0.515743	0.453014	0.560939	0.607244	0.477706	0.598267	0.488093	0.416169	0.346731	0.239459	0.336299	0.372483	0.461778	0.619175	0.717995	0.623312	0.518913	0.478893	0.425488	0.386272	0.504759	0.41971	0.398845	0.37614	0.374019	0.385149	0.302746	0.365206	0.273631	0.184414	0.0695539	0.10355	0.106248	0.0723955	0.00607424	0.0676449	0.171223	0.172326	0.0639442	0.0671176	0	0.130585
0.980696	0.988581	0.970552	0.930788	0.899008	0.872695	0.862821	0.846793	0.863547	0.866297	0.840787	0.849801	0.873932	0.916725	0.942634	0.969768	1	0.97502	0.990345	0.933941	0.903436	0.84448	0.788759	0.766024	0.717912	0.694345	0.672649	0.643922	0.599085	0.562723	0.52132	0.489792	0.463115	0.421389	0.397972	0.375218	0.357466	0.325543	0.301836	0.300344	0.28294	0.261083	0.254132	0.277472	0.262262	0.246143	0.233165	0.217238	0.202139	0.202657
1	0.970195	0.96478	0.960898	0.903771	0.926321	0.9117	0.922209	0.87346	0.861354	0.885625	0.862516	0.837547	0.824186	0.773648	0.732325	0.702273	0.699376	0.657684	0.648525	0.636136	0.595628	0.590007	0.551007	0.519662	0.538478	0.505567	0.476006	0.459982	0.464415	0.442436	0.426854	0.436147	0.404334	0.382451	0.350731	0.330536	0.308569	0.300189	0.272146	0.284701	0.276124	0.316596	0.336313	0.327326	0.351481	0.35663	0.347481	0.381228	0.387699
0.877513	0.878251	0.977425	0.959455	0.914321	1	0.999328	0.973087	0.974425	0.981696	0.928472	0.899428	0.821517	0.871446	0.870469	0.82337	0.826525	0.843049	0.793261	0.780176	0.717569	0.749241	0.724829	0.660453	0.589411	0.561041	0.508286	0.570076	0.545057	0.490248	0.436249	0.42937	0.379799	0.327863	0.284987	0.353515	0.295293	0.307164	0.284166	0.251264	0.286956	0.318076	0.313408	0.283999	0.275125	0.232335	0.227078	0.268064	0.291772	0.316942
0.88422	0.915061	0.917084	0.923598	0.956208	0.969807	0.949735	0.938727	0.942712	0.986041	0.998235	1	0.988226	0.974009	0.968975	0.960147	0.967627	0.942669	0.953284	0.939549	0.926397	0.939093	0.908202	0.897719	0.852129	0.815876	0.797127	0.744221	0.717713	0.69877	0.680972	0.637657	0.602494	0.57577	0.545417	0.510762	0.471087	0.432831	0.408632	0.383128	0.350146	0.337415	0.304012	0.274582	0.261407	0.244428	0.223165	0.210459	0.184326	0.167184
0.445754	0.464034	0.557896	0.581711	0.647297	0.601504	0.601168	0.490368	0.45328	0.444523	0.467672	0.454087	0.538131	0.549117	0.524454	0.568109	0.516063	0.459357	0.363933	0.315186	0.282899	0.24815	0.277538	0.217422	0.171822	0.157734	0.130115	0.0901808	0.0882228	0.0766888	0.0485583	0.110397	0.235909	0.260209	0.342307	0.584881	0.61376	0.63236	0.589284	0.595519	0.550192	0.58035	0.553253	0.505588	0.534771	0.495881	0.429104	0.408616	0.372855	0.271422
0.45154	0.455424	0.428284	0.400413	0.388594	0.394407	0.389327	0.380342	0.364506	0.37562	0.348088	0.353449	0.357195	0.358756	0.39749	0.416519	0.422251	0.456114	0.467733	0.50723	0.521496	0.560303	0.585692	0.687469	0.734463	0.71371	0.763548	0.792099	0.840103	0.864184	0.911732	0.926758	0.955976	0.945676	0.935844	0.969108	1	0.996815	0.974495	0.951139	0.954958	0.931231	0.887904	0.847109	0.788782	0.754045	0.719514	0.707812	0.677664	0.633365
0.788869	0.708174	0.618412	0.57151	0.461662	0.414056	0.418611	0.421063	0.52495	0.575831	0.555207	0.555546	0.494077	0.491338	0.437263	0.422641	0.373567	0.317112	0.295921	0.276298	0.249597	0.322313	0.404236	0.332613	0.282427	0.346364	0.306913	0.326141	0.290036	0.235171	0.342606	0.324361	0.36836	0.347301	0.342344	0.248812	0.178187	0.133889	0.0965038	0.100812	0.063401	0.0246104	0.0358448	0.0279033	0.0230308	0	0.0441865	0.142866	0.141811	0.10491
0.664206	0.631228	0.643403	0.632594	0.685723	0.664236	0.613346	0.644428	0.594511	0.643925	0.667242	0.724395	0.767452	0.879005	0.843172	0.896007	0.957677	1	0.953987	0.89262	0.872496	0.854401	0.877276	0.812913	0.773465	0.72471	0.68328	0.644217	0.632016	0.592872	0.542715	0.494335	0.454903	0.40599	0.376257	0.406875	0.413219	0.400522	0.394879	0.371222	0.334317	0.264322	0.227608	0.190109	0.192113	0.128441	0.0837898	0.0641071	0.07247	0.0530402
0.545158	0.633771	0.664261	0.644879	0.704379	0.74406	0.75976	0.728669	0.712282	0.722713	0.696138	0.66205	0.561596	0.515251	0.475938	0.453952	0.414282	0.33147	0.352398	0.351624	0.349965	0.343512	0.302833	0.313666	0.27671	0.242904	0.186382	0.119043	0.112583	0.140571	0.170283	0.183037	0.23248	0.305342	0.294271	0.260645	0.232364	0.186253	0.172799	0.152703	0.120765	0.0601033	0	0.0354729	0.0387766	0.100664	0.119337	0.089293	0.122344	0.107607
1	0.974827	0.958792	0.932189	0.904742	0.923837	0.933085	0.89709	0.873721	0.838481	0.796928	0.782204	0.719836	0.698983	0.664527	0.619139	0.600135	0.541112	0.524716	0.521376	0.50933	0.503826	0.492764	0.477591	0.483983	0.446566	0.404366	0.389674	0.365305	0.353213	0.356633	0.307357	0.291733	0.262769	0.228287	0.199361	0.175692	0.148308	0.106808	0.0678503	0.0479547	0.033124	0	0.000559071	0.0182424	0.0117237	0.0089677	0.00767241	0.0598324	0.0988221
0.879443	0.867069	0.904289	0.883173	0.90155	0.907979	0.910038	0.922353	0.912821	0.939481	0.991411	1	0.965109	0.929811	0.908728	0.897555	0.903232	0.879367	0.852635	0.833802	0.826308	0.869475	0.85053	0.805319	0.779108	0.76499	0.737753	0.748055	0.759805	0.744337	0.709486	0.731271	0.695428	0.712343	0.713259	0.712802	0.698615	0.672301	0.645317	0.64075	0.619208	0.5786	0.558544	0.537169	0.521314	0.502378	0.488332	0.455183	0.418326	0.391704
0.640033	0.661986	0.703742	0.709682	0.7735	0.77977	0.773089	0.77655	0.80171	0.835493	0.884372	0.936314	0.967323	1	0.989151	0.975814	0.942736	0.943041	0.93807	0.951578	0.968857	0.982859	0.996278	0.965036	0.976727	0.954269	0.953822	0.943531	0.928301	0.904514	0.895444	0.879023	0.885842	0.856977	0.819618	0.793351	0.787868	0.78793	0.771434	0.735803	0.703782	0.704203	0.686472	0.644565	0.592672	0.557385	0.507271	0.460941	0.421114	0.368253
0.987711	0.970253	1	0.944573	0.884521	0.874058	0.817007	0.831549	0.807088	0.812192	0.801473	0.790641	0.741078	0.682178	0.622549	0.559057	0.50741	0.45321	0.43315	0.409423	0.39055	0.355434	0.375417	0.342758	0.328398	0.337383	0.332903	0.31548	0.276599	0.25565	0.24576	0.218962	0.176283	0.14299	0.106199	0.0737801	0.0512744	0.0375698	0.019185	0.0040234	0	0.0537943	0.0239144	0.110379	0.0736207	0.038911	0.00696141	0.0355308	0.102127	0.0958727
0.952347	0.941015	0.934313	0.958926	0.911357	0.862798	0.815126	0.869305	0.818079	0.808443	0.817236	0.827463	0.897821	0.89842	0.916309	0.938063	1	0.963583	0.900224	0.892121	0.936835	0.935017	0.942877	0.913256	0.917873	0.898778	0.877958	0.886519	0.870208	0.835845	0.856662	0.86874	0.793799	0.782369	0.750674	0.740565	0.681789	0.641396	0.62451	0.619769	0.614261	0.622539	0.621935	0.575386	0.551576	0.552643	0.588229	0.5449	0.53154	0.532731
0.476464	0.546123	0.615159	0.753714	0.806861	0.724715	0.738385	0.676123	0.714579	0.659729	0.598922	0.614312	0.744868	0.731731	0.644615	0.577303	0.477428	0.477323	0.399985	0.430736	0.434192	0.53495	0.609709	0.797701	0.882788	0.849592	0.9211	0.857216	0.787514	0.873834	0.90155	0.971025	0.885116	1	0.92273	0.845586	0.752079	0.668421	0.622632	0.667987	0.60059	0.610409	0.704536	0.63713	0.629108	0.526299	0.438838	0.356394	0.357575	0.456982
0.327302	0.397036	0.396003	0.437075	0.421028	0.567866	0.472956	0.460074	0.525302	0.661311	0.611872	0.658379	0.692297	0.700428	0.630522	0.475188	0.395388	0.553949	0.494489	0.768558	0.617485	0.538486	0.474213	0.38348	0.351444	0.282597	0.226478	0.287563	0.391547	0.327788	0.353845	0.371611	0.333129	0.315687	0.231022	0.147285	0.151685	0.014626	0.113383	0.1079	0.138837	0.170792	0.18761	0.105818	0.146888	0	0.425228	0.366606	0.432051	0.504216
1	0.956817	0.960056	0.932838	0.907465	0.8821	0.878187	0.858167	0.820533	0.797898	0.805302	0.802671	0.779249	0.771672	0.757	0.752926	0.741909	0.701594	0.670932	0.658956	0.655987	0.636617	0.602008	0.57435	0.573667	0.5562	0.528994	0.512615	0.472939	0.444677	0.399249	0.378239	0.327907	0.303368	0.260973	0.226292	0.203757	0.178849	0.157035	0.128828	0.106741	0.0947154	0.0557933	0.0349294	0.016502	0	0.00570394	0.0319545	0.0371662	0.051722
0.225937	0.237821	0.268945	0.324078	0.399487	0.449385	0.519271	0.560109	0.610011	0.676423	0.771387	0.77092	0.877794	0.94939	0.967054	0.990474	1	0.978347	0.970112	0.954781	0.950854	0.912959	0.920547	0.89474	0.893697	0.882924	0.860764	0.812967	0.753608	0.690913	0.644409	0.590419	0.557957	0.491509	0.448388	0.410012	0.35267	0.331847	0.302168	0.266308	0.219911	0.1758	0.148217	0.121478	0.0902631	0.0677256	0.035127	0.0283118	0	0.0349862
0.953849	0.91408	0.9185	0.915619	0.898726	0.90385	0.938151	0.926024	0.966168	0.968433	0.978554	0.99333	0.993803	0.970197	0.935946	0.895077	0.861337	0.847774	0.860572	0.888819	0.952819	1	0.941476	0.91551	0.916738	0.888388	0.847775	0.853099	0.805549	0.783957	0.755671	0.735797	0.717742	0.673303	0.630544	0.588844	0.602453	0.628398	0.654461	0.66696	0.66875	0.622895	0.60226	0.587305	0.556801	0.549899	0.497135	0.445343	0.382914	0.334427
0.215292	0.24625	0.216566	0.209318	0.180153	0.142884	0.10511	0.0719052	0.110086	0.103223	0.240552	0.354644	0.375591	0.448325	0.429318	0.43997	0.419075	0.3869	0.354171	0.303148	0.271073	0.225566	0.201995	0.171586	0.130657	0.091987	0.115501	0.156043	0.194399	0.164105	0.128738	0.133024	0.108809	0.129617	0.094587	0.07729	0.0593179	0.0503211	0.0472706	0.032721	0	0.14035	0.175488	0.224559	0.305651	0.339057	0.383891	0.455258	0.448121	0.476915
1	0.967891	0.924257	0.90624	0.905709	0.886437	0.862989	0.881563	0.892632	0.900878	0.88744	0.8612	0.902579	0.903964	0.89122	0.84968	0.822319	0.868623	0.873139	0.877183	0.839836	0.830746	0.786289	0.751441	0.715762	0.703945	0.676518	0.632919	0.599256	0.554091	0.55405	0.538121	0.554491	0.529867	0.505429	0.521232	0.51833	0.488277	0.497541	0.4796	0.453167	0.448999	0.445833	0.429163	0.412836	0.39541	0.36687	0.330326	0.29767	0.268631
0.972265	0.989412	0.974802	0.927414	0.885791	0.92312	0.877227	0.85044	0.894768	0.888473	0.900482	0.944083	0.996188	1	0.992128	0.953125	0.932066	0.904037	0.896986	0.889436	0.861189	0.856358	0.847995	0.829245	0.82375	0.79087	0.769129	0.753212	0.76025	0.770824	0.744061	0.704742	0.678074	0.649644	0.652827	0.643449	0.649736	0.611719	0.585284	0.566611	0.56599	0.565022	0.567861	0.54918	0.523701	0.514518	0.4864	0.454961	0.416599	0.379661
1	0.932002	0.896076	0.86317	0.822634	0.801999	0.824977	0.812227	0.820204	0.879332	0.888688	0.849129	0.847648	0.895183	0.872857	0.839607	0.80494	0.815407	0.864398	0.829237	0.821079	0.79152	0.778635	0.767746	0.811292	0.822298	0.844535	0.835738	0.891569	0.873505	0.843275	0.801675	0.747506	0.728155	0.755112	0.758176	0.787803	0.792611	0.824081	0.809157	0.789017	0.783452	0.775063	0.727265	0.720862	0.691814	0.669745	0.647987	0.601355	0.589845
1	0.973679	0.940513	0.938276	0.950291	0.956269	0.921768	0.932424	0.909289	0.930042	0.937576	0.947348	0.916748	0.903632	0.881382	0.86169	0.86353	0.845995	0.836421	0.840476	0.867281	0.861246	0.843764	0.831591	0.838778	0.824088	0.831498	0.821384	0.800837	0.800499	0.769112	0.755539	0.733951	0.754009	0.722837	0.702082	0.684535	0.658949	0.632557	0.607526	0.584233	0.555359	0.534185	0.510581	0.495605	0.464803	0.434573	0.402801	0.37037	0.34234
0.973861	1	0.974829	0.936108	0.923744	0.892586	0.889013	0.870439	0.873331	0.866728	0.87583	0.870737	0.841192	0.800398	0.803567	0.800131	0.767936	0.729974	0.712989	0.674627	0.648516	0.67113	0.658373	0.674064	0.63884	0.659081	0.625483	0.615161	0.60126	0.559413	0.577394	0.56828	0.55514	0.562316	0.58554	0.582891	0.570983	0.552161	0.528456	0.517139	0.490761	0.473913	0.450746	0.416901	0.416635	0.420414	0.441675	0.426935	0.401862	0.403865
0.937782	0.983975	1	0.97846	0.979595	0.961896	0.943982	0.93659	0.897039	0.888442	0.897559	0.888321	0.869879	0.849683	0.861781	0.858245	0.85207	0.826237	0.820043	0.797324	0.790105	0.772159	0.76038	0.763965	0.73965	0.706746	0.68618	0.676011	0.667954	0.627435	0.603113	0.595498	0.57056	0.561237	0.536454	0.521852	0.491413	0.474937	0.465833	0.440691	0.413745	0.405956	0.379199	0.358476	0.331378	0.30204	0.278206	0.259122	0.232634	0.211974
0.960236	1	0.98971	0.9663	0.973734	0.994097	0.950033	0.923534	0.942381	0.932069	0.887235	0.877415	0.912264	0.92272	0.928148	0.960157	0.916921	0.886786	0.937312	0.975039	0.928071	0.956454	0.9619	0.973208	0.994505	0.969194	0.938055	0.956251	0.904641	0.880088	0.820519	0.769547	0.768191	0.730406	0.668604	0.640369	0.606745	0.543205	0.498355	0.434028	0.378183	0.342738	0.299583	0.25342	0.238584	0.261701	0.244439	0.21233	0.170893	0.15217
0.997914	0.997714	1	0.971006	0.975008	0.941695	0.924546	0.913774	0.921836	0.930348	0.951322	0.968011	0.955651	0.980621	0.961828	0.965521	0.93924	0.892429	0.870543	0.85784	0.898535	0.86406	0.846454	0.808655	0.777773	0.774413	0.727194	0.725303	0.702263	0.675371	0.647529	0.636634	0.594991	0.571956	0.553098	0.540948	0.528157	0.512318	0.519451	0.496186	0.472261	0.445361	0.436493	0.420928	0.391698	0.390159	0.356232	0.322219	0.29428	0.27666
0.278402	0.26035	0.22564	0.195907	0.172976	0.124466	0.109189	0.168806	0.163848	0.157344	0.124155	0.107797	0.130716	0.14253	0.0954265	0.082607	0.0859035	0.0420305	0.0631514	0.0584333	0.0152876	0	0.0494743	0.145008	0.262235	0.344437	0.394783	0.445411	0.565406	0.665647	0.697133	0.712554	0.693886	0.729993	0.769259	0.8022	0.91252	0.985424	0.966488	0.930117	1	0.955292	0.910648	0.843747	0.808532	0.802114	0.767527	0.750338	0.709358	0.711752
0.940398	0.979887	0.955	0.943515	0.977877	0.977732	0.981148	1	0.965939	0.940692	0.909318	0.857846	0.824642	0.795547	0.742497	0.697959	0.654749	0.633776	0.587771	0.546558	0.508908	0.468415	0.452557	0.424439	0.387605	0.362053	0.348879	0.326887	0.294332	0.289951	0.286581	0.291209	0.278088	0.286674	0.292139	0.302481	0.325521	0.342618	0.350616	0.343682	0.339859	0.308996	0.279301	0.252202	0.222929	0.209344	0.1861	0.159879	0.138584	0.114302
1	0.949876	0.944834	0.904083	0.860132	0.822179	0.812772	0.801707	0.783755	0.806235	0.784507	0.780858	0.783183	0.808578	0.796961	0.804891	0.810383	0.786419	0.752311	0.736361	0.73052	0.708631	0.693093	0.686748	0.657005	0.630139	0.627796	0.600208	0.598916	0.588342	0.586689	0.602303	0.568763	0.569587	0.558703	0.542359	0.557923	0.583531	0.593428	0.578363	0.545326	0.508842	0.494428	0.483334	0.467813	0.460044	0.423766	0.389508	0.3522	0.335494
1	0.970172	0.962497	0.916845	0.893409	0.868253	0.856681	0.829243	0.789074	0.770504	0.754779	0.772037	0.751829	0.707568	0.672064	0.681431	0.671258	0.674509	0.656307	0.649476	0.637179	0.643758	0.639133	0.612998	0.583176	0.54677	0.554582	0.533676	0.516742	0.47186	0.451892	0.424842	0.414657	0.382439	0.37785	0.339332	0.305805	0.297864	0.270648	0.248966	0.268896	0.253604	0.247645	0.247926	0.260828	0.271473	0.282008	0.286298	0.257002	0.222856
1	0.963598	0.998681	0.987912	0.956183	0.941586	0.940788	0.901694	0.840734	0.850537	0.851813	0.826849	0.814059	0.797957	0.757752	0.727531	0.693765	0.675092	0.650734	0.641817	0.691698	0.704362	0.719726	0.735195	0.719621	0.685087	0.677269	0.658868	0.651172	0.68804	0.670668	0.620175	0.633613	0.638374	0.641624	0.599603	0.607512	0.589229	0.582302	0.582396	0.576575	0.536798	0.516035	0.468067	0.465342	0.432871	0.410951	0.3671	0.331614	0.312688
1	0.976832	0.967101	0.939571	0.940291	0.921003	0.938134	0.939363	0.916196	0.918522	0.922286	0.962572	0.948392	0.953954	0.965001	0.9757	0.984104	0.96655	0.978976	0.951657	0.915974	0.884575	0.852732	0.817572	0.788289	0.78672	0.776966	0.754993	0.742612	0.707175	0.676897	0.636192	0.62489	0.602491	0.579146	0.565594	0.520929	0.501578	0.482587	0.454874	0.441687	0.407273	0.38089	0.364746	0.367787	0.347719	0.342455	0.318851	0.337318	0.338793
0.78222	0.795156	0.785147	0.782978	0.790812	0.804642	0.823175	0.818517	0.820755	0.824547	0.858873	0.890068	0.906307	0.913475	0.912423	0.904799	0.904172	0.897944	0.918159	0.935337	0.967796	1	0.987761	0.986171	0.968838	0.943048	0.939939	0.925198	0.899891	0.878659	0.850446	0.845045	0.83187	0.817148	0.808596	0.787871	0.769198	0.750501	0.73124	0.707065	0.669932	0.633807	0.593971	0.567625	0.532035	0.49558	0.466324	0.433365	0.399064	0.362704
0.764311	0.760167	0.740692	0.735317	0.741997	0.742244	0.784403	0.779985	0.820681	0.867355	0.926803	0.923833	0.886789	0.967604	0.952824	1	0.989058	0.957944	0.950826	0.955591	0.928901	0.956423	0.933063	0.932598	0.892248	0.914591	0.908841	0.876291	0.852727	0.798647	0.792848	0.777822	0.760112	0.733541	0.727432	0.720214	0.716144	0.679032	0.663951	0.661537	0.627075	0.600456	0.588329	0.552841	0.52496	0.477403	0.458334	0.409688	0.396413	0.353309
1	0.90919	0.883862	0.905335	0.832401	0.788258	0.791904	0.768816	0.829201	0.830409	0.836971	0.845581	0.866458	0.810478	0.752235	0.734782	0.656131	0.671156	0.696943	0.701847	0.672255	0.742129	0.783522	0.820641	0.829446	0.820318	0.835948	0.789133	0.866134	0.814501	0.809213	0.784191	0.755957	0.765792	0.664793	0.660966	0.597497	0.611532	0.585858	0.576127	0.501662	0.497736	0.493642	0.446102	0.419426	0.321007	0.256052	0.209882	0.211011	0.149897
0.723118	0.726997	0.852741	0.814378	0.748686	0.890735	0.842355	0.870399	0.815232	0.816131	0.812193	0.880423	0.807123	0.776521	0.764381	0.822682	0.755824	0.696761	0.773575	0.782787	0.805215	0.774918	0.747298	0.803803	0.828273	0.899376	0.935472	0.959264	0.910142	1	0.957073	0.899652	0.899723	0.90968	0.888624	0.844363	0.793555	0.762323	0.719069	0.733782	0.672548	0.607546	0.622251	0.599557	0.605433	0.52082	0.48734	0.452876	0.430152	0.386261
0.407504	0.409636	0.383769	0.432588	0.488104	0.441071	0.440249	0.477539	0.484972	0.467702	0.520843	0.605931	0.631253	0.689297	0.715688	0.695558	0.776565	0.793844	0.82424	0.864487	0.927047	1	0.95964	0.966236	0.979128	0.948898	0.937227	0.96961	0.934808	0.899557	0.931334	0.908613	0.914621	0.877185	0.830973	0.819733	0.795027	0.850352	0.852064	0.808756	0.785986	0.741913	0.745414	0.734201	0.695042	0.717159	0.734899	0.687637	0.640675	0.640804
1	0.936092	0.879948	0.803185	0.753378	0.701658	0.657699	0.610676	0.606722	0.584788	0.5561	0.542714	0.577967	0.566447	0.527073	0.497475	0.467025	0.427162	0.470933	0.493011	0.504149	0.501128	0.521121	0.487848	0.515445	0.492838	0.441303	0.392041	0.344096	0.302711	0.261094	0.249251	0.231437	0.204291	0.178382	0.143045	0.123566	0.148492	0.133153	0.120894	0.120567	0.0981478	0.0838621	0.0568177	0.0403228	0.049072	0.0532401	0.061524	0.0656881	0.0730988
0.861311	0.884816	0.903119	0.883724	0.877854	0.881765	0.894502	0.928217	0.936087	0.952478	0.968631	0.991086	1	0.964018	0.955597	0.934648	0.907676	0.874104	0.807877	0.776151	0.74662	0.753607	0.776055	0.733472	0.698507	0.667594	0.631929	0.607307	0.581677	0.549297	0.524005	0.510436	0.499309	0.470224	0.457691	0.46026	0.455082	0.463258	0.440335	0.426586	0.413687	0.41057	0.39281	0.384969	0.364189	0.360582	0.346441	0.319799	0.3016	0.274519
0.88057	0.893711	0.886367	0.85933	0.884691	0.912456	0.88967	0.907631	0.922144	0.89254	0.916091	0.932213	0.959504	0.974779	1	0.970507	0.950288	0.989913	0.982132	0.982025	0.996405	0.975342	0.974571	0.943046	0.93666	0.929987	0.89359	0.872945	0.831357	0.791567	0.753831	0.735696	0.687502	0.666721	0.628691	0.631063	0.592977	0.560704	0.52288	0.487112	0.470776	0.443417	0.420803	0.396765	0.380134	0.362168	0.345426	0.332021	0.318144	0.290779
0.979431	0.97528	0.953296	0.969851	0.946248	0.999417	0.991285	0.993859	1	0.969399	0.988095	0.995453	0.955103	0.939536	0.909676	0.874573	0.840525	0.823384	0.80512	0.774393	0.793162	0.778585	0.77677	0.751876	0.744349	0.708447	0.745347	0.693665	0.687384	0.678245	0.675897	0.693554	0.751118	0.771941	0.781124	0.831935	0.857841	0.891528	0.912726	0.934906	0.898682	0.865468	0.818053	0.776522	0.773755	0.742715	0.738688	0.725851	0.6694	0.623268
0.908098	0.926841	0.935582	0.931029	0.942038	0.916388	0.935587	0.920442	0.948065	0.947056	0.971613	0.978623	0.978095	0.98645	0.991679	0.997891	1	0.978059	0.985103	0.991042	0.987118	0.970905	0.948918	0.915233	0.883563	0.887192	0.848783	0.818237	0.786718	0.754763	0.73076	0.712593	0.688434	0.662308	0.619746	0.578913	0.540162	0.513818	0.480136	0.453055	0.424742	0.393355	0.369603	0.349156	0.333822	0.309042	0.311495	0.313989	0.303355	0.297949
0.946607	0.957919	0.962945	0.934956	0.945518	0.920282	0.916902	0.90114	0.930154	0.991973	0.968493	0.964438	1	0.966421	0.986056	0.94478	0.908129	0.882904	0.857656	0.827618	0.815128	0.829871	0.826146	0.798828	0.773195	0.73913	0.720193	0.691469	0.714103	0.669129	0.652882	0.62568	0.611941	0.601012	0.562781	0.562546	0.562198	0.558476	0.555579	0.572006	0.547715	0.556337	0.553067	0.512515	0.48721	0.452798	0.418508	0.385227	0.349221	0.31525
0.21739	0.233794	0.219362	0.302526	0.329201	0.305921	0.27913	0.348786	0.426613	0.38195	0.383133	0.398378	0.395954	0.493526	0.474007	0.50521	0.471843	0.471485	0.440036	0.418371	0.378998	0.351004	0.318807	0.305147	0.245412	0.225667	0.171995	0.185168	0.146698	0.0915514	0.0955303	0.0637764	0.0826275	0.163967	0.170424	0.180535	0.140352	0.130821	0.112397	0.0854173	0.0612712	0.0441393	0.0295854	0.0188766	0.0170546	0	0.0359016	0.0271906	0.0406985	0.0695885
0.853506	0.796335	0.725232	0.704232	0.716001	0.673643	0.681464	0.667407	0.733319	0.766961	0.788829	0.885648	1	0.995596	0.982766	0.987469	0.971773	0.876181	0.858212	0.797851	0.747339	0.685005	0.709772	0.708564	0.740113	0.784132	0.807481	0.824285	0.761593	0.822336	0.78365	0.766704	0.751776	0.684128	0.678291	0.628939	0.590696	0.573992	0.591913	0.547702	0.525141	0.471412	0.451595	0.381961	0.320289	0.309621	0.266529	0.200419	0.200581	0.136331
1	0.984234	0.96002	0.927003	0.893515	0.869912	0.86765	0.87242	0.853284	0.865285	0.865225	0.878864	0.917799	0.921586	0.922084	0.914679	0.913666	0.902544	0.899968	0.925091	0.92311	0.92784	0.925746	0.905693	0.910016	0.899861	0.901771	0.89548	0.871451	0.846422	0.820341	0.810293	0.801177	0.789057	0.773605	0.751748	0.749181	0.725903	0.714265	0.693086	0.671103	0.642297	0.607638	0.580278	0.560754	0.529883	0.501948	0.474071	0.447945	0.421163
0.213323	0.171586	0.191977	0.197092	0.155183	0.247791	0.340572	0.328369	0.422894	0.454874	0.532114	0.546916	0.642314	0.71742	0.784063	0.849085	0.874959	1	0.947538	0.946672	0.953956	0.841871	0.767222	0.814008	0.698007	0.635286	0.645218	0.605661	0.534143	0.495139	0.513973	0.425985	0.391396	0.3066	0.336414	0.325711	0.342989	0.358298	0.327843	0.374844	0.317044	0.342747	0.41913	0.511349	0.505689	0.450396	0.452387	0.548772	0.515869	0.472648
0.355618	0.358849	0.354633	0.361851	0.425912	0.457783	0.528799	0.605366	0.642633	0.780634	0.838364	0.908275	0.960238	1	0.984524	0.997029	0.917605	0.840243	0.779628	0.716646	0.655436	0.590578	0.548088	0.478929	0.423294	0.371252	0.324909	0.281268	0.312739	0.349536	0.304764	0.283777	0.308543	0.325856	0.335071	0.313532	0.28176	0.251277	0.244422	0.240026	0.200287	0.202082	0.186845	0.174343	0.193739	0.162177	0.118826	0.0975773	0.0856305	0.0865209
0.214253	0.2509	0.247575	0.31412	0.370607	0.472609	0.489219	0.532299	0.614474	0.703307	0.741268	0.800848	0.880237	0.916648	0.952342	1	0.968054	0.968045	0.937308	0.955184	0.937471	0.913055	0.878042	0.844894	0.832474	0.779784	0.748345	0.699186	0.63347	0.556541	0.487133	0.439792	0.363863	0.297291	0.231725	0.193022	0.156765	0.101797	0.0616606	0.0244084	0.0136644	0	0.000130042	0.0397953	0.0447947	0.100032	0.0940136	0.148617	0.136597	0.160908
0	0.0622539	0.206591	0.267531	0.319677	0.317224	0.471544	0.660605	0.628122	0.652697	0.601315	0.649522	0.734904	0.840377	0.828558	0.779092	0.803462	0.906309	0.882988	0.884822	0.936487	0.979629	0.927079	1	0.995641	0.944554	0.966879	0.988516	0.92862	0.911304	0.905005	0.873677	0.836989	0.783184	0.763219	0.812878	0.827068	0.848582	0.81857	0.83719	0.886036	0.897055	0.868644	0.802369	0.776553	0.716683	0.660014	0.59036	0.516998	0.458291
0.604608	0.603679	0.596184	0.594147	0.582736	0.553044	0.5341	0.505196	0.509434	0.552176	0.572623	0.635483	0.647867	0.732108	0.747323	0.783376	0.830993	0.830183	0.856145	0.842124	0.877465	0.926455	0.935103	1	0.988423	0.961025	0.969837	0.927014	0.957514	0.960716	0.923512	0.936639	0.929305	0.897163	0.865161	0.854634	0.832509	0.813558	0.805641	0.798255	0.829283	0.784226	0.76472	0.7422	0.733236	0.743447	0.755681	0.726749	0.696207	0.682363
0.561902	0.573344	0.597152	0.648164	0.717463	0.763877	0.781994	0.800937	0.847877	0.867719	0.867792	0.883635	0.876577	0.903195	0.915791	0.939129	0.966719	0.959909	0.986661	1	0.97938	0.952454	0.927446	0.910893	0.895617	0.892456	0.866782	0.843966	0.819752	0.834927	0.850399	0.83734	0.822662	0.804927	0.803167	0.818198	0.810631	0.786703	0.753552	0.751168	0.739753	0.717278	0.686929	0.65778	0.637661	0.615144	0.578371	0.552842	0.526343	0.52196
0.614879	0.650367	0.664797	0.673877	0.68061	0.710154	0.731674	0.75207	0.759965	0.73286	0.730025	0.806991	0.849865	0.879047	0.934388	0.963821	0.942919	0.960702	1	0.961195	0.940837	0.912521	0.886431	0.921458	0.930721	0.938845	0.926357	0.913088	0.886374	0.884371	0.83279	0.834742	0.788906	0.814588	0.779283	0.735305	0.709525	0.664014	0.652896	0.648665	0.630629	0.608108	0.612834	0.582904	0.574924	0.555031	0.552016	0.526698	0.491907	0.445344
0.614811	0.672442	0.732846	0.770952	0.785606	0.774225	0.754893	0.843104	0.844967	0.867545	0.861213	0.81891	0.825054	0.821833	0.866418	0.967381	0.994698	0.996629	0.9898	0.996259	1	0.920944	0.915185	0.855281	0.790654	0.833799	0.774351	0.743891	0.708695	0.64068	0.591434	0.537444	0.486368	0.452701	0.444479	0.429477	0.414049	0.402785	0.371146	0.353864	0.339929	0.359101	0.333695	0.304327	0.266214	0.224694	0.245016	0.234201	0.226305	0.189097
0.785934	0.754077	0.814893	0.831528	0.839784	0.868937	0.884877	0.866786	0.906352	0.892021	0.89491	0.900676	0.967704	0.969686	0.934703	0.943637	0.946815	1	0.990182	0.981785	0.954784	0.936677	0.948271	0.96484	0.937457	0.946427	0.909399	0.870927	0.848013	0.812365	0.765119	0.731586	0.721611	0.705728	0.677681	0.63886	0.637761	0.638114	0.594622	0.553407	0.531992	0.499921	0.484824	0.458147	0.444702	0.431216	0.41132	0.417704	0.411773	0.417864
0.853756	0.8627	0.878713	0.864233	0.858044	0.843466	0.854949	0.835319	0.837269	0.846263	0.846728	0.893645	0.913696	0.934987	0.984533	0.998322	1	0.992708	0.951809	0.918528	0.885052	0.835435	0.788821	0.750893	0.709148	0.662396	0.617821	0.576054	0.535215	0.499126	0.462363	0.433864	0.399805	0.370641	0.349172	0.319077	0.299168	0.275177	0.256118	0.230751	0.211974	0.191684	0.170923	0.150777	0.144212	0.129792	0.120653	0.105305	0.0873016	0.0701809
0.149486	0.20036	0.270388	0.375577	0.500591	0.621536	0.622929	0.643844	0.664726	0.708503	0.808486	0.737147	0.731249	0.790806	0.835115	0.895314	0.971801	1	0.978961	0.93241	0.908556	0.893271	0.792236	0.852444	0.794743	0.722657	0.792472	0.754435	0.763087	0.764771	0.76501	0.747842	0.761719	0.775344	0.756432	0.73259	0.687688	0.747537	0.743079	0.859677	0.849462	0.833608	0.839959	0.803381	0.810778	0.78866	0.738504	0.642608	0.585988	0.566042
0.382009	0.4221	0.488898	0.519925	0.538183	0.575502	0.671043	0.74244	0.761732	0.813505	0.819276	0.868062	0.869471	0.926472	0.951654	0.956675	0.966161	0.960996	0.98183	0.984784	1	0.93871	0.911548	0.872838	0.81569	0.7533	0.71817	0.701699	0.661946	0.621065	0.547689	0.478198	0.41839	0.39582	0.343202	0.308242	0.272982	0.235377	0.219949	0.190883	0.162481	0.151331	0.15989	0.156817	0.184779	0.170214	0.213241	0.245544	0.257623	0.272706
0.628555	0.62992	0.636963	0.662622	0.641044	0.653976	0.699487	0.734041	0.80148	0.883632	0.868786	0.905552	0.956722	0.973929	0.997398	0.997049	1	0.993638	0.980186	0.927907	0.889934	0.852143	0.798426	0.736079	0.693814	0.701736	0.691807	0.662659	0.62239	0.694863	0.662718	0.708221	0.715246	0.700017	0.665471	0.682473	0.644489	0.629133	0.602454	0.603159	0.564524	0.524185	0.489217	0.453898	0.416147	0.381655	0.364616	0.32184	0.325632	0.288678
0.86674	0.851383	0.872364	0.847812	0.854733	0.835806	0.86455	0.839577	0.852917	0.853983	0.878576	0.881679	0.923651	0.926061	0.949686	0.949146	0.932581	0.91467	0.938385	0.925549	0.953144	0.964291	0.944806	0.928329	0.967776	0.982287	0.966219	1	0.991163	0.98212	0.951928	0.908162	0.87655	0.871809	0.827647	0.799907	0.76038	0.721538	0.693435	0.677595	0.640075	0.602903	0.573913	0.533912	0.505378	0.477945	0.443073	0.419348	0.384288	0.352328
0.0339785	0.0195492	0.0450557	0.0596147	0.0281611	0.0394416	0.0217166	0	0.0159921	0.0189466	0.0317294	0.042634	0.0769566	0.11741	0.107292	0.122035	0.135206	0.177027	0.182792	0.186545	0.252404	0.316286	0.351352	0.378815	0.428642	0.489506	0.539953	0.5667	0.630149	0.694926	0.741814	0.755909	0.793452	0.822757	0.864316	0.847515	0.889978	0.875865	0.859393	0.905719	0.892191	0.91087	0.891539	0.893558	0.867938	0.881606	0.892857	0.871062	0.908422	0.867738
0.696027	0.679131	0.664205	0.668756	0.634485	0.588657	0.583903	0.573437	0.60946	0.632663	0.678475	0.771962	0.885238	0.866586	0.945018	0.989249	1	0.977595	0.917992	0.864129	0.814633	0.766497	0.732337	0.682121	0.652018	0.63752	0.59988	0.54492	0.514995	0.47341	0.421005	0.376107	0.33186	0.292062	0.248014	0.210127	0.177057	0.139179	0.141438	0.10782	0.113151	0.0803561	0.0697679	0.0898537	0.0556268	0.033732	0.0240602	0.0242623	0.0420119	0.0277053
0.949125	0.965076	0.986785	0.98735	0.99154	1	0.977242	0.944635	0.941679	0.950055	0.978964	0.978258	0.974219	0.986324	0.959489	0.933909	0.918305	0.873627	0.846514	0.827182	0.810555	0.777803	0.751393	0.717696	0.681654	0.641872	0.606801	0.567317	0.538369	0.510498	0.473326	0.438859	0.421793	0.398833	0.380834	0.355169	0.351424	0.359764	0.333114	0.311744	0.285954	0.263488	0.236664	0.227517	0.215307	0.192053	0.170167	0.145159	0.139973	0.133596
0.740823	0.729604	0.71848	0.761026	0.748535	0.785201	0.788743	0.79514	0.829312	0.80467	0.817419	0.796303	0.803238	0.820253	0.832589	0.77347	0.82649	0.896857	0.876639	0.845772	0.87833	0.881393	0.898856	0.903557	0.916363	0.984531	1	0.947278	0.942145	0.941357	0.973522	0.971507	0.998402	0.938427	0.913853	0.888832	0.868398	0.870729	0.850416	0.802548	0.787399	0.746207	0.681017	0.652158	0.595332	0.554534	0.508664	0.442358	0.394856	0.357799
0.593507	0.61247	0.630694	0.674829	0.725041	0.791811	0.846867	0.887213	0.86988	0.904016	0.962096	0.9878	1	0.985955	0.989428	0.963962	0.942518	0.908731	0.89518	0.858577	0.84374	0.840935	0.813253	0.795503	0.772855	0.75967	0.729357	0.739963	0.727191	0.716692	0.708159	0.70201	0.705721	0.702349	0.702341	0.696952	0.697615	0.705185	0.68651	0.650642	0.626424	0.597027	0.576003	0.59337	0.584614	0.567079	0.586669	0.581062	0.553267	0.52431
0.640488	0.665285	0.788582	0.840122	0.875855	0.875187	0.839632	0.885932	0.893862	0.92884	1	0.985843	0.895022	0.901533	0.922083	0.920252	0.883091	0.826716	0.780334	0.708644	0.703877	0.698435	0.694338	0.608175	0.580649	0.540027	0.510506	0.45956	0.415736	0.351877	0.299904	0.238055	0.247268	0.234804	0.205784	0.16539	0.226729	0.215046	0.249692	0.239581	0.216597	0.199641	0.148934	0.11157	0.0671373	0.0401337	0.0028614	0.0280875	0.0135278	0
0.734754	0.719675	0.737792	0.752331	0.766329	0.773773	0.782801	0.776266	0.801325	0.802248	0.815824	0.808716	0.841307	0.866765	0.923173	0.934794	0.937259	0.948629	0.946882	0.908665	0.871668	0.817632	0.777092	0.745966	0.704856	0.671452	0.650972	0.627978	0.586906	0.54716	0.515992	0.488238	0.464048	0.436599	0.392984	0.365235	0.329941	0.300278	0.273257	0.242451	0.218009	0.187366	0.171289	0.146814	0.130166	0.107227	0.0898814	0.0706341	0.0513168	0.0377695
0.593719	0.566276	0.593655	0.600522	0.60535	0.618279	0.624177	0.623799	0.649222	0.6714	0.698242	0.716131	0.726218	0.71413	0.764197	0.862066	0.933465	1	0.948174	0.916934	0.846041	0.781161	0.743243	0.691455	0.660006	0.610097	0.558745	0.527867	0.50553	0.499619	0.531154	0.553512	0.558122	0.619352	0.618634	0.588886	0.621732	0.648398	0.672873	0.647709	0.640247	0.600297	0.567478	0.539148	0.516135	0.494009	0.496161	0.461143	0.425749	0.409295
0.420828	0.441979	0.471036	0.503369	0.525361	0.556398	0.560322	0.595171	0.610107	0.594309	0.628526	0.65881	0.694473	0.769124	0.817638	0.896998	0.963658	1	0.978922	0.959738	0.921791	0.879013	0.814815	0.752919	0.692991	0.63418	0.581919	0.534575	0.490766	0.44022	0.395945	0.354392	0.31662	0.277742	0.246047	0.211083	0.183261	0.158515	0.136469	0.116984	0.0875679	0.0625675	0.0393647	0.0277216	0.0133991	0	0.00289119	0.00836556	0.0263445	0.0261146
0.891833	0.879454	0.875985	0.897797	0.910198	0.900406	0.943727	0.927276	0.963929	0.982594	0.965091	1	0.966739	0.956418	0.932176	0.927254	0.920632	0.903323	0.8698	0.845055	0.823503	0.775698	0.742991	0.674329	0.65918	0.631283	0.592855	0.575866	0.5303	0.526616	0.502381	0.523699	0.510274	0.467109	0.472998	0.44689	0.43346	0.403002	0.398882	0.375707	0.337093	0.312411	0.269018	0.249159	0.216446	0.204273	0.179539	0.154241	0.139477	0.128429
0.998516	1	0.938	0.879794	0.810182	0.821117	0.770796	0.782202	0.693073	0.659577	0.76311	0.803981	0.707174	0.69066	0.644792	0.591551	0.609655	0.564324	0.476533	0.440751	0.43203	0.454566	0.436814	0.440126	0.44047	0.392943	0.335843	0.355553	0.375369	0.275444	0.359567	0.384304	0.377618	0.344483	0.306103	0.268562	0.301669	0.29723	0.304882	0.306817	0.256465	0.320472	0.301111	0.28945	0.185736	0.162597	0.0474843	0.030163	0.0361417	0.0389006
0.947779	0.944893	0.951782	0.96343	0.996583	1	0.952673	0.946705	0.906664	0.859773	0.831409	0.855134	0.841427	0.834481	0.835123	0.798352	0.823809	0.857925	0.864671	0.859985	0.841203	0.821388	0.790362	0.748928	0.741392	0.719471	0.734772	0.70862	0.685923	0.666618	0.654476	0.636295	0.596753	0.546191	0.519931	0.4804	0.486144	0.464046	0.433918	0.399758	0.359233	0.327189	0.292922	0.26984	0.235809	0.215202	0.191469	0.164211	0.175752	0.155047
0.54803	0.557	0.557824	0.588589	0.638333	0.680414	0.711508	0.722934	0.779174	0.781509	0.816614	0.86216	0.853939	0.915603	0.920378	0.93082	1	0.978843	0.956966	0.939342	0.901965	0.902238	0.867325	0.860515	0.829042	0.787156	0.752193	0.72108	0.693021	0.658236	0.629387	0.604496	0.592182	0.55935	0.528163	0.522814	0.511226	0.478916	0.474515	0.4727	0.447445	0.425353	0.397394	0.375076	0.349043	0.339869	0.348019	0.321263	0.2964	0.275899
0.208624	0.203631	0.193316	0.189774	0.219964	0.239473	0.285707	0.315893	0.338557	0.343165	0.409278	0.455037	0.527861	0.643734	0.732085	0.738827	0.778256	0.814973	0.872115	0.957846	1	0.983997	0.992796	0.998763	0.937724	0.869043	0.81129	0.749303	0.727555	0.679034	0.637504	0.610076	0.605906	0.611653	0.604677	0.617183	0.616487	0.593963	0.571841	0.52592	0.472325	0.442337	0.379052	0.322441	0.310333	0.240751	0.204624	0.17155	0.198254	0.179355
0.760931	0.749977	0.796819	0.781487	0.819499	0.817247	0.875068	0.889245	0.904047	0.906414	0.909467	0.936969	0.94197	0.91722	0.923398	0.931143	0.903245	0.914787	0.949712	1	0.956937	0.935577	0.924378	0.940217	0.963024	0.991755	0.982347	0.943068	0.910247	0.875492	0.87275	0.86924	0.843303	0.812826	0.792629	0.777895	0.761959	0.757873	0.749761	0.722245	0.711719	0.660166	0.616593	0.613792	0.574891	0.53602	0.505732	0.463468	0.434071	0.404338
0.851777	0.849896	0.839092	0.915798	0.9514	0.894165	0.950072	0.944226	0.958152	1	0.975049	0.898094	0.91028	0.863269	0.856291	0.839208	0.817129	0.763104	0.777462	0.765974	0.792273	0.814094	0.801952	0.776009	0.772582	0.732367	0.715933	0.726033	0.710353	0.759093	0.751923	0.709175	0.658477	0.679243	0.634498	0.612115	0.576943	0.644246	0.622815	0.585871	0.542202	0.516079	0.476719	0.431537	0.346849	0.327118	0.307453	0.25947	0.233721	0.190318
0.419412	0.437937	0.48121	0.491777	0.518028	0.590642	0.596237	0.622885	0.696565	0.706463	0.775777	0.775209	0.822954	0.848328	0.827512	0.818808	0.853683	0.875096	0.856871	0.912589	0.93125	0.986002	1	0.915563	0.857266	0.803633	0.770828	0.710146	0.649006	0.605952	0.54237	0.501838	0.503671	0.462279	0.422757	0.422612	0.40243	0.360302	0.325153	0.293823	0.23927	0.248443	0.233477	0.180438	0.144268	0.133089	0.144599	0.141333	0.167668	0.164322
0.980371	0.956012	0.922613	0.937091	0.874627	0.819576	0.912904	0.919113	0.934327	0.921586	0.838541	0.896041	0.881392	0.943966	0.901521	0.948102	0.966966	0.988451	1	0.933953	0.939104	0.958924	0.969393	0.959437	0.959089	0.901876	0.974569	0.922963	0.889362	0.819933	0.787426	0.857487	0.798706	0.832032	0.783711	0.743757	0.738993	0.693791	0.664629	0.625768	0.561467	0.516339	0.447982	0.417786	0.362321	0.359	0.306173	0.235913	0.269651	0.201905
0.862041	0.964341	0.96526	0.956311	0.941155	0.996854	0.995277	0.951676	0.918461	0.956921	0.935678	1	0.940093	0.862841	0.932525	0.919374	0.896477	0.834986	0.785917	0.766845	0.744967	0.670065	0.61125	0.636976	0.618471	0.577412	0.520226	0.513095	0.495057	0.464197	0.562599	0.557311	0.563656	0.529307	0.599719	0.573315	0.498567	0.416588	0.44507	0.439824	0.407471	0.418151	0.402369	0.391981	0.313194	0.25519	0.237494	0.172112	0.148776	0.105234
0.942402	0.977883	0.975367	0.958877	0.932407	0.910547	0.912043	0.930146	0.89673	0.893314	0.911852	0.93708	0.936257	0.943159	0.949846	0.930318	0.932292	0.945668	0.968597	0.982677	0.983957	1	0.984557	0.999847	0.994602	0.970472	0.952928	0.952128	0.939723	0.919945	0.909262	0.875766	0.860262	0.837093	0.809162	0.777097	0.761967	0.732947	0.699322	0.693726	0.661993	0.645042	0.618444	0.590855	0.56228	0.55675	0.523155	0.500696	0.474679	0.443452
0.0513871	0.0455428	0.041987	0	0.0346245	0.0952286	0.0801538	0.11848	0.115654	0.122936	0.147594	0.141186	0.133182	0.114861	0.0985275	0.109697	0.12625	0.115798	0.141099	0.165753	0.21259	0.230071	0.219407	0.266329	0.273638	0.3733	0.341206	0.312162	0.374246	0.430247	0.457831	0.577313	0.594692	0.589764	0.61114	0.630362	0.581739	0.730764	0.699178	0.736792	0.745573	0.746618	0.698486	0.627534	0.634343	0.560416	0.521673	0.533306	0.507612	0.458115
0.410614	0.445921	0.442935	0.494805	0.510769	0.575314	0.582697	0.634474	0.65989	0.698827	0.769615	0.868302	0.917785	0.967843	1	0.992244	0.996178	0.9863	0.944312	0.971639	0.922783	0.907611	0.891207	0.884599	0.841913	0.829161	0.794755	0.772586	0.728781	0.695878	0.672567	0.625672	0.581208	0.551576	0.516692	0.478497	0.455416	0.417461	0.390615	0.358394	0.340878	0.334112	0.300197	0.268323	0.239385	0.213873	0.199723	0.185524	0.155061	0.129029
0.608939	0.621722	0.651104	0.776733	0.848211	0.815809	0.824894	0.972185	0.972841	0.927569	0.939298	0.917684	0.834958	0.896503	0.853212	0.842972	0.908619	0.996734	0.956226	1	0.931051	0.971343	0.993097	0.992027	0.978275	0.97456	0.904162	0.976888	0.95965	0.981165	0.897496	0.884531	0.891761	0.804794	0.777373	0.737678	0.662941	0.649917	0.570998	0.557403	0.491966	0.534735	0.433911	0.3562	0.348189	0.285008	0.230578	0.158942	0.143871	0.106888
0.437091	0.439754	0.444408	0.43457	0.445997	0.470562	0.490106	0.499629	0.497991	0.518636	0.560466	0.611294	0.670655	0.720744	0.82538	0.884876	0.935713	0.955026	0.974632	1	0.940549	0.910243	0.868374	0.818202	0.7707	0.736403	0.708822	0.675534	0.637842	0.593908	0.551608	0.512678	0.486995	0.454505	0.414176	0.374004	0.342591	0.309646	0.273478	0.253525	0.224714	0.195463	0.17155	0.160291	0.139129	0.115068	0.109603	0.102479	0.0991633	0.097603
0.39755	0.41185	0.457116	0.463409	0.466602	0.495832	0.439076	0.463943	0.472795	0.484375	0.537484	0.501055	0.457382	0.465885	0.473103	0.471273	0.463249	0.418907	0.436028	0.461321	0.495619	0.492616	0.510495	0.490752	0.422041	0.342578	0.28858	0.307212	0.279177	0.336162	0.312999	0.239761	0.228063	0.189291	0.16118	0.173463	0.179345	0.145339	0.135166	0.156177	0.132891	0.0807729	0.0252918	0.050769	0.035328	0.0606093	0.0368132	0.0318499	0	0.083917
0.418392	0.35145	0.311459	0.254848	0.236826	0.214446	0.224542	0.206198	0.235534	0.23153	0.171931	0.144664	0.134952	0.119572	0.122704	0.0602809	0.0431255	0.14055	0.215865	0.24227	0.288987	0.387138	0.371068	0.359739	0.321249	0.334743	0.333488	0.286499	0.264114	0.254529	0.316905	0.372719	0.352774	0.294159	0.252225	0.241369	0.25459	0.194174	0.212036	0.198582	0.211645	0.18863	0.157892	0.109254	0.0964731	0.101288	0.0392128	0	0.0253408	0.0746547
0.590759	0.606461	0.597718	0.594922	0.63485	0.633816	0.623272	0.67079	0.704038	0.695048	0.713664	0.778403	0.782432	0.84686	0.853554	0.942312	0.940011	0.956752	1	0.96582	0.988587	0.994311	0.926828	0.9167	0.858662	0.814149	0.780251	0.760148	0.703777	0.710573	0.685123	0.628953	0.575144	0.553738	0.509298	0.491526	0.464709	0.43721	0.411327	0.390414	0.364902	0.319857	0.272677	0.235962	0.202497	0.185805	0.170816	0.155176	0.131503	0.0974967
0.555253	0.579048	0.62141	0.611513	0.619303	0.634289	0.712423	0.751212	0.795801	0.923259	0.982758	1	0.966056	0.99235	0.953895	0.970386	0.86782	0.905926	0.873446	0.867152	0.828962	0.845194	0.769597	0.776428	0.792177	0.739603	0.742657	0.731764	0.745167	0.754191	0.699764	0.664851	0.649202	0.623203	0.60577	0.622266	0.556375	0.507553	0.445647	0.417597	0.344643	0.291625	0.253695	0.228358	0.204611	0.173578	0.178729	0.168952	0.162243	0.142267
0.335086	0.345419	0.344868	0.35511	0.363882	0.404989	0.426332	0.439013	0.433007	0.447174	0.475222	0.476786	0.49117	0.541463	0.637928	0.761579	0.856597	0.946704	0.991248	1	0.99999	0.943675	0.872939	0.804427	0.755486	0.725222	0.699539	0.654302	0.614726	0.581811	0.543482	0.502179	0.464606	0.429275	0.394685	0.358297	0.344146	0.331174	0.304835	0.274976	0.277136	0.276015	0.260765	0.229121	0.214669	0.190077	0.174923	0.170681	0.180014	0.163253
1	0.99051	0.942766	0.919439	0.901665	0.874679	0.841108	0.815373	0.803829	0.777964	0.787668	0.829934	0.822852	0.820569	0.817848	0.807328	0.826462	0.8217	0.782475	0.750392	0.75337	0.761605	0.740221	0.701665	0.693352	0.670341	0.637644	0.589622	0.557427	0.542193	0.50672	0.469263	0.438755	0.409611	0.412338	0.414754	0.396364	0.380973	0.352422	0.350499	0.342394	0.317586	0.292526	0.298513	0.292757	0.277361	0.24906	0.276589	0.263147	0.252776
0.948848	0.955402	0.947117	0.94565	0.94556	0.947832	0.938724	0.928822	0.91433	0.95702	1	0.980788	0.993821	0.955969	0.936311	0.889032	0.822011	0.773122	0.713971	0.680064	0.679616	0.65919	0.638399	0.573629	0.537962	0.509359	0.495954	0.49248	0.461233	0.475134	0.438724	0.40539	0.363144	0.345982	0.324213	0.305886	0.290599	0.227638	0.218421	0.24278	0.220572	0.193078	0.19703	0.205243	0.191723	0.157388	0.143448	0.163075	0.167405	0.158775
0.83182	0.839298	0.845686	0.904549	0.957547	0.965399	0.941352	0.911593	0.928398	0.893898	0.927073	1	0.956709	0.941886	0.89215	0.860013	0.879094	0.862937	0.822155	0.835788	0.810908	0.792861	0.798111	0.801895	0.836638	0.788313	0.748588	0.719958	0.683333	0.662376	0.648488	0.627537	0.587116	0.607702	0.598456	0.592862	0.574384	0.563209	0.530484	0.510486	0.462653	0.425241	0.429917	0.38966	0.37793	0.443088	0.424487	0.398601	0.362645	0.319714
0.313976	0.330045	0.317303	0.342602	0.351725	0.356439	0.367827	0.382732	0.414356	0.467314	0.523779	0.572536	0.654199	0.71318	0.808983	0.872179	0.950838	0.991711	1	0.955968	0.946128	0.924044	0.901383	0.878386	0.846417	0.820914	0.782934	0.745388	0.700812	0.664164	0.628087	0.586019	0.550744	0.512102	0.481848	0.455497	0.422915	0.396898	0.377458	0.34784	0.324695	0.297745	0.280336	0.263774	0.244266	0.230434	0.208819	0.207949	0.19584	0.182865
0.915095	0.868942	0.85002	0.815952	0.776412	0.7309	0.702619	0.682507	0.621053	0.629123	0.621039	0.576214	0.598696	0.633017	0.64008	0.659004	0.691571	0.726595	0.725687	0.78661	0.812864	0.811411	0.803547	0.770988	0.792851	0.838254	0.855373	0.904212	0.940551	0.99411	1	0.961103	0.910681	0.89468	0.872803	0.872999	0.837192	0.819095	0.780178	0.773293	0.752295	0.756649	0.716326	0.673394	0.644572	0.597496	0.559255	0.52174	0.51687	0.46004
0.783354	0.789261	0.817244	0.798969	0.803237	0.76912	0.764816	0.752773	0.783856	0.80939	0.789508	0.814636	0.805797	0.798341	0.846998	0.800679	0.793054	0.787782	0.830168	0.885691	0.903717	0.945833	0.953125	0.949449	0.962794	0.955268	0.977231	0.986432	1	0.956931	0.951146	0.898109	0.950235	0.943222	0.934849	0.902121	0.897722	0.838626	0.850795	0.860603	0.90066	0.902977	0.875699	0.881508	0.865314	0.833122	0.759316	0.692946	0.663083	0.592967
0.871395	0.868838	0.890704	0.886002	0.918024	0.889796	0.91641	0.897583	0.887293	0.875287	0.881734	0.896248	0.861903	0.874418	0.889649	0.923246	0.958022	0.949534	0.989646	1	0.976415	0.940277	0.929862	0.899256	0.887666	0.881348	0.881636	0.867839	0.84314	0.819674	0.798112	0.748887	0.725691	0.690617	0.68731	0.654368	0.612991	0.587511	0.550639	0.522262	0.475806	0.442235	0.390646	0.359563	0.342294	0.297691	0.264578	0.223385	0.222019	0.186273
0.4628	0.486904	0.483269	0.467479	0.459802	0.522132	0.497997	0.512793	0.568521	0.622892	0.62254	0.617499	0.676161	0.64298	0.662492	0.638105	0.594753	0.636823	0.607499	0.600371	0.612933	0.607147	0.551346	0.502853	0.473319	0.520104	0.494184	0.446705	0.420428	0.371177	0.327643	0.30365	0.264949	0.224961	0.187472	0.187771	0.156147	0.124686	0.108655	0.0945649	0.0652304	0.0475784	0.0211625	0.0375104	0.011723	0	0.0322958	0.0681716	0.0689154	0.0411649
0.813909	0.862874	0.840867	0.854672	0.950196	0.896723	0.831157	0.821451	0.817621	0.795242	0.812144	0.889102	0.84456	0.845721	0.912062	0.977071	0.972317	0.971218	0.993923	1	0.980805	0.946893	0.97735	0.93906	0.954741	0.9644	0.98182	0.907989	0.861611	0.85686	0.890978	0.825488	0.886374	0.893916	0.83864	0.826966	0.823423	0.768416	0.719608	0.674904	0.646146	0.601237	0.574	0.536488	0.51194	0.478662	0.434001	0.39933	0.407117	0.381086
0.384224	0.313601	0.327129	0.262066	0.18807	0.30908	0.288226	0.188766	0.172878	0.268628	0.298894	0.281095	0.262833	0.329695	0.381044	0.41018	0.349385	0.258389	0.213514	0.312358	0.466418	0.602466	0.593924	0.602543	0.586523	0.582847	0.633765	0.521951	0.490944	0.502595	0.520207	0.518196	0.405653	0.448745	0.359252	0.377923	0.367049	0.441937	0.491978	0.519914	0.511601	0.500411	0.430649	0.450593	0.436488	0.430216	0.36506	0.253985	0.228344	0.14176
0.707341	0.667619	0.741905	0.75571	0.792685	0.820716	0.820781	0.831478	0.833218	0.84347	0.837386	0.935239	0.968628	0.971927	0.986279	0.973161	0.945414	0.950916	0.930899	0.972293	0.958538	1	0.96059	0.992966	0.980078	0.948544	0.98898	0.947991	0.971172	0.926526	0.895937	0.835366	0.784756	0.743317	0.695643	0.668962	0.640632	0.597984	0.544826	0.501535	0.463446	0.417934	0.405718	0.392243	0.3634	0.330805	0.308374	0.271005	0.244751	0.22067
0.929448	0.931232	1	0.982943	0.974642	0.915613	0.857743	0.837069	0.798532	0.76219	0.756194	0.706975	0.734103	0.709598	0.743765	0.714214	0.700244	0.673181	0.661355	0.666435	0.748273	0.748427	0.704412	0.682499	0.716526	0.747729	0.706989	0.659912	0.657948	0.639659	0.666144	0.621524	0.629222	0.617395	0.606582	0.623578	0.603001	0.560183	0.520197	0.499139	0.461578	0.434008	0.399457	0.366597	0.36345	0.372437	0.350603	0.320267	0.297504	0.273969
0.608446	0.567403	0.647766	0.637411	0.622208	0.699093	0.727759	0.831202	0.889214	0.914532	1	0.960326	0.963908	0.993515	0.959503	0.959776	0.919795	0.921683	0.902129	0.891502	0.840859	0.842955	0.834937	0.801404	0.781438	0.775401	0.765543	0.757676	0.729339	0.732792	0.88127	0.849977	0.880985	0.899601	0.859458	0.808883	0.871001	0.831007	0.790008	0.742494	0.726589	0.691915	0.651578	0.624347	0.591987	0.520403	0.515077	0.461416	0.452018	0.476252
0.0242431	0	0.052448	0.0749021	0.10343	0.107381	0.118835	0.127111	0.126159	0.143362	0.198917	0.248955	0.318368	0.374233	0.383917	0.430198	0.466555	0.480246	0.523435	0.576319	0.599791	0.616284	0.58868	0.614747	0.60855	0.593891	0.622462	0.634612	0.629646	0.629135	0.619605	0.662417	0.656177	0.62244	0.610554	0.608105	0.605165	0.60343	0.599869	0.626646	0.58264	0.58532	0.571556	0.579466	0.61314	0.634662	0.689652	0.816276	0.816378	0.899373
0.658632	0.684594	0.643615	0.647373	0.633434	0.65511	0.653943	0.651028	0.630866	0.697481	0.786854	0.84362	0.863753	0.901323	0.878146	0.877372	0.852059	0.841246	0.90325	0.943709	1	0.990676	0.957035	0.94368	0.919237	0.862712	0.840767	0.792116	0.742613	0.693115	0.710957	0.678082	0.631939	0.595849	0.55318	0.512502	0.494164	0.54136	0.546285	0.505952	0.467729	0.439091	0.430392	0.430356	0.395573	0.399765	0.424153	0.492794	0.527808	0.594027
0.773965	0.801949	0.794259	0.851895	0.861146	0.860943	0.897091	0.911312	0.940815	0.967971	1	0.988983	0.970239	0.948633	0.956476	0.950251	0.950319	0.946153	0.946365	0.914523	0.926136	0.919676	0.928264	0.888612	0.856942	0.833064	0.807432	0.786442	0.754817	0.72341	0.705775	0.670316	0.637956	0.608376	0.573213	0.539625	0.517524	0.486299	0.469217	0.448714	0.418375	0.398401	0.381451	0.377321	0.352385	0.326346	0.304158	0.283511	0.260759	0.242708
0.874087	0.946432	0.990557	0.98966	0.959425	1	0.983747	0.935825	0.963725	0.957152	0.958263	0.966476	0.957322	0.916325	0.908729	0.887226	0.827497	0.791653	0.790414	0.751439	0.784814	0.73211	0.765125	0.776832	0.801131	0.804229	0.850479	0.840504	0.783722	0.784964	0.750122	0.721229	0.708245	0.687583	0.685188	0.637764	0.679377	0.637396	0.610639	0.58217	0.561612	0.540419	0.515562	0.476463	0.43321	0.385424	0.339311	0.314041	0.270858	0.239566
0.220421	0.212498	0.331588	0.345008	0.40865	0.455243	0.491742	0.457627	0.572431	0.581812	0.552793	0.566407	0.54354	0.552179	0.538805	0.602203	0.562651	0.591836	0.66099	0.604129	0.65287	0.63991	0.651121	0.696626	0.691715	0.709114	0.805859	0.765579	0.822598	0.88261	0.918865	0.976318	1	0.909373	0.854815	0.807687	0.771303	0.713952	0.690685	0.639095	0.642615	0.693726	0.707632	0.663392	0.614768	0.542927	0.495538	0.467905	0.427296	0.376064
0.921138	0.909193	0.91374	0.911065	0.932819	0.925026	0.921014	0.91288	0.902721	0.917229	0.95403	0.957613	0.981266	0.961272	0.951123	0.930493	0.922615	0.929493	0.947789	0.947982	0.96096	1	0.97953	0.973685	0.955059	0.9193	0.916218	0.893357	0.876953	0.871918	0.838731	0.815726	0.787988	0.775739	0.748741	0.736826	0.72012	0.686824	0.65647	0.645831	0.616127	0.625886	0.583137	0.588737	0.556501	0.53749	0.535513	0.51723	0.494983	0.459916
0.885507	0.876271	0.932336	0.947639	1	0.947884	0.895344	0.875683	0.832458	0.804255	0.8351	0.824624	0.779834	0.736505	0.683851	0.65524	0.63861	0.606431	0.604469	0.584058	0.54026	0.512681	0.546637	0.520629	0.477044	0.446577	0.419105	0.408837	0.3833	0.366101	0.381275	0.375861	0.34932	0.319659	0.284559	0.2552	0.238631	0.239315	0.229574	0.21337	0.180665	0.163521	0.151258	0.150921	0.164873	0.154453	0.164647	0.134716	0.115978	0.0965902
0.939133	0.925955	0.921024	0.895474	0.904544	0.882984	0.875458	0.878451	0.88477	0.872958	0.88135	0.9025	0.895405	0.906699	0.904044	0.935263	0.948746	0.952989	0.954773	0.964037	0.956547	0.970863	1	0.968182	0.978045	0.958641	0.92508	0.915061	0.877851	0.87095	0.856204	0.830679	0.806888	0.783911	0.75771	0.754465	0.757222	0.756431	0.730196	0.713326	0.682304	0.656068	0.623193	0.60825	0.588906	0.568696	0.548922	0.533404	0.522694	0.492715
0.600296	0.602901	0.632685	0.726314	0.718261	0.732586	0.723675	0.714694	0.65148	0.663999	0.656968	0.639527	0.641188	0.641488	0.713365	0.725378	0.724484	0.715436	0.762153	0.791173	0.879755	0.901828	0.924608	0.993095	1	0.984298	0.983097	0.994483	0.972814	0.935495	0.926855	0.921525	0.844113	0.835986	0.762264	0.698437	0.663336	0.622662	0.561756	0.569574	0.591864	0.551712	0.494457	0.461246	0.429901	0.380665	0.326467	0.337712	0.288967	0.255762
0.494632	0.549116	0.491869	0.484838	0.448392	0.440446	0.420501	0.413024	0.490283	0.554908	0.589956	0.590061	0.593548	0.607566	0.561451	0.557725	0.694189	0.603622	0.558982	0.640373	0.650353	0.634476	0.656857	0.800269	1	0.943755	0.948007	0.943114	0.992456	0.922964	0.862144	0.889279	0.863962	0.815332	0.853398	0.807011	0.861069	0.766788	0.744447	0.698938	0.669242	0.590272	0.672726	0.671179	0.591137	0.58231	0.548231	0.557168	0.509543	0.41659
0.805297	0.831047	0.837006	0.883205	0.844662	0.851494	0.863623	0.867688	0.891841	0.887396	0.909514	0.916305	0.937914	0.950347	0.946448	0.981162	0.992502	1	0.975738	0.965092	0.933455	0.904062	0.8876	0.885055	0.866805	0.831685	0.8798	0.905337	0.936707	0.939076	0.964719	0.958899	0.986975	0.970618	0.914883	0.922158	0.91173	0.931293	0.94289	0.958176	0.97183	0.939235	0.9356	0.910522	0.880188	0.893382	0.89159	0.882012	0.827477	0.777079
0.940925	0.95908	0.992736	0.955847	0.928822	0.924193	0.887128	0.894791	0.890095	0.926729	0.936704	0.992211	1	0.985444	0.973456	0.94927	0.918898	0.897924	0.88789	0.864157	0.901348	0.929148	0.935393	0.918515	0.875579	0.865312	0.842594	0.812293	0.795504	0.758914	0.76611	0.745472	0.725432	0.695298	0.661905	0.645398	0.61328	0.583013	0.56689	0.557387	0.528475	0.490764	0.455714	0.418445	0.37936	0.356251	0.319954	0.283103	0.248414	0.208633
0.730751	0.719186	0.699679	0.663634	0.678173	0.639082	0.584261	0.564256	0.574693	0.547592	0.513787	0.568355	0.561742	0.612275	0.623227	0.58324	0.579538	0.596492	0.594492	0.587262	0.617445	0.650312	0.663934	0.70099	0.709152	0.677877	0.687977	0.718797	0.713883	0.707673	0.724589	0.748034	0.728852	0.810477	0.793245	0.757234	0.769398	0.721271	0.722527	0.682411	0.612118	0.539486	0.489548	0.470964	0.410385	0.36599	0.325751	0.270644	0.243934	0.200512
0.856019	0.882309	0.882165	0.870014	0.864922	0.877641	0.870699	0.85241	0.935576	0.95425	0.99442	0.971247	0.97947	0.996904	0.984336	0.980608	1	0.974887	0.954294	0.935785	0.939952	0.920291	0.901401	0.896992	0.863651	0.836322	0.794967	0.746201	0.734767	0.750426	0.700979	0.669775	0.644701	0.662382	0.619472	0.575919	0.556732	0.553784	0.568097	0.547538	0.518336	0.526534	0.56615	0.531261	0.496189	0.47154	0.429356	0.397919	0.358101	0.322209
0.882797	0.865902	0.911967	0.873092	0.878775	0.834194	0.843031	0.887927	0.921449	0.874887	0.981986	0.974568	0.923972	0.865951	0.901922	0.918806	0.911957	0.895595	1	0.952053	0.950985	0.957292	0.951984	0.970118	0.956737	0.959809	0.938148	0.867477	0.932587	0.922284	0.86861	0.852044	0.873758	0.897478	0.882844	0.816089	0.756526	0.71077	0.675457	0.603922	0.553962	0.538105	0.50872	0.516695	0.454169	0.401612	0.423501	0.402131	0.362065	0.36829
0.721239	0.711857	0.739065	0.757871	0.794278	0.767545	0.772909	0.826984	0.830034	0.84153	0.880217	0.903553	0.93477	0.963908	0.949946	0.969126	0.965737	1	0.975532	0.93596	0.900426	0.864396	0.811143	0.774003	0.732718	0.69716	0.672343	0.672542	0.665101	0.693558	0.671313	0.662966	0.674226	0.628012	0.671873	0.676114	0.622408	0.597269	0.597751	0.591374	0.570586	0.544149	0.552408	0.527302	0.508972	0.491171	0.49781	0.488876	0.459149	0.440875
0.944476	0.925878	0.908116	0.916015	0.937753	0.937229	0.937655	0.971661	1	0.971153	0.975686	0.951233	0.986029	0.971726	0.970369	0.961215	0.96874	0.957927	0.962976	0.954023	0.986902	0.95933	0.975476	0.952456	0.938918	0.934727	0.894015	0.887451	0.849152	0.83593	0.837455	0.836441	0.785615	0.764245	0.748987	0.705628	0.681276	0.666098	0.619726	0.598568	0.569555	0.548878	0.497854	0.478287	0.464766	0.452294	0.442548	0.414175	0.378846	0.344721
0.0174044	0	0.0832706	0.216807	0.210576	0.151604	0.207212	0.215172	0.180797	0.237292	0.139502	0.180085	0.154632	0.241671	0.19824	0.240342	0.362158	0.430642	0.410303	0.668794	0.692615	0.755771	0.66125	0.712798	0.757869	0.721381	0.778495	0.789755	0.701602	0.585005	0.616617	0.518257	0.547523	0.564759	0.507828	0.517002	0.499016	0.514341	0.446019	0.371841	0.41777	0.363363	0.527634	0.500868	0.503495	0.571694	0.712924	0.744027	0.767602	0.829686
0.685748	0.721899	0.757546	0.767853	0.756672	0.77692	0.761833	0.762601	0.768625	0.775512	0.76537	0.748314	0.741595	0.752247	0.77055	0.790828	0.800936	0.81192	0.802233	0.814832	0.840925	0.889571	0.928145	0.988975	1	0.985741	0.995948	0.981542	0.995995	0.968218	0.969698	0.931604	0.879074	0.817319	0.780997	0.732589	0.692096	0.646188	0.620083	0.595073	0.566647	0.534797	0.50173	0.465514	0.448477	0.422035	0.385664	0.38465	0.362273	0.338023
0.49516	0.494731	0.535704	0.563955	0.592769	0.625906	0.739865	0.796681	0.872772	0.90911	0.943793	0.98138	1	0.966034	0.94988	0.910178	0.951428	0.937072	0.903933	0.916673	0.882172	0.837741	0.801296	0.793033	0.748463	0.710242	0.659503	0.607518	0.599849	0.554804	0.516289	0.470047	0.421613	0.391973	0.374631	0.348065	0.329813	0.320067	0.286758	0.257722	0.246715	0.244055	0.216429	0.19728	0.191941	0.178216	0.159405	0.148476	0.124386	0.117293
1	0.979046	0.93472	0.939803	0.893054	0.855574	0.828251	0.77054	0.734361	0.735719	0.707425	0.717466	0.701688	0.680808	0.689863	0.671737	0.634563	0.602107	0.587948	0.594695	0.680226	0.673095	0.692905	0.732188	0.732014	0.74903	0.756011	0.710753	0.670124	0.626027	0.622516	0.60082	0.565979	0.551327	0.508842	0.474459	0.461415	0.416742	0.382195	0.37268	0.310845	0.286452	0.256556	0.229298	0.264846	0.223939	0.223845	0.214042	0.191748	0.186151
0.297538	0.302219	0.300554	0.309673	0.307873	0.322763	0.362499	0.366901	0.369953	0.391191	0.40559	0.445976	0.483706	0.489547	0.473818	0.502769	0.552981	0.608858	0.634695	0.672011	0.714528	0.709287	0.738346	0.762314	0.8211	0.879764	0.907604	0.952723	0.974026	1	0.980701	0.952262	0.935112	0.910426	0.916198	0.878942	0.891191	0.872183	0.839631	0.829752	0.827691	0.797697	0.776783	0.807104	0.772045	0.77618	0.750518	0.74261	0.679123	0.662658
0.39572	0.401014	0.37892	0.384215	0.379259	0.378502	0.383182	0.378137	0.396271	0.416566	0.441011	0.516036	0.54613	0.586618	0.609304	0.642791	0.655042	0.665915	0.668427	0.759401	0.834895	0.886379	0.965616	0.969963	0.991455	1	0.998721	0.977646	0.955972	0.914565	0.872795	0.824735	0.778825	0.723751	0.685416	0.653295	0.619609	0.585995	0.549778	0.537744	0.513503	0.475626	0.455341	0.450145	0.440357	0.434654	0.435001	0.425371	0.440251	0.423514
0.934816	1	0.980189	0.919705	0.885926	0.850153	0.858162	0.849581	0.824656	0.841612	0.826517	0.871391	0.904212	0.884249	0.943545	0.939926	0.880615	0.844505	0.797063	0.776414	0.797778	0.830825	0.864986	0.906388	0.886933	0.860827	0.887804	0.867904	0.880734	0.862729	0.941989	0.931792	0.907134	0.916815	0.884186	0.853747	0.779486	0.711204	0.756678	0.70583	0.650513	0.623605	0.616744	0.552618	0.544132	0.525257	0.463231	0.412199	0.39952	0.334595
0.747857	0.735209	0.754083	0.754226	0.735066	0.721797	0.708215	0.738073	0.736238	0.722465	0.734852	0.754487	0.733043	0.708145	0.725206	0.754828	0.716708	0.690205	0.724314	0.737329	0.814327	0.889384	0.943014	0.971963	0.965084	0.967949	0.99074	0.948366	1	0.949348	0.964825	0.974312	0.965897	0.958168	0.992445	0.977955	0.977966	0.995498	0.997497	0.957728	0.922871	0.879435	0.832324	0.774305	0.721919	0.681691	0.632292	0.578901	0.528216	0.480105
1	0.999223	0.962721	0.932202	0.888634	0.861573	0.890616	0.854877	0.797652	0.758587	0.738501	0.698145	0.679784	0.639297	0.654	0.684934	0.72177	0.681704	0.6106	0.638034	0.62613	0.582411	0.534716	0.458319	0.461856	0.390155	0.37944	0.347164	0.27767	0.265781	0.234746	0.193248	0.152053	0.156276	0.160679	0.150521	0.129548	0.123205	0.0954426	0.112977	0.0948579	0.0983427	0.090675	0.0857572	0.0407643	0.0337243	0.069216	0.0259845	0.0138566	0.0394618
0.593031	0.598331	0.580928	0.583202	0.576431	0.605031	0.576665	0.534809	0.508173	0.498122	0.45289	0.466491	0.521639	0.591554	0.649543	0.651444	0.680195	0.710205	0.692706	0.72178	0.779165	0.795061	0.777238	0.807767	0.879059	0.908676	0.953788	0.943608	0.977886	1	0.99426	0.988228	0.954853	0.946869	0.937605	0.90182	0.873294	0.816558	0.778532	0.752267	0.742834	0.691183	0.651697	0.632457	0.569393	0.558207	0.561674	0.541601	0.540209	0.528654
0.795392	0.774524	0.7369	0.72352	0.66721	0.696488	0.679427	0.698986	0.732636	0.738599	0.705658	0.739741	0.731776	0.678355	0.699066	0.62638	0.77628	0.784524	0.818673	0.902829	0.899813	0.913458	0.866653	0.862004	0.905	1	0.94284	0.974339	0.916254	0.992782	0.964165	0.866082	0.808919	0.742356	0.736588	0.740772	0.780974	0.774979	0.741894	0.677185	0.679785	0.654955	0.689614	0.680974	0.611475	0.689726	0.621584	0.527503	0.538293	0.473212
3.76502e-05	0.0114252	0	0.0214804	0.0603889	0.0974928	0.0940897	0.0836805	0.0659004	0.0724965	0.0649357	0.0614674	0.0635761	0.0511408	0.0807098	0.0490122	0.0507679	0.0510428	0.0514255	0.0628232	0.0874879	0.102826	0.148311	0.189987	0.188168	0.221646	0.217125	0.247865	0.240794	0.258797	0.286616	0.291392	0.300315	0.306433	0.299497	0.328001	0.334599	0.348974	0.302835	0.319538	0.32062	0.343567	0.302217	0.325939	0.351354	0.362403	0.454788	0.479305	0.478122	0.552084
0.505813	0.512935	0.472231	0.43844	0.444018	0.436862	0.410145	0.392108	0.371157	0.376004	0.405013	0.39589	0.388887	0.396724	0.470762	0.568803	0.631045	0.647841	0.651534	0.650166	0.70863	0.776575	0.814222	0.881611	0.905937	0.928048	0.938864	0.978605	1	0.962774	0.877524	0.81039	0.74987	0.71943	0.690063	0.673977	0.640699	0.610544	0.594225	0.606843	0.591508	0.588193	0.558734	0.524458	0.52413	0.481143	0.46217	0.411615	0.382738	0.34544
0.0756312	0.0798804	0.0847508	0.104517	0.11792	0.144688	0.139241	0.137391	0.145314	0.148897	0.172018	0.211859	0.237131	0.216809	0.223325	0.24648	0.268922	0.289285	0.327861	0.389194	0.462101	0.564696	0.687465	0.825376	0.884921	0.987581	1	0.982197	0.942314	0.878015	0.817045	0.735496	0.656574	0.61732	0.564805	0.518144	0.465602	0.399124	0.363772	0.315498	0.26917	0.231865	0.207629	0.192498	0.148968	0.126754	0.139043	0.138768	0.138719	0.144615
0	0.0254338	0.0369052	0.0765729	0.0882159	0.0904387	0.0932606	0.119917	0.152486	0.140328	0.1522	0.170223	0.201909	0.211475	0.23563	0.256485	0.313731	0.367941	0.478929	0.530639	0.59157	0.699	0.765787	0.857563	0.906171	0.958317	0.971972	1	0.959887	0.940182	0.953012	0.936361	0.921945	0.901655	0.859538	0.828231	0.820599	0.771608	0.72372	0.699439	0.647927	0.613753	0.587427	0.562939	0.55811	0.53202	0.519193	0.508739	0.483436	0.521149
0	0.00372419	0.00853727	0.0226374	0.0152521	0.0111662	0.0114998	0.0156977	0.013375	0.0165945	0.044436	0.0779843	0.0858046	0.108827	0.122709	0.130962	0.14625	0.169851	0.193646	0.242442	0.297624	0.378318	0.467711	0.557292	0.681955	0.786905	0.885519	0.937968	0.973506	0.98381	0.998798	1	0.982732	0.972569	0.977297	0.959939	0.945602	0.933898	0.908099	0.883035	0.856711	0.812012	0.763341	0.70895	0.665065	0.614076	0.575341	0.535192	0.495761	0.455393
0.635442	0.67336	0.675382	0.675057	0.689965	0.702587	0.718197	0.779418	0.860883	0.917242	0.959728	0.972934	0.977825	1	0.945832	0.90743	0.871757	0.924044	0.848182	0.884024	0.836633	0.877558	0.834148	0.790222	0.762831	0.725779	0.689214	0.673488	0.619663	0.571202	0.536558	0.489837	0.431933	0.390868	0.337603	0.291521	0.261629	0.221119	0.18349	0.230518	0.184063	0.168845	0.125139	0.0875115	0.0501592	0.0530172	0.0426731	0.0285321	0	0.0205823
0.952661	0.936091	0.902932	0.892147	0.893292	0.868485	0.816795	0.749096	0.731875	0.704077	0.687962	0.646661	0.617102	0.580466	0.530497	0.508766	0.526266	0.49265	0.519467	0.524952	0.649585	0.723876	0.737888	0.840879	0.860964	0.938794	1	0.972871	0.931804	0.889315	0.867789	0.877548	0.816852	0.766663	0.721377	0.658657	0.607109	0.565401	0.539637	0.513971	0.485417	0.442269	0.405823	0.387484	0.340689	0.313721	0.306855	0.271261	0.247579	0.248663
0.384093	0.396369	0.446263	0.476866	0.497716	0.474234	0.479827	0.513509	0.536734	0.526699	0.526784	0.521595	0.512947	0.524484	0.518418	0.536474	0.599822	0.584078	0.589711	0.611775	0.64243	0.672848	0.733645	0.804341	0.856429	0.934972	0.954869	1	0.982938	0.970676	0.982406	0.951904	0.969596	0.957053	0.91608	0.881303	0.827519	0.795548	0.758949	0.718576	0.709737	0.663132	0.637129	0.591386	0.547714	0.533027	0.484472	0.459923	0.419893	0.371429
0.73834	0.715589	0.656565	0.619131	0.588094	0.594568	0.642897	0.687161	0.677134	0.735619	0.714265	0.615349	0.548497	0.463621	0.385077	0.316978	0.261786	0.246857	0.229162	0.24346	0.270068	0.301464	0.413576	0.535317	0.719751	0.765999	0.94478	0.950309	1	0.956703	0.886269	0.794416	0.726904	0.648932	0.599697	0.553678	0.500437	0.445428	0.400085	0.346368	0.310022	0.286362	0.26767	0.319635	0.337886	0.318889	0.331691	0.355818	0.311591	0.353652
0.570108	0.529788	0.548521	0.529854	0.627084	0.637857	0.69956	0.761673	0.749456	0.824627	0.953919	0.939602	0.896512	0.857356	0.838428	0.891338	0.816457	0.750238	0.818051	0.852369	0.920241	0.921404	0.932915	0.932243	0.943088	0.897637	1	0.98427	0.958593	0.93939	0.905451	0.842594	0.790401	0.724639	0.663113	0.587284	0.530383	0.483839	0.440497	0.423091	0.34631	0.335963	0.300081	0.25128	0.224311	0.170382	0.164822	0.144137	0.13074	0.113705
0.028011	0	0.0351154	0.17982	0.173123	0.120619	0.138415	0.0536749	0.0836653	0.226865	0.168408	0.17822	0.18419	0.283325	0.261594	0.237251	0.215701	0.349829	0.326977	0.341153	0.342439	0.448988	0.472947	0.462826	0.49877	0.48114	0.548455	0.612872	0.618674	0.65203	0.626781	0.589591	0.574642	0.550854	0.53913	0.480428	0.466475	0.4438	0.509955	0.545051	0.522764	0.536417	0.514457	0.430406	0.4039	0.419056	0.362086	0.441931	0.478144	0.429541
0.800315	0.772454	0.759886	0.719097	0.704738	0.703843	0.697775	0.688166	0.696524	0.694787	0.705212	0.716641	0.733773	0.720569	0.712005	0.692948	0.688571	0.68912	0.728151	0.749435	0.811232	0.820632	0.80978	0.835427	0.848927	0.854154	0.905128	0.944274	0.947498	0.961709	1	0.973805	0.94789	0.9368	0.944371	0.94123	0.911279	0.918948	0.897546	0.881628	0.864764	0.843222	0.812657	0.767488	0.733808	0.689338	0.638751	0.594071	0.549284	0.51131
0	0.0735246	0.0801857	0.0793164	0.0765234	0.118833	0.0898246	0.191212	0.187232	0.234737	0.312468	0.334957	0.338985	0.314298	0.361487	0.366772	0.442898	0.507351	0.546306	0.633316	0.667881	0.678046	0.695949	0.759026	0.771433	0.837827	0.871475	0.903763	0.933884	0.984344	0.998052	0.982389	1	0.96039	0.955551	0.965572	0.934985	0.872708	0.992078	0.893852	0.889638	0.846872	0.750245	0.713161	0.634574	0.652933	0.725385	0.747537	0.742213	0.875825
0.105227	0.129637	0.128871	0.131443	0.142975	0.159329	0.143593	0.178883	0.224494	0.266382	0.284786	0.294729	0.314903	0.349095	0.410005	0.423602	0.442391	0.520384	0.598694	0.627483	0.662004	0.630928	0.719713	0.770507	0.794694	0.862771	0.903714	0.95902	0.96041	0.961002	0.961709	1	0.982221	0.975831	0.967734	0.97322	0.945206	0.939692	0.927021	0.882851	0.924776	0.879185	0.840453	0.836786	0.846651	0.821063	0.794387	0.755582	0.705136	0.648436
0.575823	0.571463	0.534972	0.551348	0.530449	0.596014	0.598389	0.522106	0.427928	0.386241	0.472799	0.444427	0.431935	0.397634	0.412423	0.52851	0.491034	0.536044	0.592672	0.629722	0.674533	0.611492	0.626413	0.667899	0.677064	0.711029	0.723704	0.816753	0.88405	0.940176	0.934971	0.878916	0.959018	1	0.952404	0.917686	0.957036	0.928944	0.87723	0.806108	0.752577	0.690296	0.65589	0.54955	0.497601	0.459574	0.435701	0.37229	0.346544	0.308229
0.48628	0.635579	0.731997	0.821598	0.85874	0.861371	0.850933	0.983244	0.977656	0.98875	0.986762	1	0.997391	0.977422	0.904575	0.835572	0.771596	0.740768	0.677421	0.724568	0.703655	0.737256	0.71893	0.752393	0.797616	0.90595	0.880974	0.902233	0.996269	0.983791	0.96333	0.958594	0.872685	0.829517	0.780737	0.709954	0.706757	0.673605	0.648412	0.619967	0.601684	0.639	0.58668	0.570963	0.560611	0.518606	0.463848	0.438068	0.399237	0.373755
0.974057	1	0.970107	0.829743	0.794676	0.751367	0.692097	0.598329	0.498782	0.374809	0.273453	0.197578	0.20099	0.140012	0.113206	0.263439	0.284727	0.260422	0.363791	0.414302	0.376828	0.418276	0.342372	0.301385	0.231509	0.403296	0.415242	0.537577	0.671105	0.711621	0.657248	0.753464	0.680627	0.64328	0.785622	0.75898	0.833995	0.774144	0.778558	0.753939	0.755806	0.775432	0.732708	0.814405	0.760259	0.929164	0.886022	0.829093	0.738645	0.848441
0.933406	0.903233	0.884688	0.865932	0.866788	0.838493	0.843542	0.814968	0.768965	0.726282	0.691097	0.650866	0.600655	0.559159	0.525142	0.497901	0.462387	0.410009	0.401284	0.407012	0.459305	0.535045	0.600903	0.766608	0.854233	0.905846	0.978618	0.984661	1	0.998516	0.998903	0.944497	0.905606	0.862808	0.835102	0.826846	0.814758	0.811155	0.810194	0.79049	0.757101	0.741668	0.713435	0.663059	0.611874	0.569361	0.508175	0.456839	0.421058	0.370698
0.854857	0.839412	0.816147	0.820384	0.829734	0.799757	0.773589	0.77908	0.784916	0.827873	0.887545	0.864683	0.874982	0.865563	0.833889	0.848159	0.835449	0.874805	0.873308	0.894177	0.89473	0.906916	0.924256	0.949961	0.959306	0.948975	0.931573	0.945106	1	0.961749	0.927751	0.891103	0.853934	0.89564	0.844765	0.795431	0.787466	0.753363	0.739242	0.713546	0.683144	0.666103	0.610189	0.593221	0.541543	0.492498	0.456224	0.419602	0.376192	0.328594
0	0.0782459	0.0480175	0.158393	0.139187	0.302649	0.352804	0.495618	0.573614	0.772011	0.924532	0.954386	0.979381	1	0.997836	0.942855	0.883786	0.829493	0.813818	0.734331	0.643082	0.679062	0.69114	0.724159	0.705248	0.71363	0.823741	0.867721	0.843379	0.874115	0.842385	0.925584	0.861152	0.856842	0.882081	0.894408	0.863009	0.884824	0.824913	0.809122	0.911518	0.82252	0.899796	0.848252	0.883632	0.851085	0.774166	0.689356	0.64	0.621721
0.651047	0.669428	0.710819	0.737972	0.753848	0.745395	0.768453	0.762543	0.785474	0.761431	0.748829	0.818444	0.822742	0.823401	0.899033	0.902501	0.918825	0.922888	0.910361	0.98355	0.972144	0.979189	0.963314	0.944302	0.943432	0.967329	0.961929	0.956532	1	0.993305	0.953929	0.940596	0.95553	0.934787	0.921632	0.889074	0.868373	0.83511	0.792372	0.803767	0.801355	0.83838	0.807509	0.77549	0.718725	0.670186	0.622588	0.597488	0.578146	0.540928
0.506467	0.514076	0.524534	0.568463	0.592156	0.594271	0.609915	0.607525	0.630326	0.65957	0.601364	0.590739	0.584572	0.652475	0.628516	0.65554	0.691396	0.764374	0.835526	0.838041	0.886396	0.932603	0.967847	0.952723	0.972007	0.956481	0.979617	0.984861	0.977132	0.959638	0.97047	0.923876	0.944785	0.956662	0.976782	1	0.963132	0.912483	0.93365	0.896529	0.823311	0.791664	0.751712	0.708314	0.691884	0.674831	0.68147	0.702691	0.685543	0.610899
0.361005	0.403648	0.422759	0.462629	0.494321	0.481496	0.482443	0.480514	0.512636	0.500764	0.480353	0.438237	0.400097	0.503117	0.499362	0.511688	0.504025	0.612181	0.593303	0.626226	0.616391	0.654479	0.727924	0.755031	0.79784	0.81256	0.873389	0.885552	0.960529	0.959632	0.979607	0.959785	1	0.943413	0.940615	0.922394	0.905402	0.92223	0.927817	0.890278	0.84619	0.827219	0.80076	0.805025	0.729932	0.750087	0.703536	0.702297	0.697355	0.67592
0.924803	0.940892	0.852022	0.756398	0.737494	0.715988	0.749961	0.799188	0.790378	0.740663	0.599391	0.617937	0.621466	0.528137	0.499084	0.435669	0.431883	0.665488	0.612901	0.764402	0.914201	0.840281	0.863861	0.665257	0.751989	0.648551	0.669197	0.657018	0.691013	0.627341	0.682202	0.624637	0.53065	0.492911	0.367984	0.345439	0.307483	0.286375	0.234897	0.245765	0.177212	0.156378	0.127791	0.145961	0.0813189	0.066913	0.0273501	0.0141417	0.101255	0.143121
0.418116	0.43092	0.439336	0.418521	0.435971	0.440329	0.418702	0.424762	0.424867	0.423158	0.409818	0.404174	0.387227	0.350985	0.333821	0.321943	0.29955	0.278885	0.277304	0.298753	0.322664	0.321293	0.374033	0.473772	0.55834	0.633494	0.684612	0.773939	0.86311	0.893839	0.942629	0.969667	0.985289	0.993464	1	0.986627	0.967646	0.919361	0.920113	0.912874	0.887447	0.880339	0.837228	0.795665	0.782017	0.726229	0.686109	0.685944	0.693692	0.67599
0.295225	0.448417	0.551265	0.568837	0.438725	0.383692	0.309108	0.254573	0.267199	0.255458	0.296247	0.212475	0.420766	0.441105	0.399147	0.478009	0.353503	0.316383	0.23132	0.342634	0.440769	0.575807	0.662512	0.680002	0.689129	0.60462	0.817319	0.74521	0.902148	0.983509	0.979292	0.981709	0.975113	0.986314	0.93848	1	0.946406	0.805941	0.762755	0.66177	0.597674	0.579538	0.610541	0.517153	0.448064	0.455737	0.367834	0.297723	0.311383	0.278933
0.615783	0.573669	0.534418	0.501314	0.450405	0.393079	0.338058	0.341427	0.314454	0.274074	0.272409	0.27512	0.245134	0.220461	0.243819	0.281714	0.250588	0.230296	0.211945	0.245788	0.27984	0.316554	0.303135	0.38713	0.359385	0.473903	0.491631	0.528282	0.529368	0.581056	0.597515	0.634745	0.716339	0.756522	0.817399	0.787356	0.776732	0.869425	0.845071	1	0.993007	0.962959	0.918362	0.905561	0.909864	0.922023	0.940727	0.895608	0.869906	0.881469
0.87485	0.837141	0.874439	0.84398	0.91881	0.958381	0.984649	1	0.980519	0.958522	0.962941	0.938921	0.895679	0.89667	0.887018	0.884867	0.880862	0.848048	0.7835	0.733187	0.692784	0.698057	0.710386	0.670701	0.665902	0.646237	0.649765	0.599097	0.602831	0.586879	0.625648	0.600039	0.594325	0.601483	0.562337	0.520372	0.489416	0.465989	0.427945	0.391046	0.362313	0.347353	0.341421	0.300881	0.246092	0.193463	0.174124	0.15277	0.105707	0.0601328
0.464483	0.46925	0.426218	0.426155	0.44403	0.439574	0.400578	0.404314	0.389333	0.39689	0.48218	0.464041	0.405281	0.427855	0.43538	0.445952	0.498397	0.522899	0.515132	0.509122	0.519259	0.561804	0.533856	0.515392	0.643254	0.696075	0.760894	0.855422	0.815937	0.874398	0.87007	0.902285	0.882629	0.893863	1	0.936062	0.921563	0.903547	0.908366	0.906403	0.884391	0.926666	0.843561	0.844966	0.840659	0.792014	0.776288	0.712235	0.687389	0.700746
0.143138	0.137904	0.12571	0.109296	0.0937986	0.0909423	0.0726643	0.0537586	0.0453465	0.0422297	0.063323	0.0518538	0.0668832	0.0508458	0.0465965	0.0549671	0.0410382	0.00553335	0	0.0139841	0.0225572	0.0470501	0.11715	0.232415	0.33116	0.494758	0.623278	0.755535	0.847224	0.927115	1	0.982606	0.997122	0.958419	0.987333	0.960087	0.929195	0.924862	0.896128	0.877708	0.874243	0.831622	0.758143	0.72626	0.706713	0.650153	0.632911	0.589017	0.554742	0.529069
0.0474213	0.0593013	0.0912754	0.0919771	0.062272	0.0354632	0.00707479	0.0329688	0.0734573	0.0989064	0.0716987	0.0651636	0.042839	0.0568659	0.028167	0	0.0216676	0.03293	0.0470139	0.0366952	0.0503652	0.0523452	0.0946463	0.0958795	0.179769	0.146643	0.164328	0.15182	0.198276	0.18284	0.251717	0.250888	0.221179	0.26302	0.235637	0.249037	0.241995	0.248384	0.270066	0.277233	0.280364	0.231931	0.171865	0.163274	0.188658	0.196841	0.229009	0.209475	0.241782	0.277861
0.726877	0.721168	0.84885	0.826781	0.923152	0.91081	0.925371	0.881019	0.946116	0.899748	0.879757	0.907142	0.947141	0.915442	0.893713	0.932201	0.899942	0.885192	0.875087	0.840684	0.905219	1	0.947995	0.93892	0.946047	0.918473	0.939465	0.927319	0.895971	0.874284	0.848234	0.803981	0.762556	0.740518	0.696813	0.744742	0.727325	0.710043	0.661837	0.615924	0.571472	0.529169	0.48892	0.450617	0.437251	0.40144	0.371177	0.385966	0.352635	0.34917
0.674529	0.668026	0.644785	0.63286	0.657794	0.648177	0.638825	0.641473	0.697776	0.690523	0.71844	0.735862	0.716829	0.682268	0.66659	0.638194	0.671811	0.685263	0.726979	0.717769	0.710036	0.686535	0.695636	0.700258	0.748428	0.8206	0.848616	0.875976	0.874475	0.935041	0.926258	0.966804	0.975493	0.99526	1	0.9759	0.956111	0.951287	0.913544	0.844285	0.798243	0.751762	0.711822	0.662263	0.612182	0.556908	0.517959	0.491518	0.45179	0.425973
0.460261	0.42765	0.354738	0.372583	0.350221	0.280872	0.189629	0.155966	0.151168	0.145232	0.179622	0.182537	0.17702	0.177691	0.130084	0.0947557	0.14802	0.151588	0.185449	0.182635	0.205555	0.237898	0.25691	0.241066	0.232525	0.333183	0.387954	0.564225	0.63664	0.645634	0.642211	0.627241	0.687706	0.646834	0.622178	0.663887	0.693824	0.741367	0.80856	0.888259	1	0.929746	0.938372	0.9314	0.854852	0.835849	0.81992	0.813304	0.724075	0.679871
0.0769534	0.0513907	0.0744128	0.0707355	0.10301	0.109983	0.0950303	0.110264	0.182712	0.231212	0.226515	0.206057	0.168345	0.130269	0.0817985	0.127618	0.101622	0.0796585	0.0667656	0.0787663	0.0510958	0	0.0476522	0.0783027	0.130817	0.109398	0.20664	0.295019	0.30924	0.423079	0.540503	0.572349	0.69526	0.747284	0.836027	0.843362	0.938224	0.939706	0.973554	1	0.950666	0.924292	0.834979	0.797109	0.728851	0.682248	0.653431	0.597463	0.543632	0.495622
0.945661	0.937868	0.930684	0.887544	0.927217	0.960672	0.964114	0.97092	0.971051	1	0.969603	0.944339	0.896344	0.835846	0.78086	0.725382	0.712814	0.6769	0.656023	0.612742	0.573044	0.560799	0.534165	0.497856	0.447272	0.448192	0.512086	0.507669	0.519689	0.524789	0.550183	0.598192	0.608057	0.603654	0.613799	0.567241	0.548401	0.549551	0.545005	0.545135	0.575317	0.539782	0.55148	0.577283	0.537271	0.48341	0.46811	0.438473	0.412825	0.387776
0.802528	0.740134	0.741654	0.651656	0.676519	0.705126	0.690862	0.743666	0.677621	0.731847	0.742641	0.723739	0.725418	0.809841	0.67902	0.705829	0.631641	0.661649	0.701217	0.718181	0.885436	0.948891	1	0.8793	0.7793	0.81028	0.774813	0.782207	0.797483	0.858436	0.743247	0.758278	0.740624	0.613161	0.55444	0.578321	0.532841	0.44839	0.422426	0.319461	0.212663	0.218839	0.232411	0.429803	0.540033	0.601952	0.548937	0.434144	0.368074	0.258607
0.060331	0.0751652	0.0597094	0.0534687	0.0230289	0.0614737	0.09006	0.126038	0.103776	0.0660254	0.046336	0.0586156	0.0158269	0.000295227	0.00382395	0.00698909	0	0.0123756	0.0677436	0.161444	0.195241	0.29747	0.359697	0.445714	0.456654	0.539822	0.495023	0.516645	0.502468	0.546846	0.592791	0.563598	0.601392	0.619003	0.688417	0.690682	0.770358	0.816033	1	0.985618	0.93054	0.851721	0.781669	0.784676	0.844395	0.834028	0.775537	0.733712	0.702222	0.694772
0.533561	0.545143	0.521576	0.52388	0.528279	0.493827	0.482389	0.452974	0.433915	0.415219	0.412597	0.39987	0.386239	0.363658	0.335608	0.311715	0.298074	0.30642	0.305681	0.290645	0.283096	0.304008	0.363792	0.42253	0.458641	0.545595	0.651059	0.687788	0.769265	0.807164	0.881469	0.888927	0.888203	0.932949	0.965114	0.993969	1	0.979128	0.987315	0.9697	0.94189	0.895625	0.860701	0.817746	0.770553	0.741225	0.695979	0.658136	0.632945	0.595161
0.953001	1	0.961857	0.892119	0.815847	0.807247	0.769817	0.776654	0.709709	0.70004	0.641578	0.617149	0.523797	0.434759	0.408398	0.342352	0.332394	0.275594	0.309928	0.220104	0.250325	0.165905	0.140455	0.137396	0.0878075	0.116931	0.087591	0.112448	0.0788302	0.063865	0.0262128	0	0.123052	0.126975	0.20049	0.153893	0.214642	0.336773	0.387637	0.409549	0.32114	0.35771	0.336015	0.336666	0.328367	0.29803	0.356463	0.308978	0.321584	0.300899
0.233994	0.283735	0.283398	0.277394	0.257987	0.232181	0.238763	0.25061	0.250643	0.213086	0.219864	0.192384	0.176333	0.133468	0.127659	0.166924	0.1574	0.1362	0.138367	0.0910384	0.0648369	0.0288728	0.0187396	0.00581109	0	0.0102937	0.0462573	0.133064	0.277482	0.377484	0.585702	0.730069	0.875802	0.965291	0.97676	1	0.975745	0.980173	0.942547	0.890194	0.869086	0.881788	0.90385	0.901255	0.883119	0.88301	0.882286	0.919244	0.913466	0.925762
0.169969	0.180376	0.189017	0.215682	0.257013	0.271017	0.257236	0.288201	0.261982	0.22228	0.206649	0.189586	0.165312	0.133692	0.0960515	0.0940283	0.0589082	0.0216691	0.0104529	0.00501256	0.00514824	0.00109718	0	0.0180903	0.105516	0.154221	0.25574	0.28689	0.374319	0.398465	0.467369	0.51557	0.585522	0.637355	0.627066	0.668882	0.685588	0.708606	0.746089	0.866008	0.937018	0.980877	0.977533	1	0.974579	0.98082	0.954341	0.916382	0.878722	0.857331
0.357191	0.414137	0.453584	0.47121	0.444781	0.43499	0.463366	0.437161	0.417498	0.389636	0.356793	0.327806	0.294105	0.267296	0.255211	0.214612	0.167001	0.131769	0.122778	0.146086	0.191968	0.163165	0.147182	0.180353	0.211272	0.285122	0.32563	0.352891	0.373885	0.406838	0.476883	0.492346	0.611673	0.639538	0.748959	0.777895	0.855996	0.892497	0.946865	0.962937	1	0.977692	0.944107	0.881382	0.848762	0.799051	0.750086	0.703332	0.711673	0.699024
0.268122	0.255674	0.265899	0.285952	0.261272	0.282968	0.270009	0.269465	0.272999	0.269853	0.292487	0.284936	0.341782	0.364933	0.35846	0.359462	0.356386	0.355979	0.341974	0.333468	0.343216	0.390825	0.420026	0.454085	0.454173	0.523686	0.553519	0.583905	0.643941	0.691113	0.732388	0.795594	0.853093	0.907114	0.922507	0.96241	0.973575	0.978464	0.985892	0.977496	1	0.967999	0.949603	0.922095	0.889259	0.873275	0.851977	0.811324	0.760061	0.737797
0.120823	0.163216	0.144599	0.147759	0.115369	0.0583031	0.0654851	0.0562701	0.0541197	0.0885032	0.09899	0.156783	0.193206	0.225233	0.213655	0.185955	0.188568	0.198612	0.133444	0.126656	0.133524	0.142516	0.123314	0.185517	0.317123	0.370091	0.530155	0.593013	0.603626	0.698472	0.800582	0.807839	0.839709	0.865784	0.943057	1	0.948298	0.918539	0.952172	0.908983	0.939784	0.898157	0.806627	0.786636	0.740218	0.667848	0.576336	0.47894	0.392314	0.307666
0.980336	0.988725	0.997486	0.998017	0.998384	0.962615	0.94601	0.961515	0.93559	0.954279	0.954898	1	0.975827	0.922287	0.904346	0.863584	0.836778	0.826351	0.802675	0.781766	0.785553	0.762634	0.728849	0.71132	0.687705	0.655602	0.622686	0.601056	0.567007	0.542423	0.56036	0.55904	0.553777	0.570127	0.632592	0.647492	0.643649	0.65004	0.663706	0.660231	0.658051	0.631421	0.577271	0.555448	0.53841	0.514046	0.460368	0.410739	0.364749	0.319674
0.488403	0.502643	0.493734	0.461964	0.31465	0.26287	0.331273	0.267771	0.273455	0.196894	0.138511	0.0781081	0.112304	0.0660188	0.0397177	0	0.078253	0.083588	0.1781	0.222889	0.233207	0.20758	0.257835	0.256795	0.267944	0.370539	0.366783	0.478484	0.437447	0.596409	0.616793	0.583392	0.54541	0.595544	0.761941	0.804793	0.901673	0.925238	0.992991	1	0.900264	0.93936	0.852253	0.786164	0.793842	0.771671	0.723724	0.613959	0.455564	0.392754
0.362244	0.305975	0.265496	0.251536	0.20692	0.19586	0.173908	0.157399	0.126052	0.0844731	0.0717419	0.0380402	0.0208367	0	0.0358789	0.00876613	0.053719	0.026321	0.0268864	0.0598251	0.0721919	0.176234	0.171978	0.253621	0.304321	0.333632	0.340652	0.397149	0.401936	0.480038	0.519182	0.550673	0.571385	0.63796	0.661058	0.722519	0.743685	0.739997	0.733467	0.731583	0.729719	0.675387	0.657343	0.599093	0.596802	0.551922	0.501576	0.46664	0.449189	0.419925
0.372196	0.354957	0.496074	0.5037	0.523999	0.502926	0.448627	0.602036	0.54976	0.599412	0.831451	0.786167	0.745212	0.758437	0.834664	0.815524	0.899521	0.841631	0.82232	0.838495	0.867711	0.846622	0.862753	0.848247	0.824221	0.866922	0.797774	0.891276	0.838261	0.775462	0.782658	0.80048	0.790718	0.785242	0.785312	0.71957	0.769968	0.805362	0.739963	0.70435	0.740961	0.678055	0.807063	0.897153	0.912825	0.872767	0.844983	0.817179	0.793013	0.84278
0.83011	0.821363	0.807227	0.791027	0.788205	0.750585	0.71968	0.688731	0.685573	0.667668	0.652021	0.637533	0.623594	0.587172	0.557982	0.53508	0.509671	0.501462	0.472178	0.445244	0.404979	0.384969	0.373935	0.355521	0.344367	0.341597	0.33399	0.326477	0.352612	0.416138	0.445378	0.517195	0.597618	0.703763	0.761481	0.801127	0.867475	0.882017	0.962003	0.977103	0.991698	1	0.9953	0.974249	0.951913	0.959007	0.964978	0.949862	0.92746	0.905989
0.334464	0.3054	0.257344	0.237894	0.232241	0.22837	0.219796	0.202551	0.170754	0.165285	0.176034	0.156757	0.110049	0.110628	0.0998979	0.0759471	0.0665872	0.0497978	0.0126713	0	0.0214679	0.035147	0.0524598	0.121243	0.225704	0.301848	0.429519	0.58676	0.659656	0.726837	0.826794	0.884401	0.951221	0.994072	0.976848	0.975044	0.988611	1	0.973462	0.945942	0.898898	0.869907	0.870489	0.829229	0.820129	0.779651	0.736497	0.694062	0.654466	0.624841
0.107521	0.0948825	0.109293	0.109922	0.0996435	0.0654177	0.089782	0.0594935	0.0807194	0.0550767	0.0581331	0.0321743	0.0245438	0.0119785	0	0.0144811	0.0312899	0.0305002	0.0450568	0.0819675	0.0763512	0.132121	0.136283	0.166131	0.188617	0.183141	0.202388	0.195998	0.239476	0.218533	0.295697	0.343093	0.393521	0.532814	0.577679	0.585725	0.674499	0.804291	0.814688	0.905669	0.932245	0.926045	0.974238	1	0.979243	0.934079	0.984037	0.918568	0.872935	0.874389
0	0.0625782	0.119458	0.107414	0.155976	0.309524	0.43068	0.454684	0.587041	0.583539	0.518564	0.524519	0.474422	0.430666	0.412445	0.363231	0.346223	0.303014	0.315986	0.336122	0.31271	0.251891	0.332894	0.303128	0.343231	0.309303	0.331413	0.289803	0.270086	0.323606	0.363073	0.437861	0.396285	0.449686	0.674121	0.821421	0.948364	1	0.979593	0.989338	0.952244	0.908319	0.864681	0.830631	0.725343	0.649975	0.584031	0.506033	0.436587	0.403047
0.95188	0.961622	0.917572	0.837641	0.803923	0.753975	0.715747	0.676357	0.659101	0.635104	0.587902	0.599348	0.564672	0.528909	0.509135	0.48832	0.455262	0.436704	0.376564	0.359581	0.323562	0.328417	0.333765	0.32349	0.421047	0.40885	0.431749	0.451837	0.481127	0.514531	0.528392	0.61783	0.609251	0.654003	0.700942	0.761959	0.791001	0.823363	0.869894	0.886988	0.875414	0.858968	0.889672	0.916552	1	0.953658	0.984736	0.993274	0.93349	0.864674
0.538649	0.546527	0.551884	0.521541	0.511226	0.559186	0.543391	0.563798	0.577679	0.655922	0.701338	0.671795	0.617579	0.567754	0.51056	0.547142	0.5724	0.528796	0.517358	0.455018	0.439555	0.442401	0.416681	0.373089	0.325061	0.284182	0.231316	0.189812	0.146944	0.0934529	0.06293	0.0686081	0.0232672	0.00777627	0	0.0546875	0.0272388	0.0368972	0.122467	0.216512	0.354927	0.467433	0.544362	0.697178	0.673669	0.70339	0.76536	0.74097	0.746009	0.672284
0.459722	0.425278	0.40373	0.464596	0.449782	0.451034	0.508558	0.579549	0.587955	0.590213	0.621352	0.600376	0.605274	0.575427	0.580033	0.529992	0.541721	0.502084	0.480016	0.456107	0.432794	0.391168	0.345626	0.300662	0.251137	0.232564	0.190508	0.149854	0.1181	0.0759645	0.0219498	0.00378552	0.0157688	0	0.00283658	0.059137	0.0962751	0.0901874	0.177179	0.313174	0.451378	0.566105	0.624442	0.641422	0.698184	0.686563	0.669715	0.678873	0.64564	0.652552
0.786287	0.795656	0.813726	0.836961	0.888975	0.858688	0.842684	0.865511	0.8229	0.810116	0.840201	0.902107	0.931245	0.922719	0.895701	0.882716	0.902486	0.922667	0.915565	0.940548	0.957826	0.990377	0.990308	1	0.963847	0.927728	0.952329	0.925724	0.954991	0.95331	0.941063	0.945114	0.960293	0.983652	0.958404	0.980392	0.944029	0.912326	0.923764	0.873409	0.844525	0.809396	0.783406	0.786311	0.810281	0.793309	0.796711	0.778745	0.732867	0.703473
1	0.932119	0.867242	0.794063	0.814864	0.825613	0.743339	0.679968	0.603795	0.657489	0.585709	0.58412	0.54774	0.560667	0.479495	0.405305	0.372231	0.332683	0.359375	0.348936	0.371763	0.443146	0.475373	0.460804	0.41312	0.48056	0.461845	0.45324	0.484418	0.469763	0.483657	0.418551	0.590673	0.566928	0.697172	0.778484	0.79612	0.761554	0.798123	0.808118	0.833907	0.810414	0.817326	0.825217	0.824046	0.828559	0.838157	0.876188	0.861656	0.774202
0.746211	0.810522	0.829635	0.851813	0.857073	0.859987	0.8444	0.874788	0.875633	0.907955	0.860466	0.8626	0.857149	0.831726	0.835515	0.850029	0.854958	0.896194	0.908161	0.925008	1	0.99841	0.983552	0.973309	0.985309	0.983188	0.972445	0.941771	0.899672	0.91332	0.916875	0.944755	0.892922	0.912271	0.898472	0.905076	0.92143	0.869577	0.909174	0.875621	0.870389	0.805248	0.770968	0.733809	0.74316	0.715695	0.682819	0.637439	0.596389	0.555718
0.127812	0.117911	0.113069	0.128508	0.106224	0.0906599	0.0615821	0.0623335	0.0607033	0.0776093	0.0860603	0.0638648	0.0575663	0.0467362	0.0405674	0.0584179	0.0690276	0.0348798	0.0524363	0.0375091	0.0374191	0.0320324	0.0101992	0.0272492	0.0218203	0	0.0357295	0.0332037	0.0321749	0.058232	0.0617617	0.136833	0.153499	0.188205	0.263226	0.333861	0.402174	0.502323	0.563275	0.755684	0.779484	0.825225	0.917455	1	0.993812	0.999704	0.999059	0.934927	0.906425	0.875477
0.00508713	0.0135502	0.0214812	0.0456347	0.080532	0.112965	0.146723	0.186726	0.205547	0.223995	0.235591	0.208294	0.23062	0.229148	0.231035	0.254565	0.250617	0.222929	0.223642	0.226693	0.203097	0.190453	0.194012	0.186682	0.179281	0.222199	0.262462	0.300565	0.322507	0.351839	0.325185	0.372562	0.381602	0.45062	0.5241	0.603675	0.640809	0.689806	0.782749	0.843407	0.903891	0.94393	0.938112	0.955393	1	0.996155	0.987576	0.982344	0.962251	0.962051
0.980289	1	0.981233	0.953689	0.948558	0.927943	0.951891	0.995718	0.945684	0.925612	0.912993	0.872778	0.852963	0.813984	0.810541	0.77479	0.719271	0.693664	0.663772	0.646899	0.584486	0.541057	0.479462	0.428665	0.379796	0.335398	0.286554	0.240936	0.208332	0.171815	0.141924	0.107437	0.0707326	0.0599692	0.0297726	0.0203905	0.0196348	0	0.0809752	0.212838	0.285577	0.438869	0.538754	0.623618	0.688936	0.785662	0.811531	0.858959	0.883435	0.824261
0.0363591	0.0388068	0.0248706	0.0727956	0.0491354	0.0223901	0.0104078	0.0139009	0.047474	0.0337033	0	0.0353513	0.0524062	0.0874629	0.0494161	0.0582477	0.0231468	0.0860853	0.0581255	0.138422	0.220208	0.217869	0.266892	0.374665	0.387907	0.438648	0.45699	0.495802	0.562416	0.584618	0.668666	0.737216	0.834048	0.902979	0.99533	1	0.970567	0.923519	0.936879	0.918054	0.939917	0.918861	0.925621	0.919934	0.871797	0.877746	0.907308	0.88709	0.846521	0.868543
0.165828	0.148204	0.120653	0.107559	0.0717015	0.0834945	0.0722991	0.0764284	0.0475403	0.0177653	0.0374032	0.00657735	0.0475983	0.0526645	0.0596637	0.0402488	0.0830637	0.10402	0.0595867	0.0211691	0	0.0543355	0.078826	0.105904	0.150656	0.188779	0.155456	0.170743	0.190852	0.206961	0.200878	0.288478	0.284154	0.302666	0.35679	0.400372	0.432258	0.514861	0.540653	0.527596	0.528331	0.507644	0.611374	0.642745	0.680045	0.740933	0.759866	0.797205	0.870548	0.93832
0.0155556	0.0101158	0.00375306	0	0.00688465	0.0138553	0.0362381	0.0334887	0.0811123	0.133732	0.17326	0.160848	0.150181	0.145241	0.154056	0.14093	0.12163	0.098144	0.085793	0.0915405	0.0806336	0.103052	0.104725	0.102749	0.0863066	0.101546	0.100416	0.108597	0.129077	0.156591	0.174854	0.177692	0.237999	0.279756	0.376531	0.432184	0.542861	0.63372	0.652949	0.689383	0.753576	0.774105	0.813816	0.840798	0.843796	0.866834	0.894957	0.915751	0.910208	0.942053
0.481439	0.507298	0.541876	0.538489	0.538545	0.524271	0.535337	0.520567	0.497719	0.448012	0.382959	0.328875	0.297045	0.249032	0.231808	0.198546	0.18005	0.150819	0.119001	0.060425	0.0295674	0.00267777	0	0.0443109	0.00807837	0.0532682	0.0961954	0.136404	0.153342	0.168454	0.188855	0.180453	0.190153	0.189572	0.181824	0.198946	0.206559	0.214697	0.256239	0.344714	0.40947	0.44644	0.484652	0.549026	0.617853	0.693909	0.766966	0.828704	0.800938	0.813186
1	0.970473	0.949817	0.872176	0.847466	0.768062	0.811596	0.760865	0.759192	0.735598	0.718002	0.699749	0.736598	0.747281	0.717962	0.695833	0.663334	0.670062	0.631803	0.637214	0.584483	0.54445	0.515702	0.492384	0.464361	0.4326	0.418566	0.431619	0.395261	0.39501	0.331237	0.388242	0.392144	0.420284	0.419187	0.396711	0.394364	0.399378	0.380014	0.463135	0.47384	0.51489	0.532219	0.565281	0.582753	0.574015	0.585453	0.614155	0.564184	0.510268
0.307582	0.309784	0.305289	0.322518	0.283441	0.306416	0.296521	0.316292	0.384236	0.386405	0.420376	0.424432	0.42109	0.476801	0.521495	0.547798	0.512198	0.505297	0.462319	0.427161	0.432994	0.451847	0.426564	0.431825	0.443635	0.449373	0.435807	0.429861	0.406715	0.406303	0.440522	0.434902	0.44028	0.487283	0.571824	0.632828	0.753966	0.779727	0.798533	0.859412	0.862025	0.924763	0.932999	0.954975	0.95667	0.98229	0.986543	0.999252	1	0.953303
0.858786	0.902756	0.857177	0.902845	0.918273	0.919135	0.927795	0.924457	0.921509	0.957282	0.96528	1	0.992894	0.984399	0.966267	0.946785	0.906895	0.856152	0.827259	0.762966	0.746204	0.731784	0.700809	0.685472	0.679382	0.672021	0.625364	0.609037	0.583447	0.541488	0.532581	0.536117	0.500508	0.500761	0.489326	0.451493	0.477285	0.451047	0.478117	0.449153	0.44519	0.42623	0.426038	0.420828	0.430084	0.408423	0.382483	0.378287	0.359903	0.3667
0.841423	0.827264	0.788417	0.815278	0.795864	0.784269	0.731336	0.675905	0.647173	0.592804	0.566091	0.538086	0.547674	0.551681	0.507038	0.509291	0.469362	0.476737	0.488736	0.506734	0.465585	0.419009	0.400139	0.348182	0.29711	0.249196	0.212934	0.177766	0.136361	0.10062	0.0831376	0.0505208	0.0476767	0.0261964	0	0.0194506	0.0120471	0.0333633	0.0869959	0.145987	0.174055	0.216121	0.257216	0.367535	0.372802	0.444837	0.566757	0.860053	0.887512	0.937069
0.118672	0.123558	0.143104	0.175258	0.179366	0.152934	0.189269	0.20204	0.183932	0.23809	0.256527	0.250952	0.216726	0.24013	0.205837	0.168057	0.144579	0.181475	0.158119	0.137093	0.112321	0.105252	0.12984	0.112737	0.0785248	0.11012	0.0754972	0.100745	0.0767424	0.067687	0.0765655	0.0586098	0.0912748	0.115185	0.139144	0.208719	0.246308	0.277599	0.362938	0.386686	0.456413	0.459652	0.473447	0.518929	0.574166	0.609647	0.68153	0.847219	0.981004	0.995517
0.129007	0.12962	0.153052	0.186329	0.179625	0.192898	0.228617	0.244922	0.237212	0.222144	0.223227	0.208416	0.195766	0.187312	0.173918	0.177503	0.176199	0.185999	0.18191	0.173442	0.165355	0.166341	0.162105	0.149145	0.138144	0.143407	0.135371	0.127813	0.110856	0.104189	0.0918678	0.099986	0.0925751	0.0849579	0.0751613	0.0766458	0.0746236	0.0699215	0.08453	0.0823504	0.106029	0.125621	0.158924	0.18397	0.206669	0.303586	0.424723	0.553267	0.728767	0.844529
0.478492	0.507419	0.491205	0.445773	0.446572	0.409619	0.391335	0.378413	0.386133	0.369445	0.398695	0.377359	0.393816	0.368851	0.330112	0.334835	0.311409	0.269185	0.261634	0.234685	0.20206	0.174303	0.160297	0.1271	0.129978	0.0972572	0.0603407	0.0434698	0.0181593	0.00405001	0	0.0265507	0.0131742	0.0256886	0.0226266	0.0212677	0.00181995	0.0268096	0.0239415	0.0953128	0.156481	0.169104	0.257771	0.249278	0.337387	0.410701	0.471234	0.554618	0.750943	0.84794
0.0222743	0.0258456	0.034216	0	0.0106504	0.0740006	0.0907826	0.145065	0.180681	0.212927	0.180804	0.154636	0.177215	0.137514	0.120947	0.11906	0.104057	0.0951001	0.0864942	0.119911	0.125722	0.127148	0.14234	0.144724	0.10389	0.0793084	0.0667228	0.0428722	0.0449369	0.0370782	0.0335949	0.0867269	0.0554673	0.0732264	0.0748745	0.127373	0.180156	0.238141	0.354216	0.398705	0.464492	0.56123	0.661652	0.694411	0.836046	0.920784	0.974896	0.997541	1	0.985334
0.30252	0.252962	0.270102	0.275241	0.262481	0.22491	0.215462	0.173668	0.123819	0.0814934	0.0888552	0.099817	0.0827442	0.0467331	0.0675021	0.0973542	0.0480594	0.0146637	0	0.0323715	0.0879908	0.117664	0.127604	0.120289	0.131539	0.129391	0.0970971	0.102333	0.0815073	0.0477781	0.10124	0.112225	0.0636881	0.0512426	0.0623359	0.128139	0.245445	0.272813	0.328093	0.380887	0.454182	0.469484	0.526346	0.47141	0.512663	0.513854	0.467064	0.42122	0.558771	0.673736
0.629719	0.599438	0.543391	0.559016	0.525202	0.546779	0.556592	0.523706	0.468387	0.514182	0.477703	0.532881	0.496118	0.502518	0.513144	0.433612	0.359111	0.314339	0.310644	0.247065	0.252861	0.237844	0.185545	0.152868	0.128564	0.180538	0.146743	0.223811	0.179718	0.150505	0.097344	0.096425	0.119446	0.109201	0.22168	0.22304	0.186384	0.255696	0.205872	0.243538	0.22956	0.219091	0.198301	0.192622	0.22368	0.284773	0.284154	0.27841	0.320776	0.397674
1	0.917492	0.909584	0.889603	0.824301	0.779087	0.713484	0.643987	0.582051	0.532246	0.523671	0.521763	0.509797	0.4724	0.551682	0.495633	0.53081	0.505617	0.535875	0.497157	0.451792	0.458858	0.490574	0.495472	0.627026	0.708535	0.679131	0.723277	0.76525	0.801392	0.836523	0.871649	0.888296	0.873071	0.899511	0.876635	0.865321	0.817421	0.780973	0.813127	0.806359	0.783837	0.733337	0.769456	0.755073	0.815036	0.796824	0.79869	0.78265	0.735736
0.166825	0.194952	0.153383	0.183108	0.20759	0.229203	0.222835	0.224798	0.193067	0.246324	0.230182	0.235018	0.239695	0.252162	0.278374	0.319653	0.297838	0.282458	0.300425	0.297876	0.349466	0.387337	0.38336	0.41272	0.425702	0.406941	0.440075	0.386311	0.390928	0.412132	0.392805	0.414942	0.393234	0.39133	0.350932	0.335455	0.331744	0.353226	0.399771	0.421891	0.443061	0.48137	0.552809	0.584517	0.670224	0.812392	0.803108	0.811366	0.887385	0.959378
0.0795635	0.0723979	0.0642006	0.0544702	0.0451917	0.0369498	0.0264466	0.0112915	0	0.0143907	0.0126288	0.0259918	0.0135045	0.0217575	0.0200378	0.0115368	0.0015577	0.0217958	0.0395759	0.0406908	0.0319622	0.0653448	0.0882118	0.10044	0.104133	0.129743	0.141105	0.167	0.156717	0.164535	0.171681	0.171548	0.178957	0.161303	0.154714	0.14606	0.206765	0.216601	0.233622	0.283365	0.293453	0.362863	0.398239	0.468356	0.465253	0.48704	0.483757	0.484123	0.484711	0.541252
0.219768	0.219848	0.222984	0.218653	0.222541	0.200382	0.211812	0.21304	0.211134	0.199408	0.173943	0.160938	0.13825	0.118393	0.098255	0.0835515	0.0654517	0.0471605	0.0241672	0.0127497	0.00406426	0.00506157	0	0.015999	0.0256739	0.067564	0.0759838	0.11042	0.148843	0.17095	0.197586	0.232144	0.269747	0.315818	0.371911	0.424542	0.458401	0.491436	0.535506	0.565177	0.611537	0.62978	0.646637	0.678832	0.707928	0.724858	0.731042	0.756784	0.761901	0.80271
0.0480291	0.0484857	0.0521494	0.0487148	0.0469051	0.0445608	0.0480702	0.0476222	0.0429243	0.0464077	0.0319943	0.0237388	0.0143117	0.0133465	0.0121821	0.00743315	0.00272007	0	0.0139206	0.0263833	0.036911	0.0549213	0.0863724	0.0767781	0.0990479	0.0925171	0.100674	0.133799	0.146115	0.161326	0.185478	0.208882	0.214497	0.244757	0.305218	0.384833	0.426993	0.464706	0.500342	0.600908	0.617573	0.648238	0.704998	0.689557	0.695027	0.694747	0.687452	0.695824	0.714026	0.739447
0.0281952	0.0419132	0.0585105	0.0309649	0.0452327	0.00787304	0.0508206	0.0936798	0.0664875	0.0237365	0.0529865	0.0709102	0.063044	0.0107256	0	0.0602022	0.0394107	0.0597952	0.0364994	0.0887169	0.131526	0.120308	0.128816	0.17497	0.204689	0.267142	0.27898	0.282566	0.279073	0.349106	0.349215	0.318182	0.333153	0.395687	0.404305	0.408949	0.448206	0.40888	0.394933	0.377422	0.410812	0.497884	0.567283	0.616397	0.658009	0.670641	0.681709	0.642513	0.689273	0.667825
0.877097	0.844654	0.800845	0.797641	0.767573	0.707618	0.765978	0.792756	0.706573	0.640318	0.601894	0.542539	0.484918	0.416759	0.382108	0.372626	0.299988	0.233951	0.182329	0.138278	0.141996	0.0991569	0.107861	0.0927535	0.0753084	0.0598204	0.0437751	0.0421334	0	0.0630866	0.12689	0.1845	0.187502	0.173725	0.262379	0.339087	0.338919	0.433731	0.593334	0.697469	0.822168	0.883029	0.991525	0.953355	0.997082	0.911882	0.901209	0.874906	0.933441	0.981671
0.998099	1	0.996738	0.90755	0.839405	0.846602	0.754714	0.700641	0.625386	0.553582	0.536433	0.493966	0.423098	0.407705	0.43537	0.479809	0.458285	0.507394	0.493815	0.500113	0.505245	0.5738	0.582132	0.628496	0.711385	0.721152	0.776512	0.730557	0.759951	0.709826	0.73676	0.787978	0.769078	0.810126	0.744466	0.738464	0.78218	0.836483	0.804508	0.785434	0.896379	0.880068	0.932477	0.937376	0.888554	0.885824	0.890658	0.817573	0.792328	0.737398
0.213825	0.217144	0.215454	0.203568	0.201876	0.177331	0.180581	0.159746	0.157092	0.164781	0.14074	0.139427	0.121746	0.106158	0.0834208	0.0653497	0.0527764	0.0294619	0.0515752	0.0262464	0.0253053	0.0142141	0	0.0104013	0.0454133	0.0416199	0.0435875	0.0707844	0.0725881	0.099558	0.10455	0.115312	0.144286	0.175912	0.229902	0.319064	0.421457	0.485201	0.540132	0.575109	0.576154	0.616262	0.646418	0.669173	0.671386	0.656432	0.665375	0.684933	0.70809	0.740215
1	0.937254	0.852644	0.800059	0.751395	0.685074	0.702177	0.669978	0.637036	0.569061	0.540714	0.477769	0.434394	0.368073	0.302486	0.243537	0.195764	0.198666	0.149371	0.137772	0.103366	0.0815903	0.0977501	0.127561	0.105425	0.10622	0.124989	0.0719559	0.0639279	0.0284469	0.0455416	0.0585732	0.0264168	0.00289387	0.0110044	0.0423831	0.0665374	0.0916415	0.0830747	0.0650208	0.0179021	0	0.0159156	0.0651703	0.1186	0.23134	0.30349	0.442075	0.592226	0.615742
0.192449	0.17549	0.171187	0.158668	0.173204	0.16338	0.143947	0.134154	0.12737	0.117864	0.0989247	0.0927893	0.0710025	0.0563471	0.0537373	0.042722	0.0271779	0.0237439	0.0281405	0.0140942	0.00835621	0.0160741	0.000964737	0.0269092	0.0192387	0.0388059	0.0151004	0.00540154	0	0.00602322	0.0177866	0.0286124	0.0550363	0.0762781	0.0977076	0.15197	0.214032	0.292387	0.41773	0.549538	0.652429	0.756534	0.79409	0.860495	0.884188	0.902082	0.914509	0.931453	0.935894	0.898208
0.351175	0.318672	0.300488	0.355586	0.352582	0.423175	0.484717	0.479836	0.480781	0.43567	0.37864	0.323052	0.264446	0.252684	0.200331	0.16701	0.132255	0.123995	0.0858784	0.156799	0.122126	0.0983812	0.0591216	0.0663563	0.0306459	0.0269914	0.0646716	0.0213729	0	0.0245812	0.0528581	0.0823648	0.0467976	0.089428	0.138525	0.200597	0.195444	0.196397	0.228763	0.243079	0.311141	0.350549	0.406004	0.465979	0.42777	0.444363	0.492125	0.562134	0.62176	0.666229
0.0456067	0.0171441	0	0.0591773	0.0688246	0.116499	0.150283	0.116429	0.129156	0.169695	0.176772	0.230099	0.193763	0.194105	0.174437	0.17446	0.17726	0.219644	0.221978	0.286194	0.319661	0.343481	0.324504	0.370649	0.381827	0.370619	0.380885	0.372436	0.36355	0.356212	0.328029	0.330024	0.338528	0.308711	0.291846	0.27503	0.275755	0.308861	0.296639	0.253236	0.284224	0.284166	0.277695	0.24769	0.26516	0.265519	0.249064	0.248057	0.275306	0.32758
0.462279	0.448097	0.460801	0.423743	0.437744	0.402278	0.423374	0.447786	0.42476	0.358218	0.27331	0.235957	0.26974	0.240305	0.20824	0.198343	0.19502	0.149928	0.0953585	0.141516	0.111251	0.132489	0.124257	0.102586	0.0585452	0	0.0647007	0.127307	0.172401	0.192091	0.168791	0.181443	0.130634	0.160756	0.27936	0.246076	0.276624	0.248508	0.297508	0.36741	0.363569	0.351076	0.438673	0.541295	0.482826	0.404392	0.526847	0.53454	0.643453	0.686203
0.0684099	0.0690605	0.0521322	0.0361999	0.0511767	0.0575083	0.046121	0.0489365	0.0363518	0.0274093	0.0192424	0	0.000668877	0.00584822	0.0016643	0.00633658	0.0104232	0.00260957	0.0101779	0.0170413	0.0106907	0.00357185	0.0017839	0.0010679	0.0220778	0.0475164	0.0468042	0.0519585	0.0681924	0.0759084	0.0828324	0.0998838	0.122633	0.115925	0.146584	0.200924	0.245313	0.305768	0.354984	0.425087	0.446992	0.484933	0.508502	0.551481	0.606117	0.573107	0.637062	0.648244	0.653447	0.660593
0.423109	0.403255	0.34599	0.352486	0.309148	0.2874	0.28573	0.260667	0.257292	0.195999	0.15631	0.16128	0.139382	0.120848	0.0701967	0.0757324	0.101037	0.152192	0.15929	0.217452	0.241951	0.234372	0.254796	0.228386	0.186089	0.163276	0.134232	0.111144	0.0729805	0.0696756	0.0624819	0.0244364	0.0636477	0.0389547	0.00451097	0	0.0099014	0.0889748	0.101781	0.107538	0.144598	0.169614	0.180732	0.222846	0.291863	0.342288	0.360477	0.402302	0.448546	0.443513
0	0.0406505	0.0485377	0.0170137	0.119847	0.211123	0.209918	0.19866	0.241952	0.30606	0.285842	0.445634	0.425841	0.57599	0.561784	0.591187	0.672087	0.655017	0.633297	0.672202	0.730223	0.706866	0.773746	0.788339	0.73356	0.702023	0.736897	0.746629	0.727969	0.683674	0.619192	0.588289	0.536585	0.524641	0.496795	0.483898	0.500329	0.457026	0.51197	0.554852	0.548991	0.526947	0.491786	0.44402	0.416926	0.37038	0.337757	0.367069	0.338057	0.311706
0.332549	0.390379	0.451589	0.47579	0.51125	0.585856	0.658257	0.670053	0.707027	0.797091	0.866794	0.86649	0.947541	0.959107	0.982468	0.958223	1	0.957199	0.876622	0.820838	0.794104	0.74673	0.748269	0.761559	0.711609	0.754969	0.712541	0.670282	0.631108	0.57154	0.529822	0.48724	0.455919	0.446635	0.411314	0.361013	0.325597	0.280257	0.251104	0.215259	0.165057	0.118465	0.0668297	0.0248075	0	0.0208713	0.0336679	0.0371012	0.117905	0.169724
0	0.0264997	0.0207322	0.0278282	0.0206695	0.0188811	0.022894	0.028071	0.03564	0.0508072	0.0915097	0.115571	0.139453	0.15468	0.195146	0.207232	0.203731	0.244148	0.303336	0.395596	0.492754	0.594652	0.690283	0.767041	0.857114	0.906524	0.985109	1	0.999384	0.973675	0.939496	0.926274	0.925317	0.907292	0.8939	0.856615	0.820575	0.776132	0.736311	0.705033	0.675235	0.654125	0.640669	0.614394	0.618374	0.648516	0.687764	0.713638	0.742089	0.817017
0	0.00560822	0.0117918	0.00274294	0.00124518	0.0213983	0.0111492	0.0177373	0.00841735	0.0177522	0.0309732	0.0463654	0.0586064	0.100034	0.110004	0.109877	0.114349	0.11306	0.116312	0.125081	0.14774	0.15206	0.147689	0.127623	0.125487	0.123203	0.111763	0.111697	0.111133	0.106524	0.0989836	0.113983	0.119573	0.121733	0.146948	0.142324	0.166925	0.201625	0.203583	0.222178	0.249357	0.266458	0.261781	0.278548	0.320197	0.357904	0.407993	0.470079	0.528516	0.591788
0.216313	0.186984	0.165295	0.148223	0.147348	0.14871	0.123563	0.104265	0.0958921	0.0740722	0.0536281	0.0452697	0.0313872	0.0487098	0.0703478	0.0599326	0.0629389	0.0446335	0.0342523	0.0165749	0	0.00369717	0.0368776	0.0375837	0.052486	0.0714436	0.0542698	0.0757914	0.0710986	0.0597595	0.0446963	0.0331226	0.0356001	0.0186771	0.00588882	0.0368469	0.0547793	0.0469879	0.0847512	0.0866256	0.0990648	0.0978155	0.107994	0.168785	0.169641	0.206628	0.24167	0.256046	0.354418	0.38498
0.0408171	0.026576	0.0126041	0.00239636	0.00879064	0.0237809	0.0454802	0.0393641	0.0296905	0.0325679	0.0336138	0.0194849	0.0330943	0.0168469	0.0107708	0.0044723	0.0131901	0.0257651	0.0251974	0.0165844	0.00763185	0	0.000648705	0.070647	0.0739233	0.0792094	0.100463	0.0986822	0.107919	0.11313	0.142175	0.145302	0.173824	0.190395	0.263785	0.314023	0.312717	0.315613	0.330313	0.337216	0.340313	0.364432	0.369916	0.352839	0.382055	0.417626	0.399233	0.374542	0.396413	0.416825
0.732619	0.665572	0.611239	0.613736	0.567488	0.536759	0.453256	0.455622	0.45366	0.412588	0.301789	0.246288	0.144614	0.0965334	0	0.0452078	0.0758509	0.0485482	0.238055	0.364052	0.285261	0.538759	0.534521	0.531767	0.444588	0.310391	0.24719	0.174165	0.18771	0.241401	0.268119	0.267754	0.252461	0.347778	0.332426	0.31216	0.345739	0.23691	0.158418	0.0989431	0.00711152	0.0804004	0.119279	0.0280961	0.0606805	0.0946241	0.034296	0.0538045	0.0678994	0.0394857
0.257563	0.218312	0.188056	0.174783	0.170562	0.156334	0.12073	0.106212	0.102348	0.0963744	0.09064	0.102711	0.0918367	0.0689003	0.0769132	0.0615861	0.0301879	0	0.039539	0.0500272	0.0596924	0.0482068	0.0650555	0.0489321	0.0613474	0.187903	0.189855	0.24161	0.296709	0.343983	0.371681	0.40844	0.478709	0.501224	0.580111	0.576052	0.58625	0.639494	0.634973	0.63169	0.655918	0.686383	0.682961	0.636672	0.615311	0.686333	0.676546	0.641097	0.708067	0.657475
0.318186	0.29594	0.301491	0.263621	0.227099	0.216875	0.182574	0.17082	0.168141	0.13956	0.113804	0.0843983	0.0566321	0.0354265	0.0167318	0.0351307	0.00975718	0.0318509	0.035336	0.0145044	0.00329578	0.0285236	0.0382556	0.0602454	0.0333838	0.0321486	0.0256227	0.0209356	0.025195	0	0.00591773	0.00456726	0.000204404	0.050168	0.0779255	0.126988	0.17991	0.212853	0.214254	0.210365	0.343868	0.336524	0.324816	0.298309	0.272573	0.275562	0.244098	0.265056	0.270125	0.280883
1	0.938041	0.845332	0.799972	0.787413	0.811111	0.792489	0.727328	0.631425	0.594499	0.605653	0.543483	0.456416	0.408086	0.367897	0.311627	0.237506	0.261339	0.244327	0.251045	0.288147	0.251869	0.333795	0.257311	0.285791	0.359831	0.387965	0.488648	0.555429	0.515655	0.485014	0.583536	0.557402	0.470859	0.388623	0.586596	0.533472	0.600904	0.620793	0.616488	0.720796	0.65907	0.682012	0.594003	0.514833	0.528288	0.442508	0.361032	0.347371	0.30873
0.447203	0.54316	0.588777	0.503668	0.520127	0.440651	0.761356	0.888387	0.938463	0.901476	1	0.953529	0.847101	0.794315	0.698039	0.668673	0.680735	0.621588	0.569245	0.47282	0.481343	0.340343	0.543861	0.460436	0.545136	0.706428	0.693857	0.800532	0.787841	0.877911	0.797991	0.749841	0.620428	0.617314	0.581261	0.666632	0.516216	0.426425	0.286598	0.309002	0.245974	0.165939	0.0826495	0.087309	0.00217397	0.0252715	0	0.092068	0.219287	0.0946177
0.0854789	0.104765	0.115931	0.1407	0.119594	0.0899965	0.127116	0.0888582	0.0542844	0.0573023	0.0748462	0.0426369	0.0554745	0.0702697	0.0571397	0.0676233	0.066488	0.0962715	0.0944708	0.0854069	0.104772	0.0927536	0.063581	0.0666831	0.051343	0.078467	0.0755149	0.0394288	0.033168	0.0297195	0.0375836	0.0642385	0.0307346	0.0316214	0.015689	0.04341	0.0099841	0	0.0259152	0.0390846	0.081703	0.0929092	0.100866	0.119265	0.21495	0.278434	0.316691	0.391629	0.471985	0.529269
0.0920189	0.0701362	0.0596882	0.0599308	0.0533617	0.0345053	0.0381954	0.0378327	0.0647035	0.0568901	0.0440345	0.0235533	0.0244101	0.0153242	0.0161211	0.0129268	0.00440481	0	0.000245624	0.0159968	0.0167211	0.0223068	0.0515066	0.0378925	0.025857	0.0242891	0.0669107	0.050787	0.0718437	0.0833401	0.111169	0.113065	0.112096	0.118468	0.169131	0.173051	0.164726	0.215193	0.250619	0.277972	0.270087	0.272562	0.273246	0.278057	0.322182	0.340275	0.324389	0.32158	0.344725	0.43108
0.00456452	0	0.00471333	0.00383413	0.0434611	0.0427489	0.0662022	0.0694079	0.0974652	0.104273	0.122139	0.12181	0.120695	0.108003	0.102608	0.0905524	0.0775624	0.0724407	0.0688077	0.0760596	0.0660215	0.0691977	0.0649724	0.0766463	0.0713754	0.0734873	0.0717152	0.0662864	0.0638604	0.060845	0.0577063	0.0719307	0.0714937	0.0846892	0.11563	0.116369	0.150751	0.180516	0.214543	0.242723	0.237473	0.26548	0.282673	0.293384	0.296061	0.295042	0.303944	0.307629	0.326535	0.342335
0.273658	0.270236	0.238467	0.257966	0.23127	0.242552	0.282243	0.278807	0.300253	0.318601	0.335211	0.33993	0.319068	0.312563	0.269028	0.259993	0.228277	0.242774	0.205134	0.211044	0.24599	0.261038	0.240878	0.234092	0.263631	0.246809	0.219718	0.225543	0.269081	0.334237	0.290432	0.267321	0.244507	0.190493	0.154439	0.145032	0.160981	0.140305	0.100366	0.0739858	0.0430457	0.0191321	0.00978487	0	0.0294209	0.0582326	0.0925469	0.152577	0.131403	0.149676
0.36714	0.366636	0.355408	0.369502	0.342831	0.301702	0.307588	0.330294	0.309471	0.301849	0.296036	0.285154	0.282267	0.26545	0.233514	0.254704	0.220305	0.228359	0.186001	0.145546	0.164892	0.146196	0.14504	0.125178	0.112729	0.0897218	0.0727406	0.0367545	0.0269814	0.0147907	0	0.0154913	0.0184584	0.110215	0.0999174	0.12871	0.139576	0.13398	0.181913	0.186041	0.19107	0.280889	0.243785	0.24954	0.282333	0.35594	0.381861	0.41303	0.501251	0.546019
0.327417	0.333975	0.260023	0.271847	0.212541	0.13828	0.0857083	0.114517	0.0800758	0.0263578	0.0485537	0.0437516	0.0196568	0	0.0568324	0.147677	0.126423	0.113983	0.165453	0.170348	0.157079	0.166729	0.198	0.154087	0.0894856	0.188336	0.146427	0.223519	0.29173	0.285488	0.253279	0.327206	0.300157	0.288236	0.344157	0.362237	0.469817	0.436217	0.595337	0.718813	0.667789	0.686179	0.664074	0.708544	0.724322	0.768517	0.785591	0.699239	0.829575	0.773135
0.210586	0.250567	0.302668	0.270475	0.318175	0.43487	0.483398	0.509004	0.589999	0.696118	0.752813	0.841242	0.867709	0.984235	0.958943	0.989797	0.960776	0.926129	0.909926	0.952671	0.914237	1	0.968135	0.953917	0.890774	0.858236	0.778751	0.75528	0.747597	0.694306	0.636496	0.620101	0.623044	0.590354	0.536398	0.512142	0.454414	0.522277	0.532922	0.484505	0.455741	0.415015	0.361714	0.344413	0.329826	0.304797	0.283682	0.298048	0.29667	0.273011
0.0259235	0.0124095	0	0.0214204	0.0358091	0.0596118	0.135644	0.113198	0.148373	0.172845	0.213703	0.294404	0.282735	0.298207	0.359509	0.348381	0.362707	0.31359	0.284431	0.306824	0.317939	0.350485	0.332581	0.333534	0.304325	0.363894	0.393773	0.362049	0.345105	0.309448	0.26952	0.248347	0.215141	0.232526	0.235961	0.27778	0.250021	0.273257	0.285064	0.349401	0.31835	0.282441	0.276724	0.233767	0.203054	0.180255	0.150108	0.128533	0.123457	0.096067
0.321138	0.326258	0.289494	0.326241	0.305598	0.266863	0.25413	0.205393	0.186038	0.141635	0.116546	0.0765726	0.0500778	0.0715463	0.0439898	0.0168969	0	0.0134262	0.0399384	0.0447677	0.0635482	0.0941987	0.159007	0.218315	0.23489	0.224522	0.236811	0.238996	0.230805	0.219655	0.191665	0.205308	0.164037	0.136004	0.16745	0.140489	0.152238	0.206665	0.232188	0.277516	0.274652	0.264655	0.254966	0.293569	0.330332	0.412691	0.531844	0.572847	0.641342	0.725776
0.157091	0.102668	0.0641311	0.0370813	0.0132714	0.0339459	0.0952921	0.0757974	0.0937179	0.0677	0.033721	0.0468614	0.0645604	0.0438421	0.021821	0.0108996	0	0.0144917	0.0329012	0.032069	0.0296956	0.0690622	0.0329472	0.035924	0.0444271	0.0813054	0.0982604	0.073842	0.0773026	0.108473	0.0962441	0.111187	0.0991461	0.0906885	0.0942296	0.120239	0.190014	0.212021	0.188176	0.213084	0.21737	0.207722	0.174548	0.121427	0.12445	0.11877	0.0922817	0.0978953	0.0440899	0.0451258
0.0573927	0.029708	0.0179219	0.0295214	0.0374588	0.0273612	0.0258863	0.0128032	0	0.0132704	6.22376e-05	0.0178778	0.0200009	0.0323761	0.030149	0.0196415	0.0272391	0.0677619	0.0732478	0.0913592	0.120322	0.145711	0.169301	0.161812	0.167699	0.163149	0.158469	0.151473	0.139545	0.155013	0.140278	0.123951	0.112502	0.131187	0.155333	0.19639	0.296344	0.30561	0.317383	0.350462	0.361443	0.357602	0.342487	0.351459	0.457891	0.51066	0.537885	0.62787	0.697623	0.735482
0.447501	0.401626	0.357863	0.31619	0.276509	0.309805	0.270429	0.232935	0.197233	0.2574	0.372933	0.330541	0.29019	0.251766	0.247321	0.296226	0.257548	0.230726	0.20754	0.1987	0.164634	0.148475	0.116809	0.156366	0.200512	0.171791	0.139115	0.109794	0.0799765	0.0516055	0.131549	0.100693	0.0713107	0.0529029	0.025804	0	0.0976305	0.213288	0.18902	0.202432	0.223977	0.188702	0.306534	0.288423	0.321242	0.28132	0.243305	0.365962	0.374782	0.338576
0.900856	0.865173	0.970405	0.799652	0.788378	0.677885	0.63797	0.666862	0.626225	0.568618	0.616012	0.54722	0.494109	0.438933	0.404518	0.397498	0.545192	0.539077	0.709775	0.737862	0.708932	0.879734	0.935822	0.854031	0.888158	0.98262	0.929103	0.786523	0.680809	0.693566	0.68919	0.63364	0.536797	0.581524	0.532035	0.530249	0.425382	0.39787	0.31839	0.195671	0.078203	0.0699729	0.0847378	0.0474764	0	0.119935	0.0985198	0.116603	0.147929	0.0945355
0.300502	0.294766	0.28401	0.310382	0.338319	0.346877	0.355943	0.360974	0.339108	0.354466	0.351428	0.32706	0.277656	0.23348	0.18967	0.182807	0.187348	0.174111	0.133927	0.123827	0.111021	0.132187	0.127763	0.122136	0.120045	0.0846821	0.103355	0.0691251	0.0860792	0.0564392	0.0267606	0	0.0216231	0.025591	0.0865272	0.0846617	0.0846058	0.112384	0.129129	0.151503	0.16205	0.213623	0.194904	0.163812	0.205361	0.228616	0.245813	0.241231	0.31837	0.36197
0.150513	0.131983	0.114855	0.105016	0.112221	0.108378	0.116723	0.153606	0.179834	0.183423	0.174061	0.17081	0.155688	0.204807	0.198646	0.198446	0.202224	0.207153	0.218685	0.198467	0.209023	0.20855	0.181995	0.165094	0.147102	0.117811	0.0900664	0.0830744	0.0582791	0.0355184	0.0150822	0.0115704	0.00824856	0.00345554	0.000292309	0	0.00347611	0.0109564	0.014483	0.0278308	0.0522453	0.0808483	0.136267	0.169944	0.227919	0.238965	0.300939	0.340227	0.373416	0.415317
0.2769	0.251655	0.225926	0.201321	0.181844	0.165535	0.144345	0.125835	0.128713	0.108354	0.0942927	0.0786502	0.0657587	0.0488324	0.0320811	0.019961	0.00465897	0.00818358	0	0.00982087	0.0196605	0.00406611	0.0507296	0.0617012	0.0543965	0.140107	0.138962	0.136778	0.179844	0.273527	0.265397	0.349238	0.365829	0.453783	0.468107	0.530953	0.558791	0.586469	0.572869	0.575601	0.678209	0.716526	0.786503	0.754436	0.740395	0.75704	0.772069	0.749091	0.726896	0.778815
0.30011	0.271557	0.295787	0.309132	0.36406	0.413686	0.468549	0.427797	0.474053	0.460075	0.522804	0.537552	0.488254	0.485509	0.508096	0.511718	0.482223	0.501313	0.563446	0.511882	0.516591	0.462049	0.47451	0.438032	0.370901	0.38337	0.306879	0.316381	0.348607	0.336656	0.260484	0.23688	0.205785	0.168272	0.162614	0.110964	0.105312	0.116562	0.0748302	0.0514175	0	0.0374562	0.0985464	0.145322	0.117864	0.159301	0.213492	0.195487	0.275789	0.320546
0	0.0260944	0.0514005	0.0551809	0.0557162	0.0605201	0.0454572	0.0314327	0.024544	0.0365106	0.0676122	0.0774703	0.0779896	0.109324	0.101613	0.111331	0.111249	0.125129	0.162182	0.221736	0.248399	0.322869	0.406572	0.448913	0.477618	0.497829	0.522381	0.493975	0.458442	0.424678	0.39459	0.382704	0.347566	0.311897	0.297988	0.276982	0.267617	0.268318	0.256351	0.235893	0.224368	0.203971	0.187614	0.168607	0.14872	0.149943	0.168717	0.182048	0.207352	0.228715
0.218373	0.26499	0.274537	0.280389	0.257866	0.258898	0.18798	0.201081	0.188278	0.12347	0.109072	0.041679	0.0162083	0.0343523	0	0.052537	0.00703566	0.0175785	0.00873902	0.0321201	0.0399473	0.0598577	0.0843445	0.213253	0.246579	0.305648	0.379809	0.374044	0.408723	0.630462	0.603729	0.795687	0.767351	0.85846	0.903017	0.855889	0.90124	0.93198	0.873769	0.929326	0.925402	0.874981	0.829846	0.727974	0.722239	0.671409	0.659604	0.659971	0.650571	0.652208
0.189223	0.183843	0.166259	0.152964	0.137336	0.13423	0.118081	0.116532	0.142037	0.135573	0.146452	0.158389	0.18295	0.187591	0.174898	0.164016	0.162994	0.166893	0.170281	0.156588	0.145139	0.136067	0.134244	0.120236	0.115144	0.107676	0.095304	0.0843026	0.0788315	0.0653764	0.0578017	0.0525629	0.0404878	0.0346852	0.026784	0.0281131	0.0228827	0.0202414	0.0196916	0.0241819	0.0182448	0.0146222	0.0178821	0.0133448	0.013826	0.0113245	0.00917474	0.00309742	0	0.0207768
0.031618	0.0251159	0.015418	0.0307569	0.0233383	0.0171844	0.00787646	0.0159408	0.0182728	0.00890833	0	0.0145365	0.042445	0.0319031	0.0546321	0.0481677	0.0373474	0.0270537	0.0265732	0.0414201	0.0338606	0.0265227	0.0447131	0.0397191	0.0293117	0.0534476	0.0505647	0.0789778	0.0889293	0.0889332	0.123675	0.153165	0.195187	0.192432	0.211499	0.275197	0.305956	0.414282	0.537413	0.515812	0.517732	0.556112	0.617526	0.641925	0.658015	0.684018	0.73586	0.753037	0.800832	0.831509
0.504711	0.489714	0.466977	0.414426	0.429223	0.390181	0.398342	0.393485	0.347172	0.300855	0.259322	0.221152	0.175648	0.173099	0.106928	0.0930907	0.0797211	0.0613179	0.0410072	0.0062186	0.0270087	0.0492482	0.0453881	0.0317613	0.0327326	0	0.00184263	0.0154857	0.0342418	0.0289227	0.0309024	0.11588	0.196139	0.276909	0.330498	0.41482	0.473667	0.567136	0.663642	0.69631	0.698656	0.649634	0.629691	0.631232	0.672352	0.659	0.661029	0.635666	0.64551	0.736002
0.195219	0.168155	0.154079	0.124856	0.102949	0.0973738	0.0846452	0.0728898	0.115586	0.0726818	0.0697564	0.0558482	0.0499442	0.046157	0.0164898	0.0222145	0.0123592	0	0.0313323	0.0720413	0.105697	0.178266	0.214889	0.259895	0.266104	0.310394	0.336801	0.361058	0.339997	0.393288	0.433289	0.396468	0.48023	0.480081	0.47663	0.455818	0.46339	0.462617	0.492177	0.481002	0.432905	0.414179	0.394668	0.377251	0.37172	0.362605	0.383109	0.352458	0.37492	0.422589
0.112715	0.0942807	0.07545	0.0660645	0.0522572	0.0443685	0.0295818	0.0144257	0.0105102	0	0.031655	0.0290458	0.0321043	0.0438456	0.0429573	0.0481997	0.044497	0.0350218	0.071571	0.0931692	0.0832937	0.0717476	0.0627334	0.0494008	0.0351827	0.0319696	0.0266439	0.0265243	0.0116047	0.00522167	0.0044436	0.00470894	0.02119	0.0269167	0.0216813	0.038019	0.0494124	0.0760367	0.121693	0.116261	0.13503	0.148984	0.173656	0.258905	0.272191	0.30827	0.346808	0.371708	0.459855	0.493494
0.142317	0.127183	0.0955011	0.0740347	0.0702663	0.0429099	0.048381	0.061206	0.0250994	0	0.0110113	0.00737607	0.0342707	0.0207865	0.0380995	0.0555649	0.0437314	0.0341488	0.0925249	0.151006	0.14391	0.110963	0.102517	0.128323	0.181052	0.191232	0.283318	0.321139	0.314109	0.332948	0.3144	0.355133	0.324176	0.34693	0.344531	0.320879	0.304403	0.289625	0.335447	0.313756	0.279924	0.265267	0.259064	0.229945	0.229381	0.191349	0.205129	0.179673	0.160307	0.179368
0.472162	0.484726	0.488184	0.507918	0.550988	0.622035	0.658224	0.799839	0.823099	0.888131	0.928379	0.882184	0.97244	0.9221	1	0.917228	0.877528	0.863981	0.804868	0.724242	0.753498	0.707254	0.685622	0.597953	0.56539	0.522106	0.508576	0.470842	0.462842	0.428839	0.422782	0.431778	0.364995	0.334705	0.38672	0.406023	0.381381	0.310465	0.299574	0.279874	0.240643	0.269681	0.290933	0.262008	0.278176	0.237161	0.171005	0.151197	0.192895	0.149191
0.148369	0.13104	0.150753	0.189431	0.209448	0.184964	0.198317	0.205998	0.192306	0.195595	0.193692	0.171962	0.163073	0.140403	0.110346	0.0812035	0.0837654	0.0694657	0.06792	0.0590229	0.0591856	0.0753943	0.0654573	0.0410055	0.0484156	0.0360804	0.0132816	0.00990344	0.0120881	0	0.0435377	0.0785489	0.154483	0.251908	0.33027	0.426086	0.459661	0.504182	0.476545	0.504585	0.552653	0.583277	0.58855	0.571618	0.582043	0.610606	0.603282	0.655642	0.681735	0.723248
0.0305867	0.0292778	0.0299411	0.0232339	0.0137105	0.01456	0.00917092	0	0.0209844	0.0197331	0.0228804	0.0228513	0.0130826	0.00937152	0.00335287	0.000403752	0.0075885	0.0253224	0.0219847	0.0524309	0.0601454	0.058294	0.0782408	0.0767537	0.100169	0.100577	0.0926312	0.0816757	0.0773931	0.0831835	0.0871556	0.092405	0.107598	0.118952	0.131952	0.12832	0.182853	0.173373	0.206625	0.22181	0.230151	0.256378	0.275049	0.315403	0.312833	0.32478	0.306025	0.344804	0.392744	0.412915
0.0293117	0.0271365	0.0216258	0.0257651	0.0159805	0.0100412	0.0290211	0.0237162	0.0364097	0.0240476	0.0135289	0.0022495	0.00176796	0.00132233	0.00130133	0.0150878	0.0129408	0.00510388	0.00250624	0.00391153	0.011584	0	0.00813718	0.00152922	0.0115243	0.0101769	0.00701651	0.0173517	0.0216948	0.0284561	0.0231736	0.0316804	0.0419235	0.0552335	0.0650076	0.112675	0.126364	0.157741	0.186983	0.215441	0.203681	0.237544	0.231671	0.260587	0.246534	0.304705	0.328221	0.359911	0.332738	0.356724
0	0.0549093	0.0398876	0.0704971	0.0901894	0.0886496	0.147918	0.188253	0.158616	0.144048	0.144209	0.119586	0.117594	0.113165	0.161134	0.217427	0.246382	0.213389	0.217221	0.187801	0.199851	0.205829	0.205911	0.157746	0.16693	0.159902	0.141058	0.194865	0.184456	0.195837	0.189002	0.176687	0.195933	0.194201	0.244552	0.239898	0.270329	0.292468	0.319443	0.316161	0.279844	0.266927	0.253551	0.280438	0.247726	0.262028	0.282555	0.308076	0.401758	0.441848
0.068361	0.0593393	0.0810464	0.097586	0.129701	0.17696	0.130555	0.0894243	0.0575609	0.0388631	0.0266074	0.102916	0.0614205	0.0552403	0.0969795	0.0764182	0.0955716	0.104008	0.0825778	0.0207239	0.0259475	0.0711586	0.0404065	0.0129316	0	0.0479965	0.12383	0.0949644	0.0930376	0.0729275	0.0592356	0.0679196	0.0921893	0.121066	0.151899	0.151007	0.14494	0.158198	0.160091	0.143878	0.144285	0.150601	0.208368	0.245302	0.294568	0.335964	0.425707	0.436539	0.527532	0.661119
0.54541	0.48409	0.433527	0.428028	0.43256	0.359861	0.294421	0.230273	0.197373	0.186361	0.127737	0.107188	0.0833735	0.0627347	0	0.0454574	0.0546867	0.166954	0.267903	0.356893	0.461558	0.556314	0.591354	0.577748	0.608734	0.661134	0.722987	0.668985	0.650189	0.66468	0.619527	0.640071	0.603389	0.568982	0.499016	0.514412	0.428213	0.37414	0.415994	0.433207	0.461191	0.408625	0.406787	0.398787	0.355856	0.326635	0.27787	0.288013	0.382765	0.429526
0	0.0194794	0.0314602	0.0605906	0.0681395	0.0940442	0.119945	0.15448	0.186628	0.221427	0.256868	0.303981	0.347933	0.377349	0.438048	0.486903	0.534761	0.588867	0.631971	0.67086	0.711828	0.755824	0.807467	0.843136	0.871381	0.903171	0.930336	0.966567	0.989447	0.989983	1	0.999458	0.993374	0.97091	0.964976	0.939884	0.931815	0.917841	0.896101	0.879328	0.878255	0.868308	0.840416	0.833883	0.798891	0.759985	0.736402	0.716127	0.703097	0.676409
0.0169087	0.0112735	0.0101948	0.010461	0.00510926	0	0.00488847	0.00703031	0.00909351	0.00732815	0.0172004	0.0131043	0.0128985	0.0170404	0.0287619	0.0332876	0.0372978	0.0349685	0.0428629	0.0375478	0.0425676	0.0643867	0.0704824	0.0640638	0.0846297	0.0976932	0.104349	0.108719	0.117653	0.136335	0.148368	0.162829	0.165575	0.163054	0.188864	0.187676	0.201075	0.197826	0.206536	0.203388	0.223822	0.225008	0.234744	0.248026	0.258326	0.250089	0.246808	0.251014	0.239894	0.250105
0.255477	0.267332	0.246995	0.24269	0.232066	0.274504	0.271167	0.268871	0.277831	0.254796	0.252183	0.241123	0.225069	0.204127	0.22907	0.206917	0.171947	0.151487	0.143545	0.124748	0.107733	0.0807799	0.0623415	0.0373347	0.0316084	0.0268022	0.0270495	0.0189384	0.0053043	0	0.0194163	0.00815121	0.00213482	0.00781281	0.0160545	0.0372501	0.0319701	0.0308143	0.0720318	0.0901635	0.0872815	0.11789	0.117019	0.105209	0.119181	0.121157	0.122426	0.121628	0.13747	0.144178
0.11563	0.11066	0.122886	0.123415	0.105446	0.10819	0.0908335	0.0867462	0.109312	0.094568	0.110601	0.109097	0.101377	0.0914318	0.093293	0.0781102	0.0862087	0.0733743	0.0603953	0.0457655	0.0312333	0.0372703	0.0332957	0.0192313	0.0372838	0.0453933	0.0447778	0.0353129	0.0343573	0.0344609	0.0255074	0.0200408	0.00818769	0.00396116	0.0139641	0.00771514	0.00278075	0.0133636	0.016964	0.0275568	0.0144143	0.0252299	0.0147718	0.0063712	0.000160083	0	0.00313095	0.0124414	0.00655533	0.00791357
0.205562	0.197625	0.198898	0.194568	0.183145	0.168017	0.169551	0.171838	0.157454	0.147594	0.134321	0.132128	0.124273	0.121085	0.110377	0.0990609	0.0883344	0.0781537	0.0689793	0.0656032	0.0566232	0.0481029	0.0400215	0.0346633	0.0272832	0.0212393	0.0145613	0.00881188	0.00278074	0.00897359	0.00939052	0.00354348	0.00467738	0	0.0138887	0.0145853	0.0205465	0.0228054	0.0269633	0.0292644	0.0390172	0.0359374	0.0317238	0.0326931	0.0354652	0.0476081	0.0733089	0.0915938	0.0958552	0.11189
0.235792	0.24815	0.249507	0.249368	0.257408	0.239518	0.244186	0.25692	0.239628	0.226941	0.215197	0.193225	0.24811	0.25495	0.229683	0.236797	0.238775	0.242728	0.246547	0.229705	0.248846	0.229343	0.228857	0.232198	0.208026	0.1874	0.19499	0.191588	0.17247	0.166741	0.145711	0.153438	0.13306	0.116965	0.118744	0.120891	0.111928	0.10485	0.0948328	0.0860037	0.071965	0.0571285	0.0418926	0.0335599	0.0374333	0.0340413	0.0247776	0.0106273	0	0.0290855
0.0014918	0	0.00402219	0.00480391	0.0115509	0.0160335	0.0255015	0.0246382	0.0178626	0.0182481	0.0139516	0.0141576	0.0221009	0.0236986	0.0191738	0.0182852	0.0238337	0.0209924	0.0273574	0.0358176	0.0477177	0.0498618	0.0528335	0.0675837	0.0620968	0.0598597	0.0593599	0.0708248	0.072476	0.0664779	0.0727532	0.0930476	0.104602	0.110232	0.122258	0.139365	0.150576	0.156065	0.178575	0.183836	0.207344	0.218847	0.224873	0.242683	0.259743	0.274628	0.301558	0.32008	0.3617	0.404185
0.119025	0.110788	0.0986471	0.084355	0.0779561	0.0572216	0.0495272	0.0388662	0.0741834	0.0800377	0.0808883	0.0748911	0.0671885	0.0723585	0.064867	0.0534437	0.0494357	0.0367385	0.0466783	0.0546193	0.0459597	0.0391307	0.0268924	0.0226768	0.0198888	0.0100507	0.0120656	0.0108092	0.00403575	0.02007	0.00432336	0	0.00112924	0.0078506	0.012885	0.025808	0.0628025	0.0978386	0.107549	0.170218	0.189357	0.238397	0.28205	0.296796	0.299394	0.308982	0.362203	0.376525	0.38189	0.384712
0.167147	0.153142	0.164403	0.148627	0.153902	0.150574	0.158717	0.191239	0.180068	0.207772	0.236991	0.252386	0.274518	0.305509	0.310159	0.326734	0.331002	0.309455	0.331022	0.356602	0.398762	0.403359	0.382279	0.370942	0.388156	0.35527	0.336373	0.30758	0.28646	0.272312	0.263705	0.241829	0.214124	0.188028	0.179401	0.169252	0.171414	0.160855	0.14857	0.127816	0.10957	0.0924462	0.0783121	0.0604644	0.0479278	0.0313769	0.0198099	0.00792061	0.00300702	0
0.290371	0.302498	0.289585	0.27607	0.269899	0.258017	0.251033	0.224942	0.200155	0.187052	0.16761	0.156146	0.14825	0.17285	0.159957	0.185447	0.172066	0.189861	0.179452	0.186512	0.224768	0.220846	0.206016	0.242182	0.239719	0.222904	0.221048	0.205702	0.198301	0.188585	0.183806	0.162428	0.14117	0.141356	0.125236	0.10633	0.103439	0.0866408	0.09995	0.111339	0.112656	0.12092	0.105094	0.0933697	0.0819327	0.0716444	0.0546841	0.0548195	0.0408573	0.0264267
0.0439842	0.048595	0.0449178	0.0468353	0.0403604	0.0359285	0.0310372	0.0274847	0.023165	0.0257263	0.0283998	0.0249669	0.0252104	0.0205173	0.0153413	0.0136166	0.00913373	0.0158059	0.0132198	0.0139687	0.00981823	0.008738	0.00871699	0.00505127	0.00203949	0.00489954	0.00147172	0.00437965	0	0.00954952	0.00491483	0.00935049	0.0174241	0.0159024	0.0373229	0.0395768	0.053731	0.0562868	0.0564515	0.0654197	0.0696414	0.0825413	0.0958599	0.0988089	0.138647	0.141442	0.158623	0.179183	0.198962	0.237248
0	0.0125167	0.00594306	0.00742013	0.0318273	0.0400186	0.0617679	0.0672154	0.0942493	0.117184	0.111688	0.131172	0.139892	0.134613	0.130802	0.135331	0.126152	0.116244	0.11839	0.131288	0.128147	0.119695	0.140402	0.153448	0.141001	0.140476	0.135134	0.125049	0.131873	0.152695	0.163407	0.1634	0.191689	0.180498	0.180169	0.16456	0.166849	0.215559	0.229771	0.252142	0.248128	0.269291	0.295097	0.297455	0.289389	0.313638	0.337984	0.339846	0.349898	0.386827
0.135118	0.140074	0.119154	0.112557	0.106346	0.102832	0.0863263	0.0912932	0.0910539	0.0803979	0.0719482	0.0625843	0.0478886	0.0349549	0.0302195	0.0179136	0.0107176	0.0172673	0.0134609	0	0.012569	0.0212891	0.018898	0.0395655	0.0781055	0.0972509	0.0791361	0.104509	0.0994687	0.143539	0.150026	0.147237	0.151485	0.150412	0.155924	0.152791	0.203596	0.241914	0.232646	0.23781	0.252073	0.34663	0.328178	0.310525	0.310231	0.310606	0.310278	0.30405	0.316686	0.321327
0.0141649	0.0317728	0.0236795	0.0186921	0.023389	0.0336753	0.0246593	0.0172961	0.0237556	0.0241645	0.0192017	0.0151564	0.0144745	0.0177934	0.0162509	0.0217988	0.0188669	0.0114842	0.00454525	0	0.0191213	0.0108655	0.0206089	0.0166994	0.0117432	0.012653	0.0212158	0.0359207	0.0268131	0.0197145	0.0256486	0.0196389	0.0302295	0.0344304	0.0345316	0.0489264	0.0685727	0.0579996	0.0484473	0.0413114	0.0725331	0.132059	0.134754	0.161468	0.153823	0.160746	0.187394	0.197775	0.258667	0.310391
0.228617	0.241631	0.200993	0.179214	0.197058	0.166845	0.149784	0.137582	0.145107	0.153924	0.118579	0.11407	0.0942735	0.0714854	0.0627469	0.0835068	0.138457	0.115961	0.0883299	0.0528813	0.0377387	0.0814992	0.123473	0.0888331	0.0900964	0.0816177	0.0736837	0.0423355	0.0178532	0.0192014	0.0129981	0.0204119	0.00585644	0.0123164	0.015334	0	0.00227609	0.0483189	0.0388048	0.0371847	0.0508891	0.0415296	0.0474848	0.0655932	0.119068	0.128467	0.0973395	0.0848158	0.0539038	0.0613182
0.0468155	0.032405	0.0494607	0.050603	0.0584861	0.0689338	0.041956	0.0597414	0.0792052	0.0675211	0.0426134	0.0543178	0.037918	0.0238399	0.0445521	0.0484788	0.0395113	0.0318616	0.0614058	0.056942	0.0419008	0.0193845	0.0423915	0.0169944	0.0120215	0.00603489	0.00931836	0.0105781	0.00739189	0.00753672	0	0.00441506	0.0050674	0.0190225	0.0296513	0.0434626	0.0914448	0.0851923	0.1168	0.143909	0.141624	0.174126	0.179643	0.201919	0.221269	0.206964	0.216639	0.225092	0.225813	0.228941
0	0.0100713	0.0133543	0.0153987	0.0299293	0.0331602	0.0454982	0.0416774	0.0377645	0.0542964	0.0627172	0.0803937	0.0900035	0.117747	0.135426	0.150476	0.180416	0.192107	0.21585	0.23655	0.253564	0.264328	0.29592	0.318279	0.357061	0.385101	0.422892	0.445313	0.465432	0.495608	0.494608	0.519611	0.532633	0.541244	0.553249	0.570677	0.588451	0.587477	0.598754	0.592351	0.603764	0.61252	0.635463	0.640336	0.646583	0.647016	0.635063	0.620529	0.596611	0.582903
0.0886269	0.094742	0.0938234	0.0920312	0.084158	0.0783768	0.0712454	0.0698349	0.0708953	0.067066	0.071869	0.0622847	0.0623169	0.0587577	0.0498609	0.0451963	0.0507557	0.0533642	0.0502921	0.0418699	0.0321258	0.0249463	0.0209237	0.013257	0.00766277	0.0068498	0.00634758	0.00818421	0	0.00854364	0.00532511	0.0106112	0.00791311	0.0121961	0.0158317	0.00815222	0.00250429	0.00884707	0.00853338	0.00906306	0.0186358	0.0243178	0.0236327	0.0296223	0.0371799	0.0402393	0.0706897	0.076787	0.12334	0.196908
0.0986391	0.0939686	0.0926409	0.0830358	0.069896	0.0527485	0.0400702	0.0227198	0.0311846	0.0235888	0.0116396	0	0.00187626	0.00912465	0.0132899	0.0188626	0.0128688	0.0228546	0.0342816	0.0471359	0.0664567	0.0721153	0.0878105	0.0887843	0.0879625	0.0851979	0.0893089	0.0860585	0.0988225	0.109279	0.124749	0.115827	0.119979	0.110321	0.111908	0.121102	0.137682	0.15202	0.166673	0.17534	0.204011	0.230079	0.227588	0.236607	0.257008	0.280725	0.271271	0.294849	0.314995	0.361849
0.0890781	0.0811466	0.0751388	0.0714026	0.0638296	0.0606045	0.0550568	0.0513565	0.0456529	0.0421685	0.0377263	0.0330013	0.0299743	0.0267817	0.0223066	0.0183454	0.016704	0.0154426	0.0121433	0.0106715	0.00647801	0.00188757	0.00135608	0.000998432	0.000893212	0	0.00219429	0.011214	0.0170464	0.0264759	0.0282251	0.0311284	0.0381777	0.0442728	0.0454976	0.0631139	0.0700567	0.0821584	0.105722	0.128689	0.145002	0.160369	0.171419	0.178392	0.192663	0.209259	0.20343	0.20898	0.214654	0.232336
0.00090621	0	0.00582137	0.0107977	0.00323492	0.00751086	0.00899597	0.0097648	0.014743	0.0203854	0.0475745	0.0538744	0.0772442	0.096842	0.101938	0.126408	0.150162	0.161212	0.170733	0.178136	0.213388	0.225907	0.248447	0.26473	0.294454	0.312492	0.32503	0.326408	0.350904	0.348438	0.361808	0.357165	0.381595	0.369268	0.356396	0.352549	0.367998	0.363657	0.371197	0.3627	0.377861	0.386424	0.371724	0.361954	0.369038	0.34724	0.344611	0.329872	0.311794	0.298773
0.290011	0.290913	0.278936	0.278777	0.274134	0.248204	0.246853	0.280618	0.274049	0.290436	0.265156	0.264229	0.267566	0.243863	0.239016	0.213915	0.192911	0.149317	0.130013	0.0968129	0.0778278	0.0603142	0.0275109	0.0404394	0.0156864	0.00888156	0.00978053	0.0184211	0.00784286	0.012625	0.0635326	0.0901972	0.07117	0.0922369	0.101173	0.11266	0.0920972	0.0670313	0.058211	0.0367434	0.0362413	0.0353927	0	0.00576421	0.0147249	0.0240765	0.022901	0.00593747	0.0368608	0.0428034
0.106468	0.106608	0.11663	0.105184	0.10448	0.126097	0.115634	0.108174	0.104537	0.101296	0.0865533	0.0846511	0.0741338	0.0601312	0.0426011	0.0276784	0.0234851	0.0236791	0.0125306	0.0207612	0.0168473	0.0253764	0.0425715	0.0411734	0.0403165	0.0252775	0.028738	0.0347485	0.0381765	0.0330422	0.0327143	0.0266948	0.0435168	0.0360769	0.050785	0.0467354	0.040373	0.0336901	0.0435448	0.0310023	0.0253294	0.0263738	0.0176416	0.0102981	0.00794811	0.0166179	0.017358	0.015494	0.010323	0.00237056
0.171522	0.165909	0.153569	0.145473	0.143278	0.142307	0.143459	0.132327	0.127689	0.121219	0.111274	0.106192	0.104545	0.106446	0.115642	0.111945	0.113005	0.103501	0.0945393	0.0860648	0.0878029	0.0846136	0.0792897	0.0758304	0.0704631	0.0643298	0.0598329	0.0550447	0.0513267	0.0451276	0.0392607	0.033759	0.0285494	0.0236986	0.019101	0.0146286	0.011545	0.00747903	0.00363676	0	0.0317433	0.0265965	0.0386259	0.0339489	0.0681684	0.0705827	0.0777291	0.0944755	0.122911	0.139889
0.273306	0.29117	0.255758	0.238127	0.252644	0.305476	0.319018	0.331669	0.311952	0.266332	0.261445	0.226067	0.197296	0.148676	0.108074	0.0785623	0.0375926	0.0245698	0	0.056748	0.0929296	0.16517	0.162551	0.161106	0.183653	0.205893	0.215222	0.215208	0.214471	0.182309	0.19783	0.221125	0.215474	0.17402	0.14894	0.122357	0.129801	0.106572	0.118192	0.178661	0.163112	0.165058	0.153869	0.136864	0.122159	0.143347	0.148102	0.16607	0.206205	0.213367
0.311069	0.26693	0.207011	0.281509	0.318448	0.281516	0.244711	0.247939	0.214316	0.20417	0.162404	0.131515	0.106401	0.0863019	0.0502517	0	0.014538	0.0317522	0.0563558	0.00658204	0.0451878	0.0618157	0.0294201	0.0932684	0.0608408	0.103123	0.0875745	0.110696	0.161372	0.139153	0.151244	0.15607	0.115849	0.123089	0.106012	0.0851884	0.0848388	0.105044	0.143013	0.26961	0.233477	0.243349	0.187768	0.193762	0.153238	0.131981	0.113323	0.201138	0.187398	0.185319
0.551728	0.520137	0.528952	0.515331	0.479705	0.494845	0.4932	0.464047	0.477922	0.489696	0.444549	0.453124	0.439224	0.46506	0.454733	0.452255	0.421028	0.423592	0.424786	0.419858	0.392456	0.466884	0.498984	0.510363	0.542391	0.511662	0.472592	0.459878	0.407102	0.376725	0.384725	0.413859	0.392221	0.390563	0.359145	0.354531	0.305594	0.291997	0.284896	0.279265	0.297554	0.268147	0.263555	0.242439	0.242114	0.196561	0.18753	0.188331	0.132739	0.113084
0.733324	0.707836	0.703178	0.644136	0.629952	0.663457	0.752648	0.90087	0.918582	0.94966	1	0.898774	0.883432	0.809192	0.738404	0.665805	0.63142	0.580708	0.568075	0.578804	0.580383	0.548948	0.581791	0.543711	0.526085	0.50449	0.53435	0.496891	0.514444	0.471064	0.497486	0.446441	0.45806	0.430422	0.419005	0.365938	0.334202	0.337473	0.332471	0.269045	0.254956	0.199219	0.142781	0.111493	0.0681854	0.0905296	0.103395	0.103018	0.0708734	0.0578564
0	0.0421571	0.130458	0.129406	0.122841	0.111024	0.124215	0.16856	0.151819	0.14515	0.221057	0.282483	0.294452	0.30527	0.396952	0.429387	0.447503	0.446206	0.501751	0.538319	0.54058	0.565893	0.527969	0.542388	0.527687	0.493846	0.486544	0.500744	0.521702	0.516792	0.485006	0.4716	0.467781	0.416052	0.377454	0.414447	0.38918	0.404883	0.352276	0.407902	0.411556	0.367827	0.354686	0.375101	0.348605	0.351109	0.370024	0.366033	0.397058	0.376158
0.0323206	0.0305743	0.0498977	0.0314489	0.0424801	0.036102	0.0371241	0.0423141	0.0546927	0.0327762	0.0242483	0.0164214	0.0161842	0.0354238	0.0393005	0.0575888	0.0553396	0.0603834	0.0362163	0.0352457	0.0271667	0.0197716	0.0243294	0.0195164	0	0.0013342	0.0286006	0.0621147	0.0892384	0.132693	0.142553	0.160572	0.135555	0.166285	0.178867	0.201206	0.197398	0.178169	0.16465	0.206653	0.267455	0.321896	0.313587	0.313971	0.304343	0.291472	0.287781	0.276791	0.313134	0.351768
0.00745627	0	0.0050083	0.000139535	0.00952381	0.024712	0.0276067	0.0377612	0.0390282	0.048232	0.0678856	0.101033	0.112472	0.130022	0.157408	0.177128	0.22323	0.248677	0.250517	0.245721	0.24935	0.248076	0.265202	0.291408	0.292651	0.299261	0.277895	0.282464	0.277495	0.267912	0.270201	0.290081	0.286009	0.278041	0.267411	0.262217	0.25151	0.237799	0.239829	0.231623	0.233686	0.241599	0.240977	0.241207	0.251829	0.28543	0.322426	0.376016	0.407827	0.42466
0.00896175	0.0030919	0.0112993	0	0.0138081	0.0265674	0.0323586	0.0171154	0.0811797	0.0867816	0.064902	0.0898654	0.0830509	0.0786754	0.0713409	0.0668826	0.120019	0.157872	0.160796	0.157946	0.153853	0.132267	0.133741	0.14432	0.177585	0.188614	0.177753	0.17778	0.187151	0.169773	0.182415	0.169466	0.153236	0.14592	0.154552	0.156285	0.15645	0.185529	0.203823	0.218562	0.246505	0.249428	0.233953	0.213855	0.225329	0.242765	0.243809	0.248775	0.300841	0.353279
0.0293497	0.0229614	0.0143765	0.00619203	0	4.37952e-05	0.00870539	0.0138254	0.0198994	0.018403	0.0277398	0.0388929	0.0571377	0.0581043	0.0547857	0.0563532	0.0644522	0.0723946	0.0747882	0.0672429	0.0736244	0.0898423	0.0976113	0.105084	0.12545	0.113853	0.105732	0.112695	0.119167	0.134706	0.148987	0.167466	0.186221	0.189644	0.200401	0.217996	0.227446	0.228111	0.241956	0.254114	0.261573	0.277308	0.273591	0.268678	0.272252	0.276433	0.273456	0.304497	0.30924	0.299552
0.0773997	0.0610763	0.0529806	0.0670398	0.0734086	0.056427	0.0540212	0.0611435	0.0461223	0.0475303	0.0376924	0.0245352	0.0151059	0.00229321	0	0.014249	0.0183892	0.0439784	0.0678795	0.0894948	0.0899215	0.13366	0.135498	0.167324	0.182301	0.229799	0.240152	0.243049	0.278703	0.29644	0.311304	0.36431	0.416395	0.435836	0.472744	0.472266	0.520886	0.525122	0.528703	0.546193	0.566532	0.556577	0.565848	0.554762	0.552784	0.541202	0.523411	0.546211	0.557534	0.562748
0.0477899	0.0412164	0.0401513	0.0327732	0.0461142	0.0455941	0.0435515	0.0566836	0.0706058	0.0648988	0.0566467	0.0584797	0.0523379	0.0547865	0.0483599	0.0423415	0.0447828	0.0395771	0.0337604	0.0346494	0.0299321	0.023077	0.0167882	0.0148502	0.0189832	0.0104295	0.00680378	0.00803149	0.00257507	0.000868594	0.00583995	0.00750159	0.00913701	0.0071602	0.00382487	0.00175686	0	0.012787	0.0178988	0.0176456	0.0185106	0.0230249	0.0239905	0.0228965	0.0209593	0.0261643	0.0487659	0.0867097	0.118542	0.132766
0.430145	0.423544	0.408169	0.421328	0.397395	0.393999	0.408122	0.430931	0.442391	0.408682	0.414113	0.401313	0.388044	0.392635	0.388442	0.364659	0.35672	0.325343	0.29952	0.280281	0.250831	0.228101	0.208422	0.185362	0.162392	0.144912	0.142157	0.142474	0.140566	0.122525	0.116744	0.100774	0.0863658	0.0689383	0.0513531	0.0576036	0.0537789	0.0501513	0.045981	0.0423375	0.045354	0.0395431	0.0359358	0.0309095	0.0149439	0.0091388	0.00789123	0.0073488	0.00319513	0.00386485
0.695864	0.620142	0.554518	0.590887	0.64369	0.661372	0.669539	0.629949	0.541634	0.599524	0.590582	0.563092	0.576535	0.50025	0.426138	0.393726	0.36175	0.339373	0.323935	0.337675	0.297338	0.348837	0.376917	0.386805	0.401075	0.365903	0.387634	0.33751	0.345651	0.321312	0.37762	0.391569	0.332131	0.303291	0.310741	0.351538	0.300615	0.315628	0.387281	0.363962	0.357288	0.338942	0.310275	0.265063	0.217804	0.28443	0.297312	0.196827	0.126468	0.158702
0.423133	0.411851	0.429102	0.407211	0.403155	0.37845	0.344128	0.311805	0.296712	0.306645	0.275917	0.253377	0.240954	0.214148	0.188448	0.174854	0.17135	0.152612	0.130266	0.109141	0.0894106	0.0917144	0.0726681	0.0547277	0.0378878	0.030327	0.0171616	0.00515571	0	0.00968684	0.00782924	0.060169	0.103155	0.0978848	0.0787153	0.0762054	0.0647966	0.0484697	0.0317756	0.0177716	0.00464502	0.024664	0.0655877	0.0559371	0.043971	0.0428619	0.0368131	0.0476382	0.0803288	0.0842177
0.335535	0.331371	0.344601	0.310743	0.269213	0.237754	0.21034	0.208559	0.164511	0.135104	0.121041	0.0962925	0.111172	0.116097	0.0912683	0.0601341	0.0328198	0.00826773	0.0199371	0.0273508	0.0224635	0.0473436	0.0588765	0.0436978	0.0409277	0.0449428	0.0493552	0.0231057	0.00796855	0.0215076	0	0.0024963	0.0283055	0.0613045	0.082612	0.143123	0.125543	0.138664	0.111317	0.124331	0.136315	0.165756	0.19024	0.27665	0.357293	0.417265	0.455104	0.441226	0.394958	0.374049
0.028899	0.0259601	0.0224575	0.0183831	0.0165201	0.0164772	0.0179165	0.0168704	0.0125433	0.00811379	0.00820724	0.00646927	0.00210983	0.00594589	0.0041402	0.00276928	0.00905141	0.00955493	0.00992773	0.00649867	0.0117349	0.0103266	0.0104956	0.0138956	0.00906295	0.0155303	0.0117123	0.0102712	0.015809	0.0163878	0.0144874	0.0127474	0.0143874	0.00982513	0.0113577	0.00713389	0.0029166	0	0.00162666	0.00368878	0.0080278	0.00889131	0.00899806	0.0181098	0.0177062	0.0336052	0.043565	0.0477454	0.0608526	0.0779678
0	0.0117937	0.0098854	0.0467147	0.0665714	0.0691652	0.0894497	0.113594	0.117472	0.122316	0.13083	0.15931	0.151498	0.141313	0.123122	0.141574	0.138027	0.16341	0.209114	0.253503	0.281613	0.32446	0.365276	0.381247	0.393514	0.390514	0.446801	0.479255	0.482741	0.507622	0.526275	0.489289	0.480417	0.482809	0.469563	0.459808	0.47144	0.459991	0.436467	0.412491	0.397606	0.372858	0.340814	0.313315	0.296557	0.261397	0.23559	0.198614	0.168922	0.14407
0	0.00611707	0.0122562	0.0142628	0.0158674	0.0276603	0.0220639	0.0190173	0.01403	0.0252636	0.0252424	0.0486009	0.0752207	0.085381	0.0888208	0.0991217	0.104244	0.10012	0.095651	0.100305	0.103481	0.109898	0.12312	0.112627	0.11867	0.113171	0.113845	0.112896	0.132192	0.134661	0.12883	0.132	0.125986	0.124019	0.114935	0.131953	0.132448	0.147702	0.157918	0.16366	0.166161	0.163719	0.170026	0.165474	0.158029	0.143837	0.147334	0.144729	0.149269	0.144407
0.624184	0.600662	0.637615	0.645794	0.622547	0.617505	0.598248	0.612949	0.566668	0.551852	0.564564	0.521046	0.489675	0.492232	0.462296	0.427559	0.395682	0.372221	0.338537	0.319668	0.321615	0.317544	0.296921	0.264905	0.259741	0.265059	0.234351	0.218411	0.195193	0.167737	0.146327	0.128385	0.112849	0.0927613	0.0862745	0.0824564	0.0637641	0.0428499	0.0292297	0.0196099	0.00620626	0.00317952	0	0.00735584	0.0089993	0.0107181	0.0610945	0.0539462	0.0499867	0.0683653
0.219446	0.152648	0.113673	0.0669671	0.0697021	0.0848573	0.0856968	0.0502726	0	0.0292017	0.113953	0.105468	0.203206	0.19491	0.198146	0.206962	0.195376	0.175159	0.178035	0.159154	0.0997303	0.15444	0.143977	0.118641	0.150565	0.210983	0.174136	0.13033	0.0939125	0.106173	0.131695	0.089318	0.197954	0.200683	0.271712	0.290245	0.31294	0.348259	0.375599	0.412728	0.434738	0.382839	0.338487	0.309867	0.277351	0.238557	0.247301	0.234378	0.26409	0.203674
0.0367545	0.0493713	0.0647384	0.0698681	0.0496638	0.041868	0.0511185	0.0623319	0.0725233	0.0607201	0.0597766	0.0422354	0.0311211	0.0159241	0.0131934	0.00506915	0.00420514	0	0.0336857	0.0559567	0.0502852	0.0355462	0.0236074	0.0180507	0.00623903	0.0126215	0.00729358	0.0192963	0.0159973	0.0373953	0.0395177	0.0719562	0.0724228	0.0902153	0.116182	0.143689	0.187311	0.220821	0.23132	0.271062	0.339257	0.364584	0.403262	0.459214	0.500975	0.558067	0.606359	0.633278	0.633239	0.698997
0.0317494	0.0200129	0.0202946	0.0368885	0.0817227	0.096418	0.0983088	0.0842409	0.103681	0.116339	0.0957231	0.0928054	0.0732613	0.070121	0.0581444	0.040686	0.0312896	0.014667	0.0404201	0.0365423	0.0303176	0.0151224	0.00459739	0	0.000628113	0.00232191	0.00621614	0.0327149	0.0271449	0.0711402	0.0822439	0.0821704	0.0651946	0.0576503	0.0599687	0.0700083	0.0915013	0.114045	0.118544	0.157035	0.173825	0.187088	0.222658	0.24431	0.233161	0.260529	0.282953	0.298757	0.294307	0.303075
0.11006	0.0883678	0.0772781	0.0659513	0.0561431	0.0394671	0.0261468	0.0434731	0.0404434	0.0328547	0.0233549	0.00731671	0.0108044	0	0.0225301	0.0132679	0.0260575	0.0316319	0.0585077	0.04807	0.0806731	0.080154	0.0850041	0.109221	0.11239	0.11654	0.143275	0.163427	0.180931	0.208037	0.234179	0.225807	0.227729	0.257768	0.283765	0.28288	0.303818	0.288857	0.317102	0.363435	0.370764	0.387303	0.381803	0.387138	0.377282	0.373897	0.380706	0.391163	0.40841	0.426901
0.282717	0.283145	0.286178	0.318114	0.274268	0.323706	0.360752	0.336426	0.290961	0.333893	0.301867	0.315297	0.370495	0.373064	0.390709	0.369233	0.391703	0.360981	0.305664	0.371133	0.384623	0.351827	0.40496	0.396138	0.361997	0.370646	0.378436	0.398983	0.390728	0.372234	0.361543	0.337244	0.30168	0.252161	0.196953	0.170686	0.134957	0.0914892	0.0786743	0.0688302	0.0517121	0.0312276	0.0349921	0	0.0559226	0.050535	0.0298587	0.104965	0.125804	0.189857
0.783999	0.779983	0.722796	0.691402	0.649787	0.647739	0.592438	0.573942	0.574014	0.554659	0.522433	0.493568	0.461864	0.42546	0.384676	0.352545	0.325046	0.328261	0.36127	0.383071	0.433944	0.409808	0.467067	0.464268	0.420724	0.406306	0.374043	0.340821	0.310357	0.284565	0.256494	0.237316	0.209474	0.177235	0.154288	0.141806	0.120048	0.0943391	0.130204	0.100359	0.0713737	0.0615553	0.0553445	0.0532339	0.0398071	0.0273238	0.0262875	0.00473688	0.0253324	0.011048
0.210763	0.206617	0.197253	0.16691	0.214536	0.208354	0.186156	0.167466	0.17486	0.184627	0.194708	0.202791	0.154617	0.0994487	0.0743173	0.0823963	0.0559526	0.0558273	0.0637004	0.0466436	0.0152129	0	0.0478371	0.131954	0.147849	0.133121	0.146217	0.148773	0.136892	0.205293	0.218338	0.22034	0.262013	0.281785	0.270955	0.287215	0.344371	0.372732	0.43569	0.498337	0.5343	0.561574	0.593581	0.580984	0.557825	0.538387	0.493455	0.476561	0.520891	0.518855
0.0420793	0.0289261	0.0466908	0.0309867	0.0348589	0.0368387	0.0247193	0.0186133	0.0141125	0.00189565	0	0.00246528	0.00771829	0.0172618	0.023083	0.0170038	0.0228002	0.0234616	0.0248996	0.0320391	0.0265886	0.039058	0.031564	0.0572139	0.0561569	0.0479013	0.047967	0.0732308	0.0696584	0.0800147	0.0811291	0.0663686	0.0616432	0.065111	0.0799142	0.086056	0.111688	0.13602	0.169492	0.186504	0.194312	0.189054	0.19819	0.20849	0.202225	0.217925	0.228584	0.217775	0.221612	0.233909
0.817562	0.750078	0.698354	0.676468	0.687364	0.649739	0.649565	0.673391	0.660743	0.648928	0.631153	0.614132	0.593218	0.597702	0.56557	0.635843	0.666919	0.621834	0.629888	0.642176	0.60061	0.541755	0.587642	0.58289	0.565504	0.551357	0.525269	0.550566	0.534427	0.515699	0.497763	0.47818	0.519689	0.481985	0.471932	0.484666	0.484075	0.459368	0.405295	0.369486	0.31532	0.268749	0.250019	0.214733	0.176179	0.15448	0.115369	0.153084	0.133999	0.128566
0.168911	0.174977	0.183572	0.171984	0.214759	0.189998	0.203537	0.163828	0.131457	0.0880595	0.0991238	0.0713442	0.0458937	0.0379185	0.0222916	0.0286149	0.0163566	0.0354304	0.0560824	0.0521063	0.0782062	0.0691524	0.0493191	0.0384076	0.0164923	0	0.0193732	0.0502209	0.0781473	0.0654664	0.0591537	0.0700118	0.0716137	0.072253	0.0968051	0.118657	0.153395	0.199219	0.209528	0.231327	0.232474	0.230884	0.24277	0.233914	0.224167	0.20593	0.250876	0.241548	0.254069	0.294605
0.735199	0.653944	0.62192	0.544818	0.554097	0.551011	0.527563	0.539886	0.579195	0.586207	0.586011	0.514726	0.490857	0.447667	0.382448	0.333094	0.272205	0.265022	0.272954	0.261905	0.268623	0.33272	0.364758	0.357637	0.373904	0.40478	0.410664	0.407661	0.392798	0.383159	0.414566	0.423949	0.386963	0.367374	0.348321	0.334181	0.279248	0.237034	0.217092	0.20955	0.188288	0.183682	0.200675	0.164848	0.116038	0.0739348	0.0338196	0.0370705	0.0251251	0.002411
0	0.0408531	0.0293671	0.0300646	0.029943	0.0332681	0.0607627	0.110968	0.13948	0.158909	0.162467	0.237482	0.248786	0.228526	0.196453	0.191642	0.203583	0.237995	0.277086	0.261377	0.258352	0.266875	0.272217	0.335446	0.434452	0.516639	0.557054	0.601525	0.569728	0.641724	0.68052	0.68696	0.656691	0.701692	0.690197	0.694278	0.666781	0.632479	0.607303	0.626703	0.641892	0.602727	0.551504	0.532631	0.505449	0.468359	0.431482	0.384269	0.34531	0.301579
0.519797	0.466816	0.310393	0.412368	0.324821	0.527714	0.433705	0.343758	0.498245	0.553529	0.515469	0.451743	0.372517	0.545168	0.480342	0.416482	0.322435	0.306692	0.314703	0.207419	0.184752	0.140816	0	0.0475818	0.098927	0.11298	0.188089	0.213551	0.243677	0.40795	0.327045	0.240823	0.134706	0.270592	0.167399	0.20277	0.156481	0.133628	0.110291	0.203059	0.350801	0.325274	0.359538	0.5282	0.593961	0.51986	0.404584	0.622314	0.518788	0.505696
0.0332877	0.0706078	0.107923	0.141069	0.147975	0.0926394	0.137871	0.196195	0.278579	0.265326	0.337424	0.317856	0.290268	0.341874	0.245825	0.260405	0.212087	0.205123	0.234263	0.178426	0.176563	0.168879	0.117995	0.114149	0.0921147	0.129384	0.0979643	0.0656501	0.0228219	0	0.0235995	0.0174805	0.0452398	0.312099	0.383231	0.392938	0.520742	0.528489	0.55227	0.532961	0.475618	0.420982	0.366155	0.505735	0.451109	0.51397	0.54697	0.630516	0.770139	0.849395
0.0483198	0.038827	0.029663	0.020928	0.0126018	0.00466545	0.000647129	0.00769016	0	0.00426223	0.0109995	0.0140072	0.0060191	0.0134352	0.0453168	0.0431064	0.0698559	0.0732057	0.0671207	0.0677686	0.0714944	0.0841532	0.0835957	0.102489	0.127001	0.165426	0.171257	0.183216	0.247123	0.251497	0.281862	0.267765	0.251958	0.264475	0.27199	0.269501	0.287762	0.295296	0.337275	0.37604	0.355682	0.349009	0.341237	0.330458	0.333646	0.331972	0.315107	0.293936	0.28763	0.28239
0.193781	0.215147	0.19383	0.20064	0.192579	0.188636	0.147176	0.108615	0.107063	0.111149	0.110179	0.0918873	0.113818	0.0990616	0.130255	0.132761	0.126897	0.161211	0.142645	0.174192	0.204354	0.182752	0.212337	0.19093	0.168309	0.168784	0.196648	0.169441	0.150213	0.142192	0.144764	0.134465	0.104147	0.0668239	0.0338777	0.0315295	0.0148842	0.0268392	0.0350264	0.0376424	0.0176076	0	0.0479847	0.0712602	0.114384	0.177061	0.220005	0.273886	0.327382	0.377553
0.217239	0.21043	0.247785	0.241811	0.226161	0.207704	0.185781	0.220061	0.205211	0.211254	0.200171	0.179878	0.156827	0.135157	0.121687	0.107762	0.0902851	0.0935168	0.0893802	0.0785614	0.108879	0.1232	0.117664	0.137454	0.132864	0.119545	0.100117	0.0818534	0.0646651	0.0564969	0.051177	0.0483213	0.0425177	0.0351916	0.0273505	0.0368258	0.0295051	0.0160208	0.00871197	0.00156391	0.0055772	0.0106938	0.00894815	0	0.0333983	0.0356012	0.0402293	0.0498101	0.0581441	0.0773012
0.702651	0.700799	0.665798	0.598063	0.599974	0.546437	0.60761	0.626587	0.631222	0.681241	0.674857	0.679577	0.817037	0.919911	0.960675	0.936942	0.877163	0.908551	0.959563	0.997558	0.985267	1	0.92378	0.874046	0.83157	0.85678	0.851841	0.802577	0.783491	0.746883	0.715817	0.681177	0.628789	0.548059	0.493593	0.448715	0.40924	0.341744	0.283181	0.235897	0.172833	0.112677	0.0712901	0.042822	0	0.00162757	0.0065027	0.0238266	0.0467707	0.096027
0.0857013	0.0782098	0.0749935	0.0678096	0.0726884	0.0827376	0.0804925	0.0713142	0.0645595	0.0563666	0.0526347	0.0446327	0.0389673	0.0366743	0.0498463	0.0414687	0.0358918	0.0277536	0.0296602	0.0217396	0.0328709	0.0291138	0.0225914	0.0151402	0.00803049	0.00733	0.00150139	0.000483776	0	0.00976059	0.0127798	0.023211	0.0257011	0.0286768	0.0490648	0.0513106	0.0656081	0.0727664	0.0841534	0.128104	0.127092	0.134812	0.145129	0.161444	0.16024	0.18108	0.18129	0.180342	0.220285	0.233821
0.585216	0.62032	0.579149	0.573361	0.531828	0.492324	0.461624	0.435193	0.409922	0.432219	0.441822	0.419446	0.395356	0.362544	0.340698	0.318663	0.297894	0.274545	0.247635	0.24489	0.228847	0.204901	0.196031	0.17705	0.1549	0.138551	0.118603	0.112213	0.0975003	0.0867976	0.0695933	0.0762472	0.0592607	0.0540701	0.0380971	0.0298625	0.0367361	0.059874	0.0591961	0.0521261	0.0435546	0.0501972	0.0342388	0.0190606	0.00671814	0.00812013	0	0.00999787	0.0513209	0.0715868
0.0939568	0.0775845	0.0666175	0.0661628	0.0589697	0.0595022	0.0514836	0.0554976	0.0455585	0.0372903	0.0366492	0.0267279	0.0150052	0.0109486	0.00147993	0	0.0169013	0.0169631	0.0115973	0.0173442	0.037104	0.0430627	0.0553418	0.0460459	0.0393755	0.0352602	0.0374058	0.0364242	0.0443456	0.0352637	0.0265617	0.0332662	0.0422685	0.0550834	0.0502392	0.0357248	0.04421	0.050851	0.0591398	0.0730896	0.0678451	0.10019	0.126068	0.144893	0.16019	0.158706	0.148743	0.143641	0.147255	0.144457
0.0909632	0.127865	0.116933	0.168773	0.165169	0.195097	0.243054	0.273527	0.253986	0.242651	0.255769	0.275994	0.300259	0.327575	0.366496	0.425993	0.450024	0.441824	0.401099	0.370863	0.347648	0.325517	0.308476	0.297446	0.273356	0.254667	0.220716	0.210528	0.18255	0.149239	0.130484	0.105299	0.0941859	0.0927379	0.0667953	0.0382233	0.0232615	0.0173696	0.00674862	0.00315655	0.0194848	0.02152	0.0172355	0.0142555	0.0179842	0	0.0103451	0.00933074	0.0213284	0.0296738
0.0130213	0.00923654	0.00994373	0.00883637	0.00647878	0.00834868	0.0024107	0	0.00504558	0.0120402	0.0209156	0.0434859	0.0512176	0.0742283	0.116184	0.154582	0.153785	0.168738	0.187788	0.210095	0.213281	0.240166	0.271192	0.29972	0.322654	0.35243	0.364157	0.374396	0.393018	0.382119	0.37516	0.392284	0.378504	0.364593	0.351452	0.345783	0.331776	0.319278	0.30574	0.310894	0.297809	0.290582	0.281803	0.263871	0.248841	0.248104	0.234747	0.220646	0.20906	0.225774
0.129965	0.140262	0.120203	0.0927117	0.0599698	0.0413757	0.0177352	0.00285044	0	0.00697573	0.0376741	0.0347085	0.0781113	0.0922006	0.0682035	0.0631761	0.0904042	0.0905234	0.0791854	0.105975	0.0931975	0.121942	0.14435	0.169553	0.19192	0.197595	0.194969	0.188209	0.186415	0.18961	0.202499	0.232885	0.226504	0.257889	0.285027	0.272256	0.332069	0.346553	0.372869	0.391109	0.435291	0.438653	0.447652	0.454579	0.483375	0.468005	0.457469	0.412624	0.398331	0.404218
0.50903	0.460021	0.426769	0.371495	0.33511	0.300615	0.343364	0.36103	0.371088	0.444522	0.412175	0.463541	0.459125	0.43072	0.409049	0.385931	0.398281	0.390395	0.391224	0.353797	0.315322	0.304745	0.253608	0.23041	0.181644	0.143927	0.132028	0.098937	0.0723207	0.0358154	0.0101725	0.0226988	0.0531552	0.0684915	0.0400232	0.037221	0	0.0563422	0.0706762	0.102766	0.168009	0.1531	0.135066	0.168619	0.184112	0.147458	0.101397	0.116692	0.128391	0.117518
0.0406139	0.039	0.0343948	0.0338107	0.0365035	0.0384995	0.0478924	0.0434879	0.0435166	0.044769	0.0424643	0.0426889	0.0410655	0.0376816	0.0378218	0.035434	0.0326351	0.0283853	0.0246316	0.0209402	0.0174495	0.016687	0.0135688	0.0105221	0.007508	0.00754799	0.00474437	0.00507074	0.00358333	0.00468385	0.00280506	0.00280945	0.000226424	0.000330876	0	0.00192665	0.00975964	0.00994344	0.0201077	0.0243638	0.0369107	0.0503154	0.0670937	0.073314	0.0893191	0.0989919	0.0981118	0.100456	0.109308	0.116834
0.278502	0.261567	0.251021	0.221652	0.198189	0.178194	0.19676	0.194765	0.185342	0.188899	0.189908	0.191092	0.178005	0.173738	0.172359	0.157922	0.144432	0.160759	0.166086	0.167989	0.202716	0.186302	0.232289	0.229192	0.211572	0.204619	0.294972	0.274926	0.274652	0.275365	0.272756	0.258409	0.238387	0.196223	0.198725	0.200845	0.196308	0.189106	0.198036	0.211907	0.226668	0.212283	0.170639	0.169287	0.141396	0.11457	0.101897	0.0752284	0.0506621	0.0157519
0.0312561	0.0323586	0.0344775	0.0300401	0.0274181	0.0303798	0.02884	0.0249235	0.0209156	0.0172202	0.0144998	0.0108368	0.0150976	0.0120411	0.00885998	0.00552922	0.00475151	0.00299856	0	0.00693414	0.00715915	0.0101729	0.0163534	0.0229929	0.0197029	0.0157397	0.02014	0.0171226	0.0156479	0.0186218	0.0159731	0.0141066	0.0178579	0.0140011	0.0192153	0.0236051	0.0417681	0.0613593	0.0957514	0.116723	0.14767	0.176438	0.192625	0.225458	0.292416	0.318047	0.387661	0.424651	0.499288	0.556708
0	0.0436859	0.051024	0.0824883	0.0739186	0.0671167	0.0977513	0.179365	0.243211	0.282371	0.303442	0.317598	0.290322	0.255379	0.25345	0.220678	0.191295	0.283407	0.306049	0.369438	0.362001	0.386478	0.350053	0.384988	0.343991	0.333421	0.327375	0.297766	0.294239	0.307373	0.351622	0.312533	0.338769	0.35403	0.371826	0.367484	0.450454	0.471425	0.50963	0.673215	0.682233	0.647694	0.65442	0.631151	0.585346	0.542662	0.551288	0.534884	0.514737	0.544215
0.0615344	0.0511397	0.0366525	0.0363869	0.0205268	0.00940972	0	0.000495935	0.00538263	0.00571955	0.0118032	0.0323638	0.0258467	0.0259783	0.0262548	0.0271474	0.0317357	0.032831	0.0452646	0.0547158	0.068905	0.0641865	0.054861	0.0863866	0.0904314	0.0794046	0.0853227	0.0697632	0.059369	0.0591247	0.0504745	0.0473942	0.0537888	0.0669087	0.0728276	0.0925564	0.135516	0.134567	0.150452	0.149231	0.155783	0.172338	0.164131	0.159967	0.19363	0.18763	0.21638	0.226878	0.230819	0.239302
0.29786	0.330104	0.314787	0.361055	0.35235	0.33112	0.327504	0.301	0.269958	0.237064	0.222545	0.225616	0.208537	0.184454	0.196099	0.209813	0.235501	0.241351	0.225828	0.204617	0.201171	0.196266	0.207525	0.225547	0.284283	0.296769	0.295292	0.277241	0.271079	0.253256	0.235774	0.228607	0.21562	0.235167	0.242828	0.253521	0.276768	0.310385	0.284645	0.255407	0.229776	0.20577	0.173728	0.152562	0.133479	0.104894	0.0745029	0.0455144	0.0372617	0.0101874
0.36092	0.3662	0.37266	0.375172	0.371967	0.388343	0.351185	0.342038	0.33621	0.34262	0.327429	0.337888	0.371213	0.376398	0.334756	0.365776	0.343388	0.331821	0.347676	0.328167	0.273143	0.249466	0.219925	0.20949	0.217118	0.162461	0.121147	0.0859101	0.0543258	0.027554	0.011925	0	0.0267427	0.0471067	0.0517711	0.0675005	0.109865	0.135029	0.157591	0.158088	0.178685	0.197934	0.213343	0.221819	0.237603	0.308616	0.307431	0.358308	0.368486	0.378265
0.473371	0.487479	0.512755	0.496681	0.496129	0.495611	0.477055	0.47131	0.46936	0.456125	0.441407	0.411451	0.420473	0.387593	0.356154	0.339688	0.332289	0.303277	0.285524	0.258564	0.232792	0.209019	0.191456	0.19126	0.168632	0.154314	0.141756	0.121309	0.101556	0.0934792	0.094295	0.0757321	0.0579836	0.0434639	0.0354091	0.0194258	0.0134155	0.0436076	0.0272646	0.0563606	0.0930175	0.0912061	0.119836	0.101363	0.085571	0.0673863	0.0505302	0.0340112	0.0320188	0.016357
0.079861	0.0821277	0.0517399	0.0739261	0.060666	0.0441423	0.0802177	0.0776765	0.0812543	0.0525983	0.0651637	0.142418	0.148153	0.156054	0.11626	0.105074	0.106252	0.120135	0.112641	0.11194	0.0777688	0.0429026	0.0163272	0	0.0330402	0.0487643	0.0451403	0.0614326	0.0845322	0.0608663	0.0610752	0.071777	0.0485275	0.0877477	0.174756	0.179848	0.234377	0.258682	0.348026	0.406274	0.44008	0.505365	0.473696	0.512307	0.514663	0.553129	0.554869	0.5283	0.536031	0.591835
0.030804	0	0.0314308	0.140764	0.255616	0.249779	0.34962	0.360706	0.430015	0.443279	0.451744	0.407114	0.329614	0.234355	0.176954	0.188199	0.13298	0.18212	0.125497	0.132936	0.0817657	0.15074	0.349962	0.473029	0.548033	0.640316	0.725915	0.756752	0.746393	0.729049	0.696856	0.648998	0.615786	0.591045	0.698752	0.696291	0.684923	0.652054	0.649007	0.660878	0.662216	0.650949	0.623303	0.586311	0.523572	0.427815	0.321896	0.244202	0.218963	0.227471
1	0.975946	0.971041	0.900058	0.875324	0.872113	0.899302	0.915601	0.909472	0.884932	0.847038	0.794603	0.763002	0.74689	0.716733	0.681453	0.651998	0.61537	0.612084	0.63853	0.642219	0.617715	0.580375	0.544399	0.50367	0.494545	0.477075	0.443587	0.435879	0.473336	0.464418	0.485353	0.521386	0.543489	0.561032	0.564155	0.534002	0.564107	0.550247	0.612811	0.604074	0.593251	0.572145	0.611837	0.601224	0.60656	0.602242	0.632629	0.648475	0.630006
0	0.0236692	0.0290345	0.0253334	0.026678	0.0574463	0.0350063	0.0473979	0.0518144	0.0595622	0.0841142	0.0708409	0.0710563	0.113691	0.100414	0.0946358	0.133925	0.171503	0.189155	0.187199	0.196838	0.238227	0.328744	0.318616	0.33986	0.36289	0.332428	0.319723	0.317206	0.353321	0.332661	0.30392	0.298282	0.25898	0.287091	0.293978	0.299214	0.317801	0.337323	0.33741	0.345703	0.407298	0.387297	0.368626	0.392133	0.46188	0.410802	0.411296	0.499066	0.493837
0.0783316	0.0709234	0.05555	0.056349	0.0674708	0.0691919	0.0801095	0.0751832	0.0698311	0.100518	0.0795408	0.0546985	0.0522753	0.0579209	0.0528133	0.0361735	0.0314567	0.0189994	0.0221201	0.0157812	0	0.00512874	0.00461603	0.016153	0.0423381	0.0487502	0.0550002	0.0725139	0.0904763	0.119529	0.16007	0.195144	0.208319	0.212801	0.220778	0.224463	0.249079	0.274141	0.321292	0.412406	0.428305	0.437571	0.435713	0.431812	0.422348	0.414583	0.412362	0.427687	0.441136	0.462529
0.181748	0.155803	0.162382	0.127531	0.14661	0.123902	0.126121	0.097627	0.0864439	0.0639762	0.0962476	0.0806167	0.0594947	0.0291718	0.0162267	0	0.0289184	0.0109324	0.0200568	0.0261197	0.047454	0.0478042	0.0679664	0.108168	0.156952	0.170589	0.207653	0.265997	0.286461	0.296261	0.272787	0.27169	0.322976	0.396098	0.381904	0.42787	0.480644	0.512875	0.523409	0.538685	0.575922	0.616407	0.621675	0.655169	0.686012	0.681596	0.680346	0.69708	0.689964	0.697568
0.907599	0.838675	0.782597	0.719113	0.714946	0.690406	0.735964	0.740068	0.784802	0.775971	0.788473	0.76485	0.823832	0.746889	0.72111	0.700401	0.665882	0.599273	0.516479	0.50575	0.45809	0.395491	0.360842	0.358931	0.306747	0.280526	0.221587	0.139017	0.103175	0.102923	0.0745077	0.0657685	0.0347091	0.0490867	0.0607174	0.0373066	0.0107233	0	0.0502706	0.0815263	0.10147	0.0868218	0.0862343	0.0998644	0.063371	0.0737566	0.0547536	0.0940581	0.0752084	0.0707006
0.074264	0.131819	0.124243	0.0950988	0.104561	0.0936727	0.0695894	0.101535	0.111733	0.0910135	0.0849721	0.0726584	0.0539782	0.042147	0.0290929	0.0343667	0.0271393	0.036364	0.0295441	0.0147935	0.0050774	0	0.0109173	0.028271	0.029136	0.0467313	0.0699088	0.0666435	0.0578538	0.0874335	0.0620306	0.0581894	0.0600887	0.0618412	0.0638864	0.0912637	0.139384	0.156424	0.208067	0.252593	0.3142	0.351281	0.336253	0.320731	0.372223	0.37843	0.351304	0.37262	0.363575	0.371889
0.0373036	0.0352904	0.0338825	0.0304986	0.0304422	0.0265236	0.0321419	0.0301187	0.0305163	0.0295051	0.0310595	0.0320319	0.0316898	0.0299572	0.032291	0.031643	0.0294694	0.0312562	0.0293017	0.0262316	0.0228386	0.0205175	0.021793	0.0190611	0.0168246	0.0138585	0.0106801	0.00764538	0.00471203	0.00237487	0.000717878	0.0012806	0.00119757	0.00282619	0.00461505	0.00670678	0.00606853	0.00413605	0.00575351	0.00311859	0.000474081	0	0.000485909	6.47241e-05	0.00560097	0.00567723	0.00881451	0.0116129	0.0140275	0.0201399
0.144377	0.155981	0.152402	0.138311	0.12382	0.116025	0.112298	0.101694	0.0965266	0.0958867	0.0935828	0.108112	0.104625	0.104357	0.106455	0.0990865	0.096286	0.10413	0.11077	0.103244	0.0946181	0.0849024	0.0819321	0.079943	0.0784077	0.0652953	0.0562495	0.0488053	0.0410494	0.0323588	0.024185	0.02003	0.0166947	0.00779222	0.00748705	0.00273579	7.59673e-05	0	0.00431703	0.00719898	0.00878559	0.022894	0.0316722	0.0283686	0.0299476	0.0472004	0.0733391	0.104939	0.129913	0.16654
0.534346	0.526194	0.50261	0.43943	0.367168	0.344373	0.387678	0.340157	0.244013	0.276787	0.302591	0.453169	0.433844	0.503377	0.53988	0.596667	0.621584	0.684486	0.698831	0.793983	0.916589	0.898754	0.96241	1	0.910004	0.908259	0.841177	0.78962	0.7996	0.839752	0.846197	0.804236	0.796851	0.755927	0.708907	0.62628	0.525102	0.441388	0.45534	0.470919	0.452837	0.388481	0.295067	0.245472	0.169221	0.14065	0.0719134	0.0805179	0.0843783	0.0610275
0.259741	0.194543	0.168046	0.340801	0.401888	0.435022	0.356757	0.384579	0.330886	0.350538	0.282317	0.20209	0.253067	0.250486	0.298939	0.214856	0.261169	0.184768	0.177542	0.211955	0.135606	0.177419	0.0889567	0.128721	0.0720763	0.0663494	0.0503078	0.0035473	0	0.146576	0.081994	0.0359815	0.270771	0.230458	0.310368	0.355705	0.596901	0.629741	0.632852	0.701934	0.766749	0.810621	0.757064	0.738678	0.732569	0.724408	0.756915	0.713532	0.712152	0.653814
0.00214691	0.0102269	0.00897186	0	0.0019161	0.0354161	0.0528859	0.0859505	0.0697838	0.0839245	0.0902047	0.0618526	0.0381764	0.0240995	0.0555648	0.0768697	0.0695577	0.0610444	0.0531641	0.0350025	0.0398836	0.0249995	0.064201	0.0730839	0.0594772	0.0447517	0.0409705	0.0605018	0.0694157	0.0909797	0.140425	0.135875	0.15385	0.146777	0.155916	0.193958	0.235127	0.225962	0.254975	0.269344	0.260806	0.250395	0.241443	0.241832	0.239786	0.251712	0.266739	0.29858	0.304631	0.334152
0.003139	0.0010362	0.00469175	0.005932	0.0165165	0.026234	0.0237785	0.0273886	0.0272767	0.0245692	0.0439859	0.060507	0.0661062	0.0788036	0.0803577	0.0826313	0.0879012	0.0826147	0.0852937	0.0952423	0.0918407	0.082368	0.0805237	0.080924	0.0751236	0.0647496	0.0567242	0.047187	0.0449562	0.0377138	0.0343141	0.027649	0.0238514	0.0160422	0.0176963	0.0119935	0.0118194	0.0165726	0.013549	0.00943479	0.00335976	0.00777635	0.00787557	0.000949431	0	0.00215222	0.0305861	0.0635035	0.111113	0.147376
1	0.980038	0.91039	0.926376	0.879239	0.832061	0.79382	0.780402	0.73005	0.689433	0.638351	0.614531	0.602988	0.571144	0.530758	0.504055	0.52667	0.541411	0.516548	0.502957	0.474804	0.523308	0.528061	0.517814	0.50411	0.501751	0.480047	0.474658	0.458984	0.458758	0.47728	0.47902	0.44449	0.433174	0.427372	0.418909	0.367784	0.35614	0.339766	0.310391	0.293652	0.26259	0.218902	0.19934	0.201259	0.18887	0.178172	0.164588	0.126601	0.0976755
0.0980234	0.0753947	0.0579591	0.0433006	0.0657651	0.0577364	0.0585471	0.067128	0.0939045	0.0886408	0.0716508	0.0801993	0.0934848	0.0651316	0.0763133	0.0733458	0.063624	0.037731	0.0174633	0.00796803	0.0219697	0	4.23152e-05	0.04107	0.0460504	0.031354	0.0490093	0.0246936	0.0471211	0.0439424	0.0331685	0.0381313	0.0241607	0.0306101	0.0566394	0.0839044	0.0984902	0.108999	0.114456	0.114224	0.185076	0.177049	0.17666	0.18904	0.193476	0.196017	0.192903	0.227209	0.266115	0.338986
0.561721	0.552072	0.531778	0.524316	0.505186	0.490927	0.484751	0.48375	0.474006	0.469627	0.443285	0.416337	0.385998	0.349376	0.336717	0.304565	0.2722	0.237475	0.221705	0.187255	0.164703	0.136719	0.117454	0.0794285	0.0549455	0.0374638	0.0190053	0.00947898	0.00298274	0	0.0114754	0.0135804	0.0528265	0.0969342	0.122358	0.12878	0.161631	0.18745	0.187671	0.208127	0.213063	0.189408	0.175743	0.146767	0.133699	0.113033	0.110111	0.100756	0.0915323	0.0839632
0.48187	0.490833	0.501494	0.526931	0.492837	0.560389	0.507155	0.475068	0.428595	0.365987	0.361977	0.343728	0.282872	0.258473	0.220195	0.24568	0.33223	0.313219	0.280058	0.277215	0.248419	0.241962	0.241217	0.212897	0.312833	0.29178	0.311193	0.382681	0.402747	0.442006	0.461761	0.493515	0.544504	0.611028	0.636124	0.694339	0.626186	0.559104	0.467012	0.471761	0.423493	0.422547	0.472201	0.486788	0.443208	0.354165	0.325196	0.25763	0.236032	0.145588
0.312031	0.292573	0.295687	0.302661	0.292626	0.28165	0.268071	0.264366	0.243254	0.223339	0.204554	0.189951	0.174601	0.160368	0.145155	0.131555	0.118684	0.106378	0.100129	0.0883917	0.0834878	0.0726397	0.0631136	0.0636338	0.0539227	0.0463228	0.0394823	0.0320789	0.0241431	0.0184879	0.0113243	0.00537219	0	0.00969909	0.0219809	0.0230686	0.0210446	0.0237908	0.0195644	0.0426615	0.0919057	0.096197	0.148501	0.139085	0.207803	0.1973	0.206312	0.21999	0.203871	0.198789
0.345985	0.323349	0.281142	0.249858	0.2152	0.228483	0.226177	0.206993	0.169281	0.166608	0.123435	0.119204	0.0800764	0.0680225	0.0731828	0.0473532	0.0428197	0.092554	0.0879742	0.0861628	0.0578604	0.0768695	0.0827649	0.0554939	0.0270443	0.0569992	0.0862174	0.0636704	0.0220395	0.0633025	0.0579813	0.0454815	0.0193254	0.0284562	0	0.0779535	0.129457	0.213178	0.232035	0.304472	0.325402	0.339227	0.324018	0.313438	0.29255	0.272514	0.365959	0.298071	0.284784	0.260206
0.0514447	0.0455403	0.0413099	0.0406324	0.0377569	0.032544	0.0296755	0.0276496	0.0247124	0.0295817	0.0248202	0.0203216	0.0163257	0.0125819	0.0128179	0.00966878	0.0115445	0.00777897	0.00905463	0.0058921	0.00482154	0.00142858	0.00139795	0.00449297	0.00524572	0.00425506	0.000959655	0	0.00257392	0.00629224	0.0124384	0.00936117	0.00904225	0.0325698	0.0409311	0.0540266	0.0539972	0.0859528	0.120599	0.162196	0.165903	0.183682	0.191323	0.196537	0.20795	0.207848	0.200491	0.207072	0.21205	0.229054
0.0199708	0.0109073	0.0121509	0.0158768	0.0265097	0.0311172	0.0341588	0.0410663	0.0392887	0.0514566	0.0559298	0.0541763	0.0498276	0.0419488	0.0391761	0.0289838	0.0210588	0.0132363	0.00528637	0	0.0162988	0.0187001	0.035026	0.0423103	0.0389158	0.0517372	0.0550374	0.047527	0.0418995	0.0504275	0.0475297	0.0505817	0.0571134	0.0628439	0.0699937	0.0887714	0.0925052	0.120355	0.128631	0.14866	0.169326	0.195796	0.221561	0.239696	0.243696	0.282487	0.322219	0.362941	0.411773	0.463643
0.0123253	0.00733363	0.00739069	0.0246656	0.0181627	0.0171309	0.0372843	0.0387744	0.0436415	0.0414317	0.0436265	0.0461137	0.0356974	0.0245119	0.0220052	0.0279975	0.0185209	0.0118222	0.0119939	0.00570897	0.000446108	0.00313	0.00259733	0.00778864	0.011317	0.0136389	0.00764661	0.00683245	0	0.00647637	0.00537357	0.00949535	0.00130493	0.00577068	0.0100827	0.00690704	0.00848936	0.0203212	0.031109	0.0361098	0.035772	0.044722	0.0377622	0.0519817	0.0508615	0.0549274	0.0632845	0.0673786	0.0648071	0.098734
0.50883	0.484111	0.538461	0.537603	0.567732	0.611109	0.721682	0.793962	0.772203	0.722443	0.694019	0.645652	0.662771	0.67153	0.629658	0.690331	0.647632	0.616483	0.567276	0.517192	0.52441	0.476324	0.54307	0.585132	0.55285	0.532879	0.517424	0.559523	0.582449	0.531939	0.489806	0.445959	0.412585	0.406604	0.363184	0.366116	0.324744	0.296744	0.28483	0.261509	0.224371	0.188842	0.154853	0.122336	0.130744	0.100607	0.0832005	0.0655089	0.036861	0.0486882
0.202392	0.173576	0.164126	0.13813	0.120088	0.1192	0.118109	0.107562	0.117568	0.111132	0.124158	0.114834	0.1345	0.161256	0.194244	0.192066	0.207036	0.203505	0.239039	0.232136	0.21788	0.226713	0.192753	0.160537	0.156816	0.145763	0.144252	0.135163	0.107065	0.08363	0.0614213	0.0406509	0.0535813	0.0418954	0.0241384	0.00870807	0.000826789	0	0.0231062	0.0388585	0.05155	0.0719722	0.0604623	0.119577	0.133377	0.151947	0.193834	0.262199	0.303634	0.331036
0.141391	0.135832	0.135828	0.132021	0.136937	0.134978	0.124908	0.124922	0.125445	0.125237	0.112915	0.111204	0.10034	0.0985114	0.102694	0.102703	0.0921577	0.0830229	0.0684981	0.0558235	0.0448309	0.0318266	0.0234793	0.0162281	0	0.00854651	0.00267308	0.00789634	0.00324885	0.00860622	0.0242884	0.0286732	0.0506105	0.0451041	0.0366229	0.0230152	0.021417	0.0110424	0.0141101	0.021019	0.0377259	0.041968	0.0513475	0.0727447	0.0778036	0.0934427	0.103387	0.124844	0.15593	0.153403
1	0.928436	0.948896	0.893818	0.814787	0.767397	0.747216	0.699671	0.632875	0.611633	0.593584	0.549802	0.513348	0.488552	0.462351	0.409253	0.359312	0.312176	0.267881	0.228443	0.190208	0.160966	0.134931	0.101183	0.0694529	0.0588952	0.0299626	0.0341367	0.0217738	0.0196263	0.031372	0.0155707	0.0269426	0.0226416	0.00708915	0	0.0756905	0.0723424	0.05555	0.07617	0.128806	0.227841	0.205367	0.278754	0.236424	0.201715	0.180819	0.186075	0.165435	0.197269
0.0285555	0.0294754	0.0273371	0.0312566	0.0313015	0.0589516	0.0668002	0.0650309	0.0897922	0.0960088	0.0944856	0.120083	0.123206	0.129407	0.126781	0.110825	0.092396	0.0788382	0.061827	0.0515324	0.043087	0.0400642	0.0341703	0.0207704	0.01378	0.0146203	0.00676129	0.00134011	0	0.00588339	0.00167969	0.000281819	0.0250991	0.028305	0.0355947	0.0341283	0.0375246	0.0314897	0.0213311	0.0357231	0.0371727	0.0260573	0.01854	0.0266615	0.0351687	0.0352553	0.0433862	0.0569596	0.0896303	0.140076
0.253665	0.224198	0.229859	0.253218	0.228432	0.220554	0.196096	0.262907	0.267438	0.241653	0.233864	0.243476	0.210188	0.22107	0.228482	0.198032	0.16456	0.147424	0.149714	0.113042	0.077575	0.051522	0.0223673	0.0249645	0.0111292	0.0246576	0.013292	0	0.00954254	0.0334786	0.0424224	0.011352	0.040638	0.0432181	0.0449761	0.0495394	0.0800092	0.0768527	0.164695	0.196854	0.224946	0.247033	0.253868	0.301784	0.329989	0.300467	0.3384	0.311808	0.344081	0.344618
0.227131	0.226532	0.216561	0.240002	0.22239	0.224454	0.221009	0.213552	0.197	0.214046	0.206899	0.19698	0.182179	0.183459	0.176203	0.171851	0.183431	0.182566	0.181304	0.170893	0.152252	0.133515	0.119513	0.106839	0.0917747	0.0730375	0.0620832	0.0542759	0.0472009	0.0380078	0.0225548	0.0136676	0.00356495	0.00714974	0.00890184	0	0.00436533	0.0202908	0.0114598	0.0427957	0.0541976	0.0653687	0.0673935	0.0845761	0.0999553	0.100618	0.111284	0.149029	0.180581	0.203085
0.282962	0.275232	0.278858	0.269891	0.257817	0.228562	0.228667	0.236609	0.249213	0.225766	0.217673	0.228634	0.203266	0.18831	0.16743	0.149258	0.129551	0.100968	0.0882872	0.0762542	0.0501813	0.0240285	0.0179664	0	0.0168738	0.0021481	0.0161464	0.0373107	0.0391194	0.0627318	0.0658712	0.0927372	0.0994364	0.146878	0.184432	0.173593	0.170787	0.162264	0.199128	0.171554	0.170595	0.150408	0.134162	0.113485	0.0897545	0.0851113	0.080631	0.0618191	0.0743256	0.0998117
0.0747438	0.0793504	0.0742538	0.0716738	0.0728207	0.0687677	0.0679641	0.0671344	0.0690096	0.0645304	0.0597962	0.0562652	0.050776	0.0476838	0.0414668	0.0446984	0.039841	0.0367251	0.0318471	0.0299552	0.0251777	0.0220705	0.017033	0.0152574	0.010882	0.00636008	0.00519239	0.00130274	0.00184196	0.00120313	0	0.00234671	0.00565411	0.00943892	0.00745891	0.0103978	0.0216734	0.0205698	0.0230385	0.0312777	0.0435621	0.0466435	0.0607247	0.0620142	0.0765115	0.0768944	0.0815762	0.111928	0.14636	0.164233
1	0.970439	0.932109	0.916051	0.875932	0.86654	0.81972	0.799628	0.800995	0.786346	0.764192	0.743329	0.732307	0.725107	0.707861	0.693542	0.677254	0.667001	0.640684	0.609368	0.592938	0.550578	0.505852	0.48126	0.440544	0.392741	0.376777	0.356003	0.365675	0.355167	0.324098	0.301	0.283176	0.251477	0.24315	0.23029	0.196938	0.207869	0.213057	0.195978	0.16533	0.14041	0.116085	0.110456	0.0854637	0.0516721	0.0355274	0.00919935	0	0.00486306
0.324157	0.327024	0.323697	0.334739	0.320149	0.318702	0.320255	0.332248	0.313922	0.291689	0.270956	0.25455	0.238485	0.220457	0.202297	0.185159	0.17707	0.16704	0.151988	0.137738	0.126	0.114065	0.102287	0.0904213	0.0791882	0.0685532	0.058489	0.0489607	0.0405088	0.0369462	0.0285617	0.020624	0.0214998	0.0139376	0.00677813	0	0.0116802	0.0102898	0.0277493	0.0213324	0.047594	0.0506077	0.0430672	0.0486828	0.0465076	0.0376132	0.0387887	0.0417763	0.0504661	0.0802556
0.105783	0.0520734	0.115888	0.0644554	0.0769065	0.0532477	0.0481821	0.133706	0.114247	0.10423	0.0988781	0.0410307	0.08511	0.0309863	0.00564573	0.0265	0.0615003	0.105885	0.116936	0.0701734	0.0466536	0.0342051	0.063018	0.110669	0.12967	0.0739557	0.0736675	0.0736125	0.0590115	0.0469135	0.104868	0.176537	0.149622	0.117927	0.0821282	0.0885363	0.0611966	0.0472536	0.0197987	0.0270408	0	0.0179223	0.0268485	0.108531	0.0912498	0.106339	0.183821	0.199336	0.215399	0.288444
0.100169	0.0613929	0.107865	0.0979731	0.18722	0.262884	0.267768	0.349549	0.390949	0.434547	0.536357	0.430975	0.417054	0.343698	0.387213	0.413573	0.354246	0.46339	0.437784	0.426301	0.427575	0.422892	0.389318	0.443224	0.448833	0.414888	0.309459	0.25465	0.219608	0.164477	0.0990466	0.0819385	0.0349827	0	0.140278	0.237515	0.353344	0.379782	0.595285	0.731524	0.805418	0.853014	0.935392	1	0.90901	0.832972	0.761929	0.774855	0.717481	0.67167
0.223938	0.196646	0.166429	0.153729	0.147475	0.166637	0.158133	0.14272	0.131115	0.120314	0.0987189	0.0886333	0.0804076	0.0789884	0.0581224	0.057447	0.0350877	0.0224258	0	0.0271979	0.0106223	0.0456391	0.0615217	0.0693514	0.0750915	0.108144	0.105818	0.103918	0.110416	0.112675	0.147262	0.178893	0.183797	0.215852	0.23025	0.222789	0.227171	0.219518	0.203035	0.200038	0.223053	0.21883	0.22734	0.225579	0.232095	0.261046	0.245296	0.245854	0.262944	0.315102
0.075908	0.0658844	0.034642	0.0350101	0.0646663	0.0552053	0.0709529	0.0610172	0.0725524	0.0546705	0.0402573	0.0255793	0.00901779	0.00104828	0	0.0183121	0.0138024	0.0155961	0.0214983	0.0152738	0.0103143	0.0225593	0.0359234	0.0621887	0.0827082	0.141201	0.126096	0.113852	0.108398	0.0975596	0.0800584	0.0733697	0.0557884	0.0560846	0.0653257	0.0858885	0.111834	0.169402	0.17974	0.224147	0.275618	0.301207	0.336912	0.346351	0.330224	0.347981	0.403405	0.462775	0.489389	0.520317
1	0.920909	0.879881	0.829022	0.805498	0.760644	0.746336	0.775637	0.739327	0.757269	0.741467	0.746084	0.869069	0.822222	0.878438	0.873727	0.825535	0.757599	0.706173	0.72785	0.699257	0.68478	0.607576	0.579205	0.529651	0.49484	0.423671	0.562873	0.518078	0.486403	0.501964	0.465225	0.414102	0.430805	0.388822	0.39179	0.318978	0.295913	0.235782	0.178563	0.190361	0.31072	0.306368	0.313779	0.324922	0.327297	0.324468	0.281341	0.287432	0.216514
1	0.969892	0.98279	0.96848	0.910722	0.876184	0.874116	0.889018	0.88563	0.870174	0.855169	0.939618	0.92828	0.979251	0.908908	0.909634	0.922283	0.919604	0.942655	0.911099	0.927126	0.955071	0.962482	0.926119	0.878684	0.825996	0.787167	0.781335	0.740335	0.741676	0.735972	0.730837	0.730548	0.711091	0.775532	0.777555	0.750891	0.708346	0.67708	0.704398	0.627965	0.66181	0.640395	0.632672	0.578958	0.586058	0.575416	0.573116	0.506536	0.479561
0.486217	0.442678	0.455138	0.421896	0.452304	0.451932	0.455481	0.440215	0.421071	0.421271	0.472061	0.447184	0.462131	0.435559	0.439698	0.466142	0.447077	0.501983	0.489567	0.497519	0.505577	0.480016	0.512732	0.484622	0.447101	0.414646	0.404832	0.394568	0.453394	0.466997	0.474933	0.438598	0.480182	0.463259	0.437792	0.445854	0.443644	0.457134	0.42667	0.468357	0.438126	0.438713	0.399899	0.376792	0.348543	0.321703	0.323065	0.299477	0.282626	0.252496
0.948309	0.930405	1	0.956671	0.935936	0.94573	0.875812	0.77765	0.7755	0.681293	0.649175	0.726115	0.749343	0.764316	0.721345	0.692859	0.748973	0.702847	0.675035	0.639372	0.630069	0.608224	0.608667	0.529909	0.51371	0.461554	0.388245	0.431268	0.399001	0.355519	0.27522	0.275843	0.326295	0.304523	0.263675	0.276846	0.260238	0.277214	0.335929	0.266927	0.23538	0.263494	0.1873	0.223006	0.148567	0.111841	0.123323	0.0546914	0.0594839	0.0804727
0.713686	0.685729	0.720563	0.791191	0.920015	0.838756	0.736388	0.755289	0.70277	0.695649	0.712124	0.778527	0.855065	0.787454	0.774772	0.758467	0.84881	0.848568	0.805476	0.804244	0.874098	0.890501	0.94481	1	0.968086	0.90646	0.869644	0.816397	0.866427	0.910493	0.862654	0.806718	0.75368	0.676207	0.68349	0.655107	0.577342	0.567497	0.485619	0.430405	0.382512	0.329624	0.267025	0.256244	0.179369	0.209943	0.187068	0.198772	0.172642	0.135038
0.0389597	0.0383361	0.0342912	0.0364722	0.0325146	0.0287424	0.0274303	0.0265495	0.0254028	0.0219637	0.0203759	0.0175953	0.0146149	0.0126634	0.00982082	0.00727047	0.00625971	0.008403	0.00576011	0.0047356	0.00227602	0	0.00114989	0.00311683	0.003524	0.0102269	0.00856089	0.0100332	0.0138771	0.0171726	0.0141417	0.0187429	0.0222796	0.0213002	0.018678	0.0206902	0.0194276	0.0208204	0.019868	0.0202804	0.0170816	0.018987	0.0175627	0.023176	0.0226744	0.0245775	0.0253172	0.0432089	0.0583345	0.0677376
0.165976	0.170658	0.176706	0.174988	0.16885	0.164965	0.161416	0.153312	0.150493	0.142746	0.131057	0.120138	0.108908	0.11065	0.105218	0.116578	0.114826	0.109047	0.104626	0.0938484	0.0835396	0.0758023	0.0662525	0.0577837	0.0576477	0.048917	0.043933	0.0357712	0.0279649	0.0204986	0.0133584	0.00653095	0	0.0299248	0.0649096	0.0841898	0.107819	0.19562	0.301807	0.426254	0.41992	0.512851	0.527229	0.562196	0.589057	0.559468	0.528854	0.510684	0.490902	0.479905
0.897723	0.981817	0.975599	0.967801	1	0.946485	0.848272	0.788555	0.696366	0.613621	0.574214	0.608136	0.536189	0.557608	0.561908	0.52471	0.494582	0.431157	0.361044	0.287724	0.246013	0.206838	0.140119	0.179746	0.114284	0.160068	0.150318	0.290393	0.398933	0.473765	0.496771	0.555581	0.473808	0.395398	0.364722	0.347683	0.28657	0.250119	0.20265	0.197275	0.151404	0.100532	0.056191	0	0.0528569	0.0298308	0.0479629	0.0643566	0.046609	0.0251216
0	0.00127397	0.00427209	0.0141338	0.0198449	0.0180808	0.0233706	0.0322516	0.0454223	0.0653411	0.0757549	0.1008	0.10324	0.132408	0.147653	0.144455	0.149467	0.144224	0.139437	0.138405	0.133909	0.135605	0.136812	0.135231	0.143479	0.154427	0.15527	0.153528	0.147258	0.145503	0.141338	0.141088	0.138422	0.143831	0.151713	0.154342	0.159929	0.173255	0.182396	0.183336	0.182922	0.177917	0.178234	0.173257	0.169087	0.155146	0.14262	0.138522	0.135486	0.133886
0	0.0199824	0.0147166	0.0376824	0.0724784	0.103837	0.158686	0.179997	0.262688	0.287048	0.363267	0.37475	0.43688	0.476873	0.52294	0.504751	0.480642	0.46795	0.445692	0.444053	0.467842	0.492392	0.501625	0.523407	0.575123	0.609308	0.644304	0.702882	0.747942	0.766714	0.729054	0.707179	0.707934	0.656809	0.668053	0.635749	0.601879	0.600496	0.616437	0.603024	0.591151	0.612144	0.601641	0.577668	0.556784	0.508163	0.46085	0.425194	0.371659	0.360375
0.0212522	0.0303527	0.0251828	0.0229103	0.0239724	0.0335615	0.0312577	0.0295705	0.0299752	0.0280385	0.0277819	0.0243385	0.0159232	0.015345	0.017122	0.0206161	0.0139245	0.00585641	0.00169223	7.22825e-05	0	0.00843736	0.0211099	0.0239012	0.0372486	0.0355816	0.0690879	0.0768917	0.0940952	0.117165	0.139088	0.165261	0.190596	0.205437	0.266825	0.288434	0.304769	0.332888	0.336725	0.345137	0.344929	0.348433	0.343432	0.350392	0.33974	0.340991	0.344931	0.35054	0.358438	0.356922
0.166069	0.18264	0.186345	0.157596	0.123276	0.121231	0.0884545	0.0895613	0.103656	0.13048	0.162167	0.192887	0.19141	0.188424	0.15616	0.1475	0.173567	0.143419	0.124877	0.109143	0.0867355	0.0512578	0.0449177	0.0436827	0.0227844	0	0.0130194	0.0126345	0.00422306	0.00603284	0.0243531	0.00940156	0.0028974	0.0246068	0.0287432	0.0644467	0.0659312	0.119575	0.18394	0.217736	0.272711	0.299414	0.337492	0.337506	0.313025	0.310022	0.270063	0.263563	0.241885	0.208801
0.270486	0.293843	0.296531	0.289902	0.28768	0.307269	0.343595	0.350436	0.335686	0.332427	0.322719	0.30804	0.301462	0.282868	0.262537	0.246117	0.232863	0.219201	0.24083	0.231446	0.246053	0.234981	0.264357	0.241781	0.236314	0.242517	0.249579	0.232916	0.240282	0.224309	0.24243	0.224059	0.226239	0.229091	0.208924	0.182775	0.179015	0.16481	0.156863	0.154515	0.165605	0.150448	0.125856	0.107473	0.0916118	0.0694982	0.0487523	0.0357614	0.0378795	0.02529
[truncated: 24 more rows]
[truncated: 34 more columns]

## Sheet: Figure 2E
Data:
[truncated: 342 more rows]
[truncated: 34 more columns]

## Sheet: Figure 2F
M2 Schedule1 Initiation Accuracy:
[truncated: 95 more rows]

## Sheet: Figure 2G
M2 Schedule1 Initiation Accuracy:
[truncated: 95 more rows]

## Sheet: Figure 3A
M2 Schedule 1
[truncated: 1,699 more rows]

[truncated: 86 more sheets: Figure 3B, Figure 3C, Figure 3D, Figure 3E, Figure 3F, Figure 3G, Figure 3H, Figure 3I, Figure 4A, Figure 4B, Figure 4C, Figure 4D, Figure 4E, Figure 4F, Figure 4G, Figure 4H, Figure 4I, Figure 4J, Figure 4K, Figure 4L …]
